# Supplementary material for: Datasets from an interaction proteomics screen for substrates of the SCFβTrCP ubiquitin ligase
Source: Data Brief. 2015 Jun 10;4:229–34. doi: 10.1016/j.dib.2015.05.003 (PMC4510444; doi:10.1016/j.dib.2015.05.003)
Supplement: Supplementary file 3 — Supplementary Material [file mmc3.xlsx]

## Sheet: GeLC-MSMS
Sequence	Amino acid before	First amino acid	Second amino acid	Second last amino acid	Last amino acid	Amino acid after	A Count	R Count	N Count	D Count	C Count	Q Count	E Count	G Count	H Count	I Count	L Count	K Count	M Count	F Count	P Count	S Count	T Count	W Count	Y Count	V Count	U Count	Length	Missed cleavages	Mass	Proteins	Leading razor protein	Unique (Groups)	Unique (Proteins)	Charges	PEP	Score	Slice Average	Slice Std. Dev.	Slice 1	Slice 2	Slice 3	Slice 4	Slice 5	Slice 6	Slice 7	Slice 8	Slice 9	Slice 10
AAAAAAAIQAK	K	A	A	A	K	S	8	0	0	0	0	1	0	0	0	1	0	1	0	0	0	0	0	0	0	0	0	11	0	955.545	>sp|P36578|RL4_HUMAN 60S ribosomal protein L4 OS=Homo sapiens GN=RPL4 PE=1 SV=5	>sp|P36578|RL4_HUMAN 60S ribosomal protein L4 OS=Homo sapiens GN=RPL4 PE=1 SV=5	yes	yes	2	0.00041422	128.27	7	3.74			1	1	1
AAAAADIANR	R	A	A	N	R	S	6	1	1	1	0	0	0	0	0	1	0	0	0	0	0	0	0	0	0	0	0	10	0	942.488	>sp|O76031|CLPX_HUMAN ATP-dependent Clp protease ATP-binding subunit clpX-like, mitochondrial OS=Homo sapiens GN=CLPX PE=1 SV=2	>sp|O76031|CLPX_HUMAN ATP-dependent Clp protease ATP-binding subunit clpX-like, mitochondrial OS=Homo sapiens GN=CLPX PE=1 SV=2	yes	yes	2	0.00048788	159.34	6.33	3.3	1	2	2		1	1	1	1	3	2
AAAAEISIIEK	M	A	A	E	K	S	4	0	0	0	0	0	2	0	0	3	0	1	0	0	0	1	0	0	0	0	0	11	0	1114.62	>sp|O43324|MCA3_HUMAN Eukaryotic translation elongation factor 1 epsilon-1 OS=Homo sapiens GN=EEF1E1 PE=1 SV=1	>sp|O43324|MCA3_HUMAN Eukaryotic translation elongation factor 1 epsilon-1 OS=Homo sapiens GN=EEF1E1 PE=1 SV=1	yes	yes	2	9.6575e-05	134.13	5.67	4.5		1	1
AAAEDVNVTFEDQQK	K	A	A	Q	K	I	3	0	1	2	0	2	2	0	0	0	0	1	0	1	0	0	1	0	0	2	0	15	0	1663.77	>sp|Q9NQP4|PFD4_HUMAN Prefoldin subunit 4 OS=Homo sapiens GN=PFDN4 PE=1 SV=1	>sp|Q9NQP4|PFD4_HUMAN Prefoldin subunit 4 OS=Homo sapiens GN=PFDN4 PE=1 SV=1	yes	yes	2	1.3329e-135	285.81	5.33	2.05	1			2	1	3		2
AAAMDVDTPSGTNSGAGK	M	A	A	G	K	K	4	0	1	2	0	0	0	3	0	0	0	1	1	0	1	2	2	0	0	1	0	18	0	1648.74	>sp|P62877|RBX1_HUMAN E3 ubiquitin-protein ligase RBX1 OS=Homo sapiens GN=RBX1 PE=1 SV=1	>sp|P62877|RBX1_HUMAN E3 ubiquitin-protein ligase RBX1 OS=Homo sapiens GN=RBX1 PE=1 SV=1	yes	yes	2	1.9193e-103	274.6	6.09	2.95	2		1	5		7		4
AAAMDVDTPSGTNSGAGKK	M	A	A	K	K	R	4	0	1	2	0	0	0	3	0	0	0	2	1	0	1	2	2	0	0	1	0	19	1	1776.83	>sp|P62877|RBX1_HUMAN E3 ubiquitin-protein ligase RBX1 OS=Homo sapiens GN=RBX1 PE=1 SV=1	>sp|P62877|RBX1_HUMAN E3 ubiquitin-protein ligase RBX1 OS=Homo sapiens GN=RBX1 PE=1 SV=1	yes	yes	2	4.771e-06	140.68	6	1.75				4		6		2		1
AAASSPVTTITQTMHDIAGIGSETPK	R	A	A	P	K	S	4	0	0	1	0	1	1	2	1	3	0	1	1	0	2	3	5	0	0	1	0	26	0	2583.28	>sp|P30305|MPIP2_HUMAN M-phase inducer phosphatase 2 OS=Homo sapiens GN=CDC25B PE=1 SV=2	>sp|P30305|MPIP2_HUMAN M-phase inducer phosphatase 2 OS=Homo sapiens GN=CDC25B PE=1 SV=2	yes	yes	2,3	0.00035352	90.268	11	1.31									2
AADINGDITATR	K	A	A	T	R	E	3	1	1	2	0	0	0	1	0	2	0	0	0	0	0	0	2	0	0	0	0	12	0	1216.6	>sp|Q15293|RCN1_HUMAN Reticulocalbin-1 OS=Homo sapiens GN=RCN1 PE=1 SV=1	>sp|Q15293|RCN1_HUMAN Reticulocalbin-1 OS=Homo sapiens GN=RCN1 PE=1 SV=1	yes	yes	2	6.157e-06	137.09	7	5		1
AAEMISQIDIFSR	K	A	A	S	R	N	2	1	0	1	0	1	1	0	0	3	0	0	1	1	0	2	0	0	0	0	0	13	0	1479.74	>sp|P78318|IGBP1_HUMAN Immunoglobulin-binding protein 1 OS=Homo sapiens GN=IGBP1 PE=1 SV=1	>sp|P78318|IGBP1_HUMAN Immunoglobulin-binding protein 1 OS=Homo sapiens GN=IGBP1 PE=1 SV=1	yes	yes	2	0.029597	76.358	6.5	0.5						1	1
AAFAIGGIGSGFASNR	R	A	A	N	R	E	4	1	1	0	0	0	0	4	0	2	0	0	0	2	0	2	0	0	0	0	0	16	0	1494.76	>sp|P27708|PYR1_HUMAN CAD protein OS=Homo sapiens GN=CAD PE=1 SV=3	>sp|P27708|PYR1_HUMAN CAD protein OS=Homo sapiens GN=CAD PE=1 SV=3	yes	yes	2	1.347e-45	220.99	4	0				1
AAFDDAIAEIDTISEESYK	K	A	A	Y	K	D	4	0	0	3	0	0	3	0	0	3	0	1	0	1	0	2	1	0	1	0	0	19	0	2086.96	>sp|P62258|1433E_HUMAN 14-3-3 protein epsilon OS=Homo sapiens GN=YWHAE PE=1 SV=1	>sp|P62258|1433E_HUMAN 14-3-3 protein epsilon OS=Homo sapiens GN=YWHAE PE=1 SV=1	yes	yes	2,3	6.1739e-27	174.72	6.33	3.54		2				1		2
AAFGGSGGR	K	A	A	G	R	G	2	1	0	0	0	0	0	4	0	0	0	0	0	1	0	1	0	0	0	0	0	9	0	778.372	>sp|P35908|K22E_HUMAN Keratin, type II cytoskeletal 2 epidermal OS=Homo sapiens GN=KRT2 PE=1 SV=2;CON__P35908	>sp|P35908|K22E_HUMAN Keratin, type II cytoskeletal 2 epidermal OS=Homo sapiens GN=KRT2 PE=1 SV=2	no	no	2	0.0039094	141.52	6.96	3.43	4	3	3	4	2	4	5	4	5	5
AAFGGSGGRGSSSGGGYSSGSSSYGSGGR	K	A	A	G	R	Q	2	2	0	0	0	0	0	12	0	0	0	0	0	1	0	10	0	0	2	0	0	29	1	2500.06	>sp|P35908|K22E_HUMAN Keratin, type II cytoskeletal 2 epidermal OS=Homo sapiens GN=KRT2 PE=1 SV=2;CON__P35908	>sp|P35908|K22E_HUMAN Keratin, type II cytoskeletal 2 epidermal OS=Homo sapiens GN=KRT2 PE=1 SV=2	no	no	3	9.6296e-07	115.06	2.83	1.95	2	2			1	1
AAGVNVEPFWPGIFAK	K	A	A	A	K	A	3	0	1	0	0	0	1	2	0	1	0	1	0	2	2	0	0	1	0	2	0	16	0	1701.89	>sp|P05386|RLA1_HUMAN 60S acidic ribosomal protein P1 OS=Homo sapiens GN=RPLP1 PE=1 SV=1	>sp|P05386|RLA1_HUMAN 60S acidic ribosomal protein P1 OS=Homo sapiens GN=RPLP1 PE=1 SV=1	yes	yes	2	1.1373e-45	216.27	9.33	1.89								2
AAHSEGNTTAGIDMR	R	A	A	M	R	E	3	1	1	1	0	0	1	2	1	1	0	0	1	0	0	1	2	0	0	0	0	15	0	1529.69	>sp|P78371|TCPB_HUMAN T-complex protein 1 subunit beta OS=Homo sapiens GN=CCT2 PE=1 SV=4	>sp|P78371|TCPB_HUMAN T-complex protein 1 subunit beta OS=Homo sapiens GN=CCT2 PE=1 SV=4	yes	yes	2,3	6.7961e-42	213.83	5.38	3.99	2	2	3	1					3
AAIEAFNK	K	A	A	N	K	C	3	0	1	0	0	0	1	0	0	1	0	1	0	1	0	0	0	0	0	0	0	8	0	862.455	>sp|Q9UHB9|SRP68_HUMAN Signal recognition particle subunit SRP68 OS=Homo sapiens GN=SRP68 PE=1 SV=2	>sp|Q9UHB9|SRP68_HUMAN Signal recognition particle subunit SRP68 OS=Homo sapiens GN=SRP68 PE=1 SV=2	yes	yes	2	0.00083386	164.72	1	0	2
AAIEEGSSQPTER	R	A	A	E	R	I	2	1	0	0	0	1	3	1	0	1	0	0	0	0	1	2	1	0	0	0	0	13	0	1373.64	>sp|Q96RT7|GCP6_HUMAN Gamma-tubulin complex component 6 OS=Homo sapiens GN=TUBGCP6 PE=1 SV=3	>sp|Q96RT7|GCP6_HUMAN Gamma-tubulin complex component 6 OS=Homo sapiens GN=TUBGCP6 PE=1 SV=3	yes	yes	2	1.8992e-16	187.97	6	0.816					1	1	1
AAIFAIQNIFEEK	K	A	A	E	K	Y	3	0	1	0	0	1	2	0	0	3	0	1	0	2	0	0	0	0	0	0	0	13	0	1492.79	>sp|Q99707|METH_HUMAN Methionine synthase OS=Homo sapiens GN=MTR PE=1 SV=2	>sp|Q99707|METH_HUMAN Methionine synthase OS=Homo sapiens GN=MTR PE=1 SV=2	yes	yes	2	0.035711	77.776	3	0			1
AAIGSPSHTFR	M	A	A	F	R	G	2	1	0	0	0	0	0	1	1	1	0	0	0	1	1	2	1	0	0	0	0	11	0	1142.58	>sp|Q96HJ9|CG055_HUMAN UPF0562 protein C7orf55 OS=Homo sapiens GN=C7orf55 PE=1 SV=2	>sp|Q96HJ9|CG055_HUMAN UPF0562 protein C7orf55 OS=Homo sapiens GN=C7orf55 PE=1 SV=2	yes	yes	2	0.00013384	129.88	6.17	2.61			1	2				2		1
AAIIPTSIFITNK	K	A	A	N	K	K	2	0	1	0	0	0	0	0	0	4	0	1	0	1	1	1	2	0	0	0	0	13	0	1387.81	>sp|O14744|ANM5_HUMAN Protein arginine N-methyltransferase 5 OS=Homo sapiens GN=PRMT5 PE=1 SV=4	>sp|O14744|ANM5_HUMAN Protein arginine N-methyltransferase 5 OS=Homo sapiens GN=PRMT5 PE=1 SV=4	yes	yes	2	4.9767e-39	213.06	6.58	3.15	1	2	1	1	2	2	2	2	3
AAIIPTSIFITNKK	K	A	A	K	K	G	2	0	1	0	0	0	0	0	0	4	0	2	0	1	1	1	2	0	0	0	0	14	1	1515.9	>sp|O14744|ANM5_HUMAN Protein arginine N-methyltransferase 5 OS=Homo sapiens GN=PRMT5 PE=1 SV=4	>sp|O14744|ANM5_HUMAN Protein arginine N-methyltransferase 5 OS=Homo sapiens GN=PRMT5 PE=1 SV=4	yes	yes	2,3	0.0018701	124.51	11.2	0.748										1
AAIIQQTAEYIFSIEQEKTR	K	A	A	T	R	I	3	1	0	0	0	3	3	0	0	4	0	1	0	1	0	1	2	0	1	0	0	20	1	2338.22	>sp|Q01664|TFAP4_HUMAN Transcription factor AP-4 OS=Homo sapiens GN=TFAP4 PE=1 SV=2	>sp|Q01664|TFAP4_HUMAN Transcription factor AP-4 OS=Homo sapiens GN=TFAP4 PE=1 SV=2	yes	yes	3	0.001639	89.344	1.5	0.5	1	1
AAIQEIISK	R	A	A	S	K	G	2	0	0	0	0	1	1	0	0	3	0	1	0	0	0	1	0	0	0	0	0	9	0	971.565	>sp|P62851|RS25_HUMAN 40S ribosomal protein S25 OS=Homo sapiens GN=RPS25 PE=1 SV=1	>sp|P62851|RS25_HUMAN 40S ribosomal protein S25 OS=Homo sapiens GN=RPS25 PE=1 SV=1	yes	yes	2	0.0010759	157.78	1.5	0.5	2	2
AAISAIESFIK	K	A	A	I	K	Q	3	0	0	0	0	0	1	0	0	3	0	1	0	1	0	2	0	0	0	0	0	11	0	1148.64	>sp|P78527|PRKDC_HUMAN DNA-dependent protein kinase catalytic subunit OS=Homo sapiens GN=PRKDC PE=1 SV=3	>sp|P78527|PRKDC_HUMAN DNA-dependent protein kinase catalytic subunit OS=Homo sapiens GN=PRKDC PE=1 SV=3	yes	yes	2	0.0096745	91.961	3.25	0.829		1	1	2
AAISASEGEEVPQDK	K	A	A	D	K	A	3	0	0	1	0	1	3	1	0	1	0	1	0	0	1	2	0	0	0	1	0	15	0	1529.72	>sp|O95831|AIFM1_HUMAN Apoptosis-inducing factor 1, mitochondrial OS=Homo sapiens GN=AIFM1 PE=1 SV=1	>sp|O95831|AIFM1_HUMAN Apoptosis-inducing factor 1, mitochondrial OS=Homo sapiens GN=AIFM1 PE=1 SV=1	yes	yes	2	6.8428e-05	142.95	9	0									1
AAITGIIHR	R	A	A	H	R	T	2	1	0	0	0	0	0	1	1	3	0	0	0	0	0	0	1	0	0	0	0	9	0	950.566	>sp|P55084|ECHB_HUMAN Trifunctional enzyme subunit beta, mitochondrial OS=Homo sapiens GN=HADHB PE=1 SV=3	>sp|P55084|ECHB_HUMAN Trifunctional enzyme subunit beta, mitochondrial OS=Homo sapiens GN=HADHB PE=1 SV=3	yes	yes	2	0.0042241	131.62	3	0			1
AAIVDIEPGTMDSVR	R	A	A	V	R	S	2	1	0	2	0	0	1	1	0	2	0	0	1	0	1	1	1	0	0	2	0	15	0	1572.78	>sp|Q9BUF5|TBB6_HUMAN Tubulin beta-6 chain OS=Homo sapiens GN=TUBB6 PE=1 SV=1	>sp|Q9BUF5|TBB6_HUMAN Tubulin beta-6 chain OS=Homo sapiens GN=TUBB6 PE=1 SV=1	yes	yes	2	2.4716e-05	153.32	4.78	3.33	1	2	2	1					2	1
AAIVIEDGSVIR	M	A	A	I	R	G	2	1	0	1	0	0	1	1	0	3	0	0	0	0	0	1	0	0	0	2	0	12	0	1241.7	>sp|P27708|PYR1_HUMAN CAD protein OS=Homo sapiens GN=CAD PE=1 SV=3	>sp|P27708|PYR1_HUMAN CAD protein OS=Homo sapiens GN=CAD PE=1 SV=3	yes	yes	2	0.02055	80.245	4.29	3.28	1		3	2
AAKPTTTPEVK	K	A	A	V	K	A	2	0	0	0	0	0	1	0	0	0	0	2	0	0	2	0	3	0	0	1	0	11	1	1141.63	>sp|P46821|MAP1B_HUMAN Microtubule-associated protein 1B OS=Homo sapiens GN=MAP1B PE=1 SV=2	>sp|P46821|MAP1B_HUMAN Microtubule-associated protein 1B OS=Homo sapiens GN=MAP1B PE=1 SV=2	yes	yes	2,3	0.0097868	93.839	11	0
AAMAVGGAGGSR	M	A	A	S	R	V	4	1	0	0	0	0	0	4	0	0	0	0	1	0	0	1	0	0	0	1	0	12	0	1003.49	>sp|O14744|ANM5_HUMAN Protein arginine N-methyltransferase 5 OS=Homo sapiens GN=PRMT5 PE=1 SV=4	>sp|O14744|ANM5_HUMAN Protein arginine N-methyltransferase 5 OS=Homo sapiens GN=PRMT5 PE=1 SV=4	yes	yes	2	1.7388e-06	167.2	7	3.29	4	3	3	3	4	3	6	3	9	5
AAMFPETIDEGMQIPSTQFDAAHPTNVQR	R	A	A	Q	R	I	4	1	1	2	0	3	2	1	1	2	0	0	2	2	3	1	3	0	0	1	0	29	0	3201.49	>sp|P35222|CTNB1_HUMAN Catenin beta-1 OS=Homo sapiens GN=CTNNB1 PE=1 SV=1	>sp|P35222|CTNB1_HUMAN Catenin beta-1 OS=Homo sapiens GN=CTNNB1 PE=1 SV=1	yes	yes	3	2.3363e-10	103.94	7	0							1
AAPVDIEIKK	M	A	A	K	K	A	2	0	0	1	0	0	1	0	0	2	0	2	0	0	1	0	0	0	0	1	0	10	1	1082.63	>sp|O60925|PFD1_HUMAN Prefoldin subunit 1 OS=Homo sapiens GN=PFDN1 PE=1 SV=2	>sp|O60925|PFD1_HUMAN Prefoldin subunit 1 OS=Homo sapiens GN=PFDN1 PE=1 SV=2	yes	yes	2	0.019842	79.07	4.91	2.19	1	1	1	2		4		2
AAQDRDQIYR	R	A	A	Y	R	R	2	2	0	2	0	2	0	0	0	1	0	0	0	0	0	0	0	0	1	0	0	10	1	1234.61	>sp|P62995|TRA2B_HUMAN Transformer-2 protein homolog beta OS=Homo sapiens GN=TRA2B PE=1 SV=1	>sp|P62995|TRA2B_HUMAN Transformer-2 protein homolog beta OS=Homo sapiens GN=TRA2B PE=1 SV=1	yes	yes	3	0.019995	80.231	6.25	0.433						3	1
AAQEEYVK	K	A	A	V	K	R	2	0	0	0	0	1	2	0	0	0	0	1	0	0	0	0	0	0	1	1	0	8	0	936.455	>sp|P04075|ALDOA_HUMAN Fructose-bisphosphate aldolase A OS=Homo sapiens GN=ALDOA PE=1 SV=2	>sp|P04075|ALDOA_HUMAN Fructose-bisphosphate aldolase A OS=Homo sapiens GN=ALDOA PE=1 SV=2	yes	yes	2	0.044761	93.143	2	0		1
AAQQQEEQEEKEEEDDEQTIHR	K	A	A	H	R	A	2	1	0	2	0	5	8	0	1	1	0	1	0	0	0	0	1	0	0	0	0	22	1	2698.16	>sp|P78318|IGBP1_HUMAN Immunoglobulin-binding protein 1 OS=Homo sapiens GN=IGBP1 PE=1 SV=1	>sp|P78318|IGBP1_HUMAN Immunoglobulin-binding protein 1 OS=Homo sapiens GN=IGBP1 PE=1 SV=1	yes	yes	4	0.013322	60.561	11	0
AASAAAAEIQASGGPR	M	A	A	P	R	H	7	1	0	0	0	1	1	2	0	1	0	0	0	0	1	2	0	0	0	0	0	16	0	1426.72	>sp|Q9HCN4|GPN1_HUMAN GPN-loop GTPase 1 OS=Homo sapiens GN=GPN1 PE=1 SV=1	>sp|Q9HCN4|GPN1_HUMAN GPN-loop GTPase 1 OS=Homo sapiens GN=GPN1 PE=1 SV=1	yes	yes	2	0.02129	93.768	11.3	0.471
AASDIAMTEIPPTHPIR	K	A	A	I	R	I	3	1	0	1	0	0	1	0	1	3	0	0	1	0	3	1	2	0	0	0	0	17	0	1818.93	>sp|P62258|1433E_HUMAN 14-3-3 protein epsilon OS=Homo sapiens GN=YWHAE PE=1 SV=1	>sp|P62258|1433E_HUMAN 14-3-3 protein epsilon OS=Homo sapiens GN=YWHAE PE=1 SV=1	yes	yes	2,3	6.4429e-70	236.03	4.85	3.44	5	7	1			3	3	4		1
AASIFGGAK	R	A	A	A	K	P	3	0	0	0	0	0	0	2	0	1	0	1	0	1	0	1	0	0	0	0	0	9	0	820.444	>sp|P23588|IF4B_HUMAN Eukaryotic translation initiation factor 4B OS=Homo sapiens GN=EIF4B PE=1 SV=2	>sp|P23588|IF4B_HUMAN Eukaryotic translation initiation factor 4B OS=Homo sapiens GN=EIF4B PE=1 SV=2	yes	yes	2	0.012952	105.1	2	0.707	1	2	1
AASIFGGAKPVDTAAR	R	A	A	A	R	E	5	1	0	1	0	0	0	2	0	1	0	1	0	1	1	1	1	0	0	1	0	16	1	1530.82	>sp|P23588|IF4B_HUMAN Eukaryotic translation initiation factor 4B OS=Homo sapiens GN=EIF4B PE=1 SV=2	>sp|P23588|IF4B_HUMAN Eukaryotic translation initiation factor 4B OS=Homo sapiens GN=EIF4B PE=1 SV=2	yes	yes	2,3	3.5936e-05	163.9	2.41	1.09	4	6	3	4
AASIYSSWAEEQR	R	A	A	Q	R	H	3	1	0	0	0	1	2	0	0	1	0	0	0	0	0	3	0	1	1	0	0	13	0	1496.69	>sp|Q92538|GBF1_HUMAN Golgi-specific brefeldin A-resistance guanine nucleotide exchange factor 1 OS=Homo sapiens GN=GBF1 PE=1 SV=2	>sp|Q92538|GBF1_HUMAN Golgi-specific brefeldin A-resistance guanine nucleotide exchange factor 1 OS=Homo sapiens GN=GBF1 PE=1 SV=2	yes	yes	2	2.3807e-65	246.63	5.62	1.87			1	1	3	1		1	1
AATASAGAGGIDGKPR	M	A	A	P	R	T	5	1	0	1	0	0	0	4	0	1	0	1	0	0	1	1	1	0	0	0	0	16	1	1398.72	>sp|Q02978|M2OM_HUMAN Mitochondrial 2-oxoglutarate/malate carrier protein OS=Homo sapiens GN=SLC25A11 PE=1 SV=3	>sp|Q02978|M2OM_HUMAN Mitochondrial 2-oxoglutarate/malate carrier protein OS=Homo sapiens GN=SLC25A11 PE=1 SV=3	yes	yes	2	3.0449e-19	214.89	7.69	2.97	1				1	3	1	3		1
AAVCIDDIKR		A	A	K	R		2	1	0	2	1	0	0	0	0	2	0	1	0	0	0	0	0	0	0	1	0	10	1	1159.6		REV__>sp|Q15046|SYK_HUMAN Lysine--tRNA ligase OS=Homo sapiens GN=KARS PE=1 SV=3	yes	yes	3	0.0049183	90.15	4.5	2.57		1	1	3						1
AAVEQITEEQKNEFK	K	A	A	F	K	A	2	0	1	0	0	2	4	0	0	1	0	2	0	1	0	0	1	0	0	1	0	15	1	1762.87	>sp|P63316|TNNC1_HUMAN Troponin C, slow skeletal and cardiac muscles OS=Homo sapiens GN=TNNC1 PE=1 SV=1	>sp|P63316|TNNC1_HUMAN Troponin C, slow skeletal and cardiac muscles OS=Homo sapiens GN=TNNC1 PE=1 SV=1	yes	yes	2,3	1.0169e-12	188	3.6	1.85	1	1		1	1	1
AAVIGENGR	R	A	A	G	R	V	2	1	1	0	0	0	1	2	0	1	0	0	0	0	0	0	0	0	0	1	0	9	0	885.467	>sp|Q9UKM9|RALY_HUMAN RNA-binding protein Raly OS=Homo sapiens GN=RALY PE=1 SV=1	>sp|Q9UKM9|RALY_HUMAN RNA-binding protein Raly OS=Homo sapiens GN=RALY PE=1 SV=1	yes	yes	2	0.046193	88.177	6	0						1
AAVMVHQISK	K	A	A	S	K	K	2	0	0	0	0	1	0	0	1	1	0	1	1	0	0	1	0	0	0	2	0	10	0	1082.59	>sp|P35222|CTNB1_HUMAN Catenin beta-1 OS=Homo sapiens GN=CTNNB1 PE=1 SV=1	>sp|P35222|CTNB1_HUMAN Catenin beta-1 OS=Homo sapiens GN=CTNNB1 PE=1 SV=1	yes	yes	2	0.0014874	119.53	6	1.25				1	3	1	3	1
AAVNVVDFDDK	R	A	A	D	K	Y	2	0	1	3	0	0	0	0	0	0	0	1	0	1	0	0	0	0	0	3	0	11	0	1191.58	>sp|Q9UKB1|FBW1B_HUMAN F-box/WD repeat-containing protein 11 OS=Homo sapiens GN=FBXW11 PE=1 SV=1;>sp|Q9Y297|FBW1A_HUMAN F-box/WD repeat-containing protein 1A OS=Homo sapiens GN=BTRC PE=1 SV=1	>sp|Q9UKB1|FBW1B_HUMAN F-box/WD repeat-containing protein 11 OS=Homo sapiens GN=FBXW11 PE=1 SV=1	no	no	2	7.6323e-28	210.95	6.04	3.41	6	7	4	3	5	5	5	5	6	3
AAVNVVDFDDKYIVSASGDR	R	A	A	D	R	T	3	1	1	4	0	0	0	1	0	1	0	1	0	1	0	2	0	0	1	4	0	20	1	2140.04	>sp|Q9UKB1|FBW1B_HUMAN F-box/WD repeat-containing protein 11 OS=Homo sapiens GN=FBXW11 PE=1 SV=1;>sp|Q9Y297|FBW1A_HUMAN F-box/WD repeat-containing protein 1A OS=Homo sapiens GN=BTRC PE=1 SV=1	>sp|Q9UKB1|FBW1B_HUMAN F-box/WD repeat-containing protein 11 OS=Homo sapiens GN=FBXW11 PE=1 SV=1	no	no	2,3	1.2724e-212	327.02	6.82	3.61	11	10	10	7	10	9	11	9	13	9
AAVSAFPTDSIER	R	A	A	E	R	D	3	1	0	1	0	0	1	0	0	1	0	0	0	1	1	2	1	0	0	1	0	13	0	1362.68	>sp|O14654|IRS4_HUMAN Insulin receptor substrate 4 OS=Homo sapiens GN=IRS4 PE=1 SV=1	>sp|O14654|IRS4_HUMAN Insulin receptor substrate 4 OS=Homo sapiens GN=IRS4 PE=1 SV=1	yes	yes	2	0.043893	78.287	11.2	0.687										1
AAVSHWQQQSYIDSGIHSGATTTAPSISGK	K	A	A	G	K	G	4	0	0	1	0	3	0	3	2	3	0	1	0	0	1	6	3	1	1	1	0	30	0	3084.49	>sp|P35222|CTNB1_HUMAN Catenin beta-1 OS=Homo sapiens GN=CTNNB1 PE=1 SV=1	>sp|P35222|CTNB1_HUMAN Catenin beta-1 OS=Homo sapiens GN=CTNNB1 PE=1 SV=1	yes	yes	3,4	3.7802e-43	153.48	7	0							2
AAYFGIYDTAK	R	A	A	A	K	G	3	0	0	1	0	0	0	1	0	1	0	1	0	1	0	0	1	0	2	0	0	11	0	1218.59	>sp|P05141|ADT2_HUMAN ADP/ATP translocase 2 OS=Homo sapiens GN=SLC25A5 PE=1 SV=7	>sp|P05141|ADT2_HUMAN ADP/ATP translocase 2 OS=Homo sapiens GN=SLC25A5 PE=1 SV=7	yes	yes	2	0.012282	87.184	11.2	0.968										3
AAYVIFYQR	K	A	A	Q	R	Q	2	1	0	0	0	1	0	0	0	1	0	0	0	1	0	0	0	0	2	1	0	9	0	1129.59	>sp|Q9Y4E8|UBP15_HUMAN Ubiquitin carboxyl-terminal hydrolase 15 OS=Homo sapiens GN=USP15 PE=1 SV=3	>sp|Q9Y4E8|UBP15_HUMAN Ubiquitin carboxyl-terminal hydrolase 15 OS=Homo sapiens GN=USP15 PE=1 SV=3	no	no	2	0.0040632	130.27	2.5	0.5		2	2
ADAPDAGAQSDSEIPSYHQNDVSIDR	R	A	D	D	R	G	4	1	1	5	0	2	1	1	1	2	0	0	0	0	2	4	0	0	1	1	0	26	0	2757.21	>sp|Q92538|GBF1_HUMAN Golgi-specific brefeldin A-resistance guanine nucleotide exchange factor 1 OS=Homo sapiens GN=GBF1 PE=1 SV=2	>sp|Q92538|GBF1_HUMAN Golgi-specific brefeldin A-resistance guanine nucleotide exchange factor 1 OS=Homo sapiens GN=GBF1 PE=1 SV=2	yes	yes	3	8.3153e-16	117.01	6	0						1
ADFDDRVSDEEK	M	A	D	E	K	V	1	1	0	4	0	0	2	0	0	0	0	1	0	1	0	1	0	0	0	1	0	12	1	1424.61	>sp|P52907|CAZA1_HUMAN F-actin-capping protein subunit alpha-1 OS=Homo sapiens GN=CAPZA1 PE=1 SV=3	>sp|P52907|CAZA1_HUMAN F-actin-capping protein subunit alpha-1 OS=Homo sapiens GN=CAPZA1 PE=1 SV=3	yes	yes	2	2.4092e-05	148.89	11	0.816										2
ADGGTQVIDTK	K	A	D	T	K	N	1	0	0	2	0	1	0	2	0	1	0	1	0	0	0	0	2	0	0	1	0	11	0	1103.55	>sp|P09622|DLDH_HUMAN Dihydrolipoyl dehydrogenase, mitochondrial OS=Homo sapiens GN=DLD PE=1 SV=2	>sp|P09622|DLDH_HUMAN Dihydrolipoyl dehydrogenase, mitochondrial OS=Homo sapiens GN=DLD PE=1 SV=2	yes	yes	2	0.010393	92.19	9	1.15							1	1	1	3
ADGYVIEGK	R	A	D	G	K	E	1	0	0	1	0	0	1	2	0	1	0	1	0	0	0	0	0	0	1	1	0	9	0	950.471	>sp|P62241|RS8_HUMAN 40S ribosomal protein S8 OS=Homo sapiens GN=RPS8 PE=1 SV=2	>sp|P62241|RS8_HUMAN 40S ribosomal protein S8 OS=Homo sapiens GN=RPS8 PE=1 SV=2	yes	yes	2	0.0065696	121.5	6.5	1.32					2	3	1	1	1
ADHGEPIGR	R	A	D	G	R	G	1	1	0	1	0	0	1	2	1	1	0	0	0	0	1	0	0	0	0	0	0	9	0	950.457	>sp|P08238|HS90B_HUMAN Heat shock protein HSP 90-beta OS=Homo sapiens GN=HSP90AB1 PE=1 SV=4;>sp|Q58FF7|H90B3_HUMAN Putative heat shock protein HSP 90-beta-3 OS=Homo sapiens GN=HSP90AB3P PE=5 SV=1	>sp|P08238|HS90B_HUMAN Heat shock protein HSP 90-beta OS=Homo sapiens GN=HSP90AB1 PE=1 SV=4	yes	yes	2	0.010064	113.66	3	2	1				1
ADIDKINIDSIIQR	M	A	D	Q	R	I	1	1	1	3	0	1	0	0	0	5	0	1	0	0	0	1	0	0	0	0	0	14	1	1612.88	>sp|P36873|PP1G_HUMAN Serine/threonine-protein phosphatase PP1-gamma catalytic subunit OS=Homo sapiens GN=PPP1CC PE=1 SV=1	>sp|P36873|PP1G_HUMAN Serine/threonine-protein phosphatase PP1-gamma catalytic subunit OS=Homo sapiens GN=PPP1CC PE=1 SV=1	yes	yes	2	9.6327e-05	161.49	8.5	2.06						1	1			1
ADIEMQIESITEEIAYIKK	K	A	D	K	K	N	2	0	0	1	0	1	4	0	0	5	0	2	1	0	0	1	1	0	1	0	0	19	1	2223.13	>sp|P13645|K1C10_HUMAN Keratin, type I cytoskeletal 10 OS=Homo sapiens GN=KRT10 PE=1 SV=6;CON__P13645	>sp|P13645|K1C10_HUMAN Keratin, type I cytoskeletal 10 OS=Homo sapiens GN=KRT10 PE=1 SV=6	yes	no	3	0.015223	70.783	5.79	3.59	2	2	1	1	2				3	2
ADIIEDKDGK	R	A	D	G	K	S	1	0	0	3	0	0	1	1	0	2	0	2	0	0	0	0	0	0	0	0	0	10	1	1102.55	>sp|P52272|HNRPM_HUMAN Heterogeneous nuclear ribonucleoprotein M OS=Homo sapiens GN=HNRNPM PE=1 SV=3	>sp|P52272|HNRPM_HUMAN Heterogeneous nuclear ribonucleoprotein M OS=Homo sapiens GN=HNRNPM PE=1 SV=3	yes	yes	3	0.016649	86.898	1	0	2
ADIINNIGTIAK	K	A	D	A	K	S	2	0	2	1	0	0	0	1	0	4	0	1	0	0	0	0	1	0	0	0	0	12	0	1241.7	>sp|P07900|HS90A_HUMAN Heat shock protein HSP 90-alpha OS=Homo sapiens GN=HSP90AA1 PE=1 SV=5;>sp|Q14568|HS902_HUMAN Putative heat shock protein HSP 90-alpha A2 OS=Homo sapiens GN=HSP90AA2 PE=1 SV=2;>sp|P08238|HS90B_HUMAN Heat shock protein HSP 90-beta OS=Homo sapiens GN=HSP90AB1 PE=1 SV=4;>sp|Q58FF8|H90B2_HUMAN Putative heat shock protein HSP 90-beta 2 OS=Homo sapiens GN=HSP90AB2P PE=1 SV=2	>sp|P07900|HS90A_HUMAN Heat shock protein HSP 90-alpha OS=Homo sapiens GN=HSP90AA1 PE=1 SV=5	no	no	2	3.4214e-11	177.16	3.77	2.01	2	2	3	1	2	1	2
ADITGISPSPNIYISK	R	A	D	S	K	I	1	0	1	1	0	0	0	1	0	4	0	1	0	0	2	3	1	0	1	0	0	16	0	1674.88	>sp|Q96P63|SPB12_HUMAN Serpin B12 OS=Homo sapiens GN=SERPINB12 PE=1 SV=1	>sp|Q96P63|SPB12_HUMAN Serpin B12 OS=Homo sapiens GN=SERPINB12 PE=1 SV=1	yes	yes	2	3.815e-18	172.09	6.51	3.46	3	5	3	1	3	3	4	4	4	3
ADKDYHFK	K	A	D	F	K	V	1	0	0	2	0	0	0	0	1	0	0	2	0	1	0	0	0	0	1	0	0	8	1	1022.48	>sp|P06748|NPM_HUMAN Nucleophosmin OS=Homo sapiens GN=NPM1 PE=1 SV=2	>sp|P06748|NPM_HUMAN Nucleophosmin OS=Homo sapiens GN=NPM1 PE=1 SV=2	yes	yes	2	0.016236	123.21	11	0
ADKEAAFDDAVEER	M	A	D	E	R	V	4	1	0	3	0	0	3	0	0	0	0	1	0	1	0	0	0	0	0	1	0	14	1	1564.7	>sp|Q09028|RBBP4_HUMAN Histone-binding protein RBBP4 OS=Homo sapiens GN=RBBP4 PE=1 SV=3	>sp|Q09028|RBBP4_HUMAN Histone-binding protein RBBP4 OS=Homo sapiens GN=RBBP4 PE=1 SV=3	yes	yes	2	4.2804e-53	261.61	6.5	4.61	1		1							1
ADQFEYVMYGK	R	A	D	G	K	V	1	0	0	1	0	1	1	1	0	0	0	1	1	1	0	0	0	0	2	1	0	11	0	1349.6	>sp|P52434|RPAB3_HUMAN DNA-directed RNA polymerases I, II, and III subunit RPABC3 OS=Homo sapiens GN=POLR2H PE=1 SV=4	>sp|P52434|RPAB3_HUMAN DNA-directed RNA polymerases I, II, and III subunit RPABC3 OS=Homo sapiens GN=POLR2H PE=1 SV=4	yes	yes	2	0.00014769	136.53	4.83	2.54	1	1			1	1	1	1
ADQITEEQIAEFK	M	A	D	F	K	E	2	0	0	1	0	2	3	0	0	2	0	1	0	1	0	0	1	0	0	0	0	13	0	1520.74	>sp|P62158|CALM_HUMAN Calmodulin OS=Homo sapiens GN=CALM1 PE=1 SV=2	>sp|P62158|CALM_HUMAN Calmodulin OS=Homo sapiens GN=CALM1 PE=1 SV=2	yes	yes	2	7.3748e-79	247.73	6.33	3.45	3	3	2	2	2	3	4	2	2	2
ADRDESSPYAAMIAAQDVAQR	K	A	D	Q	R	C	6	2	0	3	0	2	1	0	0	1	0	0	1	0	1	2	0	0	1	1	0	21	1	2264.05	>sp|P62263|RS14_HUMAN 40S ribosomal protein S14 OS=Homo sapiens GN=RPS14 PE=1 SV=3	>sp|P62263|RS14_HUMAN 40S ribosomal protein S14 OS=Homo sapiens GN=RPS14 PE=1 SV=3	yes	yes	3	2.8083e-05	125.23	9	1								1		1
ADTITDEINFIR	K	A	D	I	R	A	1	1	1	2	0	0	1	0	0	3	0	0	0	1	0	0	2	0	0	0	0	12	0	1406.7	CON__P04259;CON__P02538;>sp|P02538|K2C6A_HUMAN Keratin, type II cytoskeletal 6A OS=Homo sapiens GN=KRT6A PE=1 SV=3	CON__P04259	no	no	2	2.3615e-50	232.17	7.12	3.67	5	5	3	3	4	3	4	4	5	7
ADTQTYQPYNK	R	A	D	N	K	D	1	0	1	1	0	2	0	0	0	0	0	1	0	0	1	0	2	0	2	0	0	11	0	1327.6	>sp|P84090|ERH_HUMAN Enhancer of rudimentary homolog OS=Homo sapiens GN=ERH PE=1 SV=1	>sp|P84090|ERH_HUMAN Enhancer of rudimentary homolog OS=Homo sapiens GN=ERH PE=1 SV=1	yes	yes	2	5.2141e-37	199.8	6.83	3.1	1	1		4	3	4	1	1	2	2
ADTQTYQPYNKDWIK	R	A	D	I	K	E	1	0	1	2	0	2	0	0	0	1	0	2	0	0	1	0	2	1	2	0	0	15	1	1869.89	>sp|P84090|ERH_HUMAN Enhancer of rudimentary homolog OS=Homo sapiens GN=ERH PE=1 SV=1	>sp|P84090|ERH_HUMAN Enhancer of rudimentary homolog OS=Homo sapiens GN=ERH PE=1 SV=1	yes	yes	2	1.8308e-18	193.98	6	0						3
AEAEAIYQTK	K	A	E	T	K	Y	3	0	0	0	0	1	2	0	0	1	0	1	0	0	0	0	1	0	1	0	0	10	0	1122.56	CON__ENSEMBL:ENSBTAP00000038253;>sp|P19013|K2C4_HUMAN Keratin, type II cytoskeletal 4 OS=Homo sapiens GN=KRT4 PE=1 SV=4;CON__P19013;CON__Q7RTS7;>sp|Q7RTS7|K2C74_HUMAN Keratin, type II cytoskeletal 74 OS=Homo sapiens GN=KRT74 PE=1 SV=2;CON__Q32MB2;>sp|Q86Y46|K2C73_HUMAN Keratin, type II cytoskeletal 73 OS=Homo sapiens GN=KRT73 PE=1 SV=1;CON__Q3SY84;>sp|Q3SY84|K2C71_HUMAN Keratin, type II cytoskele…	CON__ENSEMBL:ENSBTAP00000038253	no	no	2	0.036257	93.561	10	0										1
AEAESIYQSK	K	A	E	S	K	Y	2	0	0	0	0	1	2	0	0	1	0	1	0	0	0	2	0	0	1	0	0	10	0	1124.54	>sp|P04264|K2C1_HUMAN Keratin, type II cytoskeletal 1 OS=Homo sapiens GN=KRT1 PE=1 SV=6;CON__P04264	>sp|P04264|K2C1_HUMAN Keratin, type II cytoskeletal 1 OS=Homo sapiens GN=KRT1 PE=1 SV=6	yes	no	2	2.3537e-109	284.62	6.77	3.35	13	14	14	14	15	15	19	15	20	18
AEAESIYQSKYEEIQITAGR	K	A	E	G	R	H	3	1	0	0	0	2	4	1	0	3	0	1	0	0	0	2	1	0	2	0	0	20	1	2285.12	>sp|P04264|K2C1_HUMAN Keratin, type II cytoskeletal 1 OS=Homo sapiens GN=KRT1 PE=1 SV=6;CON__P04264	>sp|P04264|K2C1_HUMAN Keratin, type II cytoskeletal 1 OS=Homo sapiens GN=KRT1 PE=1 SV=6	yes	no	3	8.6686e-16	166.77	5.79	3.27	7	5	6	4	5	5	6	5	5	4
AEAESWYQTK	R	A	E	T	K	Y	2	0	0	0	0	1	2	0	0	0	0	1	0	0	0	1	1	1	1	0	0	10	0	1211.55	CON__P50446;CON__P04259;CON__Q8BGZ7;CON__P02538;>sp|P02538|K2C6A_HUMAN Keratin, type II cytoskeletal 6A OS=Homo sapiens GN=KRT6A PE=1 SV=3	CON__P04259	no	no	2	5.3606e-27	208.33	6.49	3.43	3	8	4	2	5	5	5	5	6	3
AEAESWYR	R	A	E	Y	R	S	2	1	0	0	0	0	2	0	0	0	0	0	0	0	0	1	0	1	1	0	0	8	0	1010.45	CON__O43790;>sp|O43790|KRT86_HUMAN Keratin, type II cuticular Hb6 OS=Homo sapiens GN=KRT86 PE=1 SV=1;CON__Q14533;>sp|Q14533|KRT81_HUMAN Keratin, type II cuticular Hb1 OS=Homo sapiens GN=KRT81 PE=1 SV=3;CON__Q6NT21;CON__P78385;>sp|P78385|KRT83_HUMAN Keratin, type II cuticular Hb3 OS=Homo sapiens GN=KRT83 PE=1 SV=2;>sp|A6NCN2|K121P_HUMAN Keratin-81-like protein KRT121P OS=Homo sapiens GN=KRT121P PE…	CON__O43790	no	no	2	0.0056228	145.16	11.7	0.471
AEAGAGSATEFQFR	K	A	E	F	R	G	4	1	0	0	0	1	2	2	0	0	0	0	0	2	0	1	1	0	0	0	0	14	0	1440.66	>sp|P46783|RS10_HUMAN 40S ribosomal protein S10 OS=Homo sapiens GN=RPS10 PE=1 SV=1;>sp|Q9NQ39|RS10L_HUMAN Putative 40S ribosomal protein S10-like OS=Homo sapiens GN=RPS10P5 PE=5 SV=1	>sp|P46783|RS10_HUMAN 40S ribosomal protein S10 OS=Homo sapiens GN=RPS10 PE=1 SV=1	yes	no	2	1.2105e-07	153	7.12	3.95		1	1	2						1
AEAGSGGPGFTFTFR	R	A	E	F	R	S	2	1	0	0	0	0	1	4	0	0	0	0	0	3	1	1	2	0	0	0	0	15	0	1500.7	>sp|P25686|DNJB2_HUMAN DnaJ homolog subfamily B member 2 OS=Homo sapiens GN=DNAJB2 PE=1 SV=3	>sp|P25686|DNJB2_HUMAN DnaJ homolog subfamily B member 2 OS=Homo sapiens GN=DNAJB2 PE=1 SV=3	yes	yes	2	4.3919e-12	168.67	11.5	0.5
AEAIVYK	K	A	E	Y	K	H	2	0	0	0	0	0	1	0	0	1	0	1	0	0	0	0	0	0	1	1	0	7	0	792.438	>sp|P82933|RT09_HUMAN 28S ribosomal protein S9, mitochondrial OS=Homo sapiens GN=MRPS9 PE=1 SV=2	>sp|P82933|RT09_HUMAN 28S ribosomal protein S9, mitochondrial OS=Homo sapiens GN=MRPS9 PE=1 SV=2	yes	yes	2	0.043144	107.32	3	2.18	3	1	2			1	1
AEASAAGADSGAAVAAHR	M	A	E	H	R	F	9	1	0	1	0	0	1	2	1	0	0	0	0	0	0	2	0	0	0	1	0	18	0	1581.75	>sp|Q9Y4L5|RN115_HUMAN E3 ubiquitin-protein ligase RNF115 OS=Homo sapiens GN=RNF115 PE=1 SV=2	>sp|Q9Y4L5|RN115_HUMAN E3 ubiquitin-protein ligase RNF115 OS=Homo sapiens GN=RNF115 PE=1 SV=2	yes	yes	2	5.1802e-09	160.45	10.7	0.471										1
AEASPHPGR	M	A	E	G	R	Y	2	1	0	0	0	0	1	1	1	0	0	0	0	0	2	1	0	0	0	0	0	9	0	920.446	>sp|Q9BV68|RN126_HUMAN RING finger protein 126 OS=Homo sapiens GN=RNF126 PE=1 SV=1	>sp|Q9BV68|RN126_HUMAN RING finger protein 126 OS=Homo sapiens GN=RNF126 PE=1 SV=1	yes	yes	2	0.0016804	135.71	7.5	3.5				1
AEATVIPSR	K	A	E	S	R	C	2	1	0	0	0	0	1	0	0	1	0	0	0	0	1	1	1	0	0	1	0	9	0	942.513	>sp|Q96PG2|M4A10_HUMAN Membrane-spanning 4-domains subfamily A member 10 OS=Homo sapiens GN=MS4A10 PE=2 SV=3	>sp|Q96PG2|M4A10_HUMAN Membrane-spanning 4-domains subfamily A member 10 OS=Homo sapiens GN=MS4A10 PE=2 SV=3	yes	yes	2	0.010099	113.71	6.08	3.72	5	4	3	4	2	2	2	3	2	4
AEDNADTIAIVFEAPNQEK	R	A	E	E	K	V	4	0	2	2	0	1	3	0	0	2	0	1	0	1	1	0	1	0	0	1	0	19	0	2073.99	>sp|P12004|PCNA_HUMAN Proliferating cell nuclear antigen OS=Homo sapiens GN=PCNA PE=1 SV=1	>sp|P12004|PCNA_HUMAN Proliferating cell nuclear antigen OS=Homo sapiens GN=PCNA PE=1 SV=1	yes	yes	2	3.8104e-05	110.6	2.5	0.5		1	1
AEDTAVYYCAR	R	A	E	A	R	G	3	1	0	1	1	0	1	0	0	0	0	0	0	0	0	0	1	0	2	1	0	11	0	1317.57	>sp|P01763|HV302_HUMAN Ig heavy chain V-III region WEA OS=Homo sapiens PE=1 SV=1;>sp|P01767|HV306_HUMAN Ig heavy chain V-III region BUT OS=Homo sapiens PE=1 SV=1;>sp|P01766|HV305_HUMAN Ig heavy chain V-III region BRO OS=Homo sapiens PE=1 SV=1	>sp|P01763|HV302_HUMAN Ig heavy chain V-III region WEA OS=Homo sapiens PE=1 SV=1	yes	no	2	0.00011019	146.71	1	0	1
AEEIIEK	K	A	E	E	K	G	1	0	0	0	0	0	3	0	0	2	0	1	0	0	0	0	0	0	0	0	0	7	0	830.439	>sp|P62913|RL11_HUMAN 60S ribosomal protein L11 OS=Homo sapiens GN=RPL11 PE=1 SV=2	>sp|P62913|RL11_HUMAN 60S ribosomal protein L11 OS=Homo sapiens GN=RPL11 PE=1 SV=2	yes	yes	2	0.022286	157.34	2.67	0.471		1	2
AEEYTEETEER	K	A	E	E	R	E	1	1	0	0	0	0	6	0	0	0	0	0	0	0	0	0	2	0	1	0	0	11	0	1384.56	>sp|Q9Y2W1|TR150_HUMAN Thyroid hormone receptor-associated protein 3 OS=Homo sapiens GN=THRAP3 PE=1 SV=2	>sp|Q9Y2W1|TR150_HUMAN Thyroid hormone receptor-associated protein 3 OS=Homo sapiens GN=THRAP3 PE=1 SV=2	yes	yes	2	2.6887e-49	231.05	4	0.816			1	1	1
AEFVEVTK	K	A	E	T	K	I	1	0	0	0	0	0	2	0	0	0	0	1	0	1	0	0	1	0	0	2	0	8	0	921.481	CON__P02769	CON__P02769	yes	yes	2	0.00072123	164.96	6.1	3.48	11	12	11	9	10	8	9	9	8	9
AEFVEVTKIVTDITK	K	A	E	T	K	V	1	0	0	1	0	0	2	0	0	2	0	2	0	1	0	0	3	0	0	3	0	15	1	1691.93	CON__P02769	CON__P02769	yes	yes	2,3	1.1727e-32	217.79	4.9	2.66	1	2		2	1	1		2	1
AEGAAVAGGPGSSAGPPPPSAEAAEPEAR	R	A	E	A	R	I	9	1	0	0	0	0	4	5	0	0	0	0	0	0	6	3	0	0	0	1	0	29	0	2557.2	>sp|O15534|PER1_HUMAN Period circadian protein homolog 1 OS=Homo sapiens GN=PER1 PE=1 SV=2	>sp|O15534|PER1_HUMAN Period circadian protein homolog 1 OS=Homo sapiens GN=PER1 PE=1 SV=2	yes	yes	3	0.00053796	73.934	6	0						1
AEGGGGGGRPGAPAAGDGK	K	A	E	G	K	T	4	1	0	1	0	0	1	9	0	0	0	1	0	0	2	0	0	0	0	0	0	19	1	1537.72	>sp|Q00839|HNRPU_HUMAN Heterogeneous nuclear ribonucleoprotein U OS=Homo sapiens GN=HNRNPU PE=1 SV=6	>sp|Q00839|HNRPU_HUMAN Heterogeneous nuclear ribonucleoprotein U OS=Homo sapiens GN=HNRNPU PE=1 SV=6	yes	yes	2,3	0.00058968	126.29	6	1.13				1	3	3	3	1
AEGSSTASSGSQIAEGK	K	A	E	G	K	G	3	0	0	0	0	1	2	3	0	1	0	1	0	0	0	5	1	0	0	0	0	17	0	1565.72	>sp|Q9NZB2|F120A_HUMAN Constitutive coactivator of PPAR-gamma-like protein 1 OS=Homo sapiens GN=FAM120A PE=1 SV=2	>sp|Q9NZB2|F120A_HUMAN Constitutive coactivator of PPAR-gamma-like protein 1 OS=Homo sapiens GN=FAM120A PE=1 SV=2	yes	yes	2	5.4973e-26	186.17	6	0.816					1	1	1
AEHQQDSEDIFK	R	A	E	F	K	K	1	0	0	2	0	2	2	0	1	1	0	1	0	1	0	1	0	0	0	0	0	12	0	1445.64	>sp|Q9UH99|SUN2_HUMAN SUN domain-containing protein 2 OS=Homo sapiens GN=SUN2 PE=1 SV=3	>sp|Q9UH99|SUN2_HUMAN SUN domain-containing protein 2 OS=Homo sapiens GN=SUN2 PE=1 SV=3	yes	yes	2,3	7.7883e-09	161.25	8.69	2.39					2	1	4	1	1	1
AEHQQDSEDIFKK	R	A	E	K	K	I	1	0	0	2	0	2	2	0	1	1	0	2	0	1	0	1	0	0	0	0	0	13	1	1573.74	>sp|Q9UH99|SUN2_HUMAN SUN domain-containing protein 2 OS=Homo sapiens GN=SUN2 PE=1 SV=3	>sp|Q9UH99|SUN2_HUMAN SUN domain-containing protein 2 OS=Homo sapiens GN=SUN2 PE=1 SV=3	yes	yes	3,4	3.2335e-13	182.37	6.56	1.5					3	2	2		2
AEIGEADEAEIQR	M	A	E	Q	R	I	3	1	0	1	0	1	4	1	0	2	0	0	0	0	0	0	0	0	0	0	0	13	0	1429.67	>sp|Q9Y5J9|TIM8B_HUMAN Mitochondrial import inner membrane translocase subunit Tim8 B OS=Homo sapiens GN=TIMM8B PE=1 SV=1	>sp|Q9Y5J9|TIM8B_HUMAN Mitochondrial import inner membrane translocase subunit Tim8 B OS=Homo sapiens GN=TIMM8B PE=1 SV=1	yes	yes	2	0.0066586	99.161	6.58	2.33			1	3		2	1	1	3	1
AEIHPVEIKPFQDYQK	R	A	E	Q	K	I	1	0	0	1	0	2	2	0	1	2	0	2	0	1	2	0	0	0	1	1	0	16	1	1941	>sp|P48634|PRC2A_HUMAN Protein PRRC2A OS=Homo sapiens GN=PRRC2A PE=1 SV=3	>sp|P48634|PRC2A_HUMAN Protein PRRC2A OS=Homo sapiens GN=PRRC2A PE=1 SV=3	yes	yes	4	0.072868	31.614	5	0					2
AEIIVQPEIK	R	A	E	I	K	Y	1	0	0	0	0	1	2	0	0	3	0	1	0	0	1	0	0	0	0	1	0	10	0	1138.66	>sp|P15924|DESP_HUMAN Desmoplakin OS=Homo sapiens GN=DSP PE=1 SV=3	>sp|P15924|DESP_HUMAN Desmoplakin OS=Homo sapiens GN=DSP PE=1 SV=3	yes	yes	2	0.014007	90.05	9.64	1.55							1	2	2	3
AEINEFITR	K	A	E	T	R	E	1	1	1	0	0	0	2	0	0	2	0	0	0	1	0	0	1	0	0	0	0	9	0	1091.56	>sp|P23396|RS3_HUMAN 40S ribosomal protein S3 OS=Homo sapiens GN=RPS3 PE=1 SV=2	>sp|P23396|RS3_HUMAN 40S ribosomal protein S3 OS=Homo sapiens GN=RPS3 PE=1 SV=2	yes	yes	2	6.8775e-18	200.71	7.06	3.51	2	1	3	3	3	3	1	4		3
AEIQQEVEK	K	A	E	E	K	I	1	0	0	0	0	2	3	0	0	1	0	1	0	0	0	0	0	0	0	1	0	9	0	1072.54	>sp|O15525|MAFG_HUMAN Transcription factor MafG OS=Homo sapiens GN=MAFG PE=1 SV=1	>sp|O15525|MAFG_HUMAN Transcription factor MafG OS=Homo sapiens GN=MAFG PE=1 SV=1	yes	yes	2	0.00010799	160.75	9.5	1.12								1	1	1
AEMNIIEINKK	K	A	E	K	K	S	1	0	2	0	0	0	2	0	0	3	0	2	1	0	0	0	0	0	0	0	0	11	1	1301.7	>sp|Q9H094|NBPF3_HUMAN Neuroblastoma breakpoint family member 3 OS=Homo sapiens GN=NBPF3 PE=2 SV=1	>sp|Q9H094|NBPF3_HUMAN Neuroblastoma breakpoint family member 3 OS=Homo sapiens GN=NBPF3 PE=2 SV=1	yes	yes	3	0.0014716	97.472	7.5	0.5							1	1
AENQSTTIPGPGR	R	A	E	G	R	N	1	1	1	0	0	1	1	2	0	1	0	0	0	0	2	1	2	0	0	0	0	13	0	1326.65	>sp|Q7Z353|HDX_HUMAN Highly divergent homeobox OS=Homo sapiens GN=HDX PE=1 SV=1	>sp|Q7Z353|HDX_HUMAN Highly divergent homeobox OS=Homo sapiens GN=HDX PE=1 SV=1	yes	yes	2	0.0011126	125.73	2	1	1		1
AEPYAADEGSGEGHK	K	A	E	H	K	W	3	0	0	1	0	0	3	3	1	0	0	1	0	0	1	1	0	0	1	0	0	15	0	1516.64	>sp|Q96K76|UBP47_HUMAN Ubiquitin carboxyl-terminal hydrolase 47 OS=Homo sapiens GN=USP47 PE=1 SV=3	>sp|Q96K76|UBP47_HUMAN Ubiquitin carboxyl-terminal hydrolase 47 OS=Homo sapiens GN=USP47 PE=1 SV=3	yes	yes	2,3	1.1078e-12	172.09	5.25	1.71		1	1		1	3	2
AEQEAITGECK	R	A	E	C	K	E	2	0	0	0	1	1	3	1	0	1	0	1	0	0	0	0	1	0	0	0	0	11	0	1234.55	>sp|P18848|ATF4_HUMAN Cyclic AMP-dependent transcription factor ATF-4 OS=Homo sapiens GN=ATF4 PE=1 SV=3	>sp|P18848|ATF4_HUMAN Cyclic AMP-dependent transcription factor ATF-4 OS=Homo sapiens GN=ATF4 PE=1 SV=3	yes	yes	2	4.2379e-06	163.71	7.6	5	1	1
AEQPSPPNSDSGQDAHPDPDANPDAAR	R	A	E	A	R	M	5	1	2	5	0	2	1	1	1	0	0	0	0	0	6	3	0	0	0	0	0	27	0	2755.17	>sp|Q9BUA3|CK084_HUMAN Uncharacterized protein C11orf84 OS=Homo sapiens GN=C11orf84 PE=1 SV=3	>sp|Q9BUA3|CK084_HUMAN Uncharacterized protein C11orf84 OS=Homo sapiens GN=C11orf84 PE=1 SV=3	yes	yes	3	3.0928e-24	134.28	6	3.56			1	1
AESTPEIAEQR	K	A	E	Q	R	G	2	1	0	0	0	1	3	0	0	1	0	0	0	0	1	1	1	0	0	0	0	11	0	1229.59	>sp|Q13098|CSN1_HUMAN COP9 signalosome complex subunit 1 OS=Homo sapiens GN=GPS1 PE=1 SV=4	>sp|Q13098|CSN1_HUMAN COP9 signalosome complex subunit 1 OS=Homo sapiens GN=GPS1 PE=1 SV=4	yes	yes	2	0.00039557	139.32	11.7	0.471
AESVAAPITVR	K	A	E	V	R	A	3	1	0	0	0	0	1	0	0	1	0	0	0	0	1	1	1	0	0	2	0	11	0	1112.62	>sp|Q96K76|UBP47_HUMAN Ubiquitin carboxyl-terminal hydrolase 47 OS=Homo sapiens GN=USP47 PE=1 SV=3	>sp|Q96K76|UBP47_HUMAN Ubiquitin carboxyl-terminal hydrolase 47 OS=Homo sapiens GN=USP47 PE=1 SV=3	yes	yes	2	0.00061318	114.86	7.21	2.54			2		2	1	3	1	2	1
AETECQNTEYQQIIDIK	R	A	E	I	K	I	1	0	1	1	1	3	3	0	0	3	0	1	0	0	0	0	2	0	1	0	0	17	0	2081.96	>sp|P13645|K1C10_HUMAN Keratin, type I cytoskeletal 10 OS=Homo sapiens GN=KRT10 PE=1 SV=6;CON__P13645	>sp|P13645|K1C10_HUMAN Keratin, type I cytoskeletal 10 OS=Homo sapiens GN=KRT10 PE=1 SV=6	yes	no	2,3	0	378.72	6.91	3.38	10	12	8	11	13	13	11	16	15	15
AEVEVADEIIENIAK	K	A	E	A	K	V	3	0	1	1	0	0	4	0	0	3	0	1	0	0	0	0	0	0	0	2	0	15	0	1641.85	>sp|Q7L5D6|GET4_HUMAN Golgi to ER traffic protein 4 homolog OS=Homo sapiens GN=GET4 PE=1 SV=1	>sp|Q7L5D6|GET4_HUMAN Golgi to ER traffic protein 4 homolog OS=Homo sapiens GN=GET4 PE=1 SV=1	yes	yes	2	4.2415e-25	186.05	8	2.9				1	2	1	1	1		1
AEVTPSQHGNR	K	A	E	N	R	T	1	1	1	0	0	1	1	1	1	0	0	0	0	0	1	1	1	0	0	1	0	11	0	1194.57	>sp|Q14145|KEAP1_HUMAN Kelch-like ECH-associated protein 1 OS=Homo sapiens GN=KEAP1 PE=1 SV=2	>sp|Q14145|KEAP1_HUMAN Kelch-like ECH-associated protein 1 OS=Homo sapiens GN=KEAP1 PE=1 SV=2	yes	yes	3	0.0040246	82.261	7	0							1
AFADAIEVIPMAISENSGMNPIQTMTEVR	R	A	F	V	R	A	4	1	2	1	0	1	3	1	0	4	0	0	3	1	2	2	2	0	0	2	0	29	0	3134.51	>sp|P48643|TCPE_HUMAN T-complex protein 1 subunit epsilon OS=Homo sapiens GN=CCT5 PE=1 SV=1	>sp|P48643|TCPE_HUMAN T-complex protein 1 subunit epsilon OS=Homo sapiens GN=CCT5 PE=1 SV=1	yes	yes	3	0.049183	50.029	7	0							1
AFADAMEVIPSTIAENAGINPISTVTEIR	R	A	F	I	R	N	5	1	2	1	0	0	3	1	0	5	0	0	1	1	2	2	3	0	0	2	0	29	0	3029.54	>sp|P50991|TCPD_HUMAN T-complex protein 1 subunit delta OS=Homo sapiens GN=CCT4 PE=1 SV=4	>sp|P50991|TCPD_HUMAN T-complex protein 1 subunit delta OS=Homo sapiens GN=CCT4 PE=1 SV=4	yes	yes	3	1.7048e-30	143.47	5.4	3.26	1	1					1	1	1
AFDIFNPNFK	R	A	F	F	K	S	1	0	2	1	0	0	0	0	0	1	0	1	0	3	1	0	0	0	0	0	0	10	0	1211.6	>sp|Q9Y3D9|RT23_HUMAN 28S ribosomal protein S23, mitochondrial OS=Homo sapiens GN=MRPS23 PE=1 SV=2	>sp|Q9Y3D9|RT23_HUMAN 28S ribosomal protein S23, mitochondrial OS=Homo sapiens GN=MRPS23 PE=1 SV=2	yes	yes	2	0.0053984	104.22	7.8	3.06					2	1
AFDSGQNISPDR	R	A	F	D	R	C	1	1	1	2	0	1	0	1	0	1	0	0	0	1	1	2	0	0	0	0	0	12	0	1305.59	>sp|O00418|EF2K_HUMAN Eukaryotic elongation factor 2 kinase OS=Homo sapiens GN=EEF2K PE=1 SV=2	>sp|O00418|EF2K_HUMAN Eukaryotic elongation factor 2 kinase OS=Homo sapiens GN=EEF2K PE=1 SV=2	yes	yes	2	4.8569e-50	229.56	7.67	1.89					1	2	2	1	1	1
AFEQNIDDR		A	F	D	R		1	1	1	2	0	1	1	0	0	1	0	0	0	1	0	0	0	0	0	0	0	9	0	1106.5		REV__>sp|Q9UFH2|DYH17_HUMAN Dynein heavy chain 17, axonemal OS=Homo sapiens GN=DNAH17 PE=1 SV=2	yes	yes	2	0.003193	142.36	6.17	3.43	15	17	10	10	10	12	15	12	15	11
AFHNEAQVNPER	R	A	F	E	R	K	2	1	2	0	0	1	2	0	1	0	0	0	0	1	1	0	0	0	0	1	0	12	0	1410.66	>sp|P17987|TCPA_HUMAN T-complex protein 1 subunit alpha OS=Homo sapiens GN=TCP1 PE=1 SV=1	>sp|P17987|TCPA_HUMAN T-complex protein 1 subunit alpha OS=Homo sapiens GN=TCP1 PE=1 SV=1	yes	yes	2,3	4.3622e-11	172.33	6.14	3.79	7	6	4	2	4	3	3	3	4	4
AFHNEAQVNPERK	R	A	F	R	K	N	2	1	2	0	0	1	2	0	1	0	0	1	0	1	1	0	0	0	0	1	0	13	1	1538.76	>sp|P17987|TCPA_HUMAN T-complex protein 1 subunit alpha OS=Homo sapiens GN=TCP1 PE=1 SV=1	>sp|P17987|TCPA_HUMAN T-complex protein 1 subunit alpha OS=Homo sapiens GN=TCP1 PE=1 SV=1	yes	yes	3	0.0032994	94.547	4	3.56	1	1							1
AFIADPSAFVAAAPVAAATTAAPAAAAAPAK	K	A	F	A	K	V	17	0	0	1	0	0	0	0	0	1	0	1	0	2	4	1	2	0	0	2	0	31	0	2751.46	>sp|P05388|RLA0_HUMAN 60S acidic ribosomal protein P0 OS=Homo sapiens GN=RPLP0 PE=1 SV=1	>sp|P05388|RLA0_HUMAN 60S acidic ribosomal protein P0 OS=Homo sapiens GN=RPLP0 PE=1 SV=1	yes	yes	2,3	2.5795e-10	101.34	7.75	3.77				2
AFIDSIPDVK	K	A	F	V	K	I	1	0	0	2	0	0	0	0	0	2	0	1	0	1	1	1	0	0	0	1	0	10	0	1103.59	>sp|O15294|OGT1_HUMAN UDP-N-acetylglucosamine--peptide N-acetylglucosaminyltransferase 110 kDa subunit OS=Homo sapiens GN=OGT PE=1 SV=3	>sp|O15294|OGT1_HUMAN UDP-N-acetylglucosamine--peptide N-acetylglucosaminyltransferase 110 kDa subunit OS=Homo sapiens GN=OGT PE=1 SV=3	yes	yes	2	0.035901	80.916	2	0.816	1	1	1
AFIIEEQK	R	A	F	Q	K	I	1	0	0	0	0	1	2	0	0	2	0	1	0	1	0	0	0	0	0	0	0	8	0	976.523	>sp|P49207|RL34_HUMAN 60S ribosomal protein L34 OS=Homo sapiens GN=RPL34 PE=1 SV=3	>sp|P49207|RL34_HUMAN 60S ribosomal protein L34 OS=Homo sapiens GN=RPL34 PE=1 SV=3	yes	yes	2	0.00018156	171.53	5.17	2.91	1	1			1	1		1	1
AFIIQTVDGK	K	A	F	G	K	H	1	0	0	1	0	1	0	1	0	2	0	1	0	1	0	0	1	0	0	1	0	10	0	1090.6	>sp|P30305|MPIP2_HUMAN M-phase inducer phosphatase 2 OS=Homo sapiens GN=CDC25B PE=1 SV=2	>sp|P30305|MPIP2_HUMAN M-phase inducer phosphatase 2 OS=Homo sapiens GN=CDC25B PE=1 SV=2	yes	yes	1,2	2.7499e-19	199.33	6	4.14	1	2					2
AFIISMANR	R	A	F	N	R	G	2	1	1	0	0	0	0	0	0	2	0	0	1	1	0	1	0	0	0	0	0	9	0	1021.54	>sp|P30414|NKTR_HUMAN NK-tumor recognition protein OS=Homo sapiens GN=NKTR PE=1 SV=2	>sp|P30414|NKTR_HUMAN NK-tumor recognition protein OS=Homo sapiens GN=NKTR PE=1 SV=2	yes	yes	2	0.0075745	104.01	12	0
AFKDEYMVNIVR	R	A	F	V	R	A	1	1	1	1	0	0	1	0	0	1	0	1	1	1	0	0	0	0	1	2	0	12	1	1483.75	>sp|Q9NYK5|RM39_HUMAN 39S ribosomal protein L39, mitochondrial OS=Homo sapiens GN=MRPL39 PE=1 SV=3	>sp|Q9NYK5|RM39_HUMAN 39S ribosomal protein L39, mitochondrial OS=Homo sapiens GN=MRPL39 PE=1 SV=3	yes	yes	3	0.01184	107.11	6	0						1
AFSEIQGITDQADK	R	A	F	D	K	I	2	0	0	2	0	2	1	1	0	2	0	1	0	1	0	1	1	0	0	0	0	14	0	1521.73	>sp|Q8IWI9|MGAP_HUMAN MAX gene-associated protein OS=Homo sapiens GN=MGA PE=1 SV=2	>sp|Q8IWI9|MGAP_HUMAN MAX gene-associated protein OS=Homo sapiens GN=MGA PE=1 SV=2	yes	yes	2	9.0328e-65	235.22	4.5	0.5				1	1
AFSGQSQHIR	K	A	F	I	R	V	1	1	0	0	0	2	0	1	1	1	0	0	0	1	0	2	0	0	0	0	0	10	0	1129.56	>sp|Q86VI3|IQGA3_HUMAN Ras GTPase-activating-like protein IQGAP3 OS=Homo sapiens GN=IQGAP3 PE=1 SV=2	>sp|Q86VI3|IQGA3_HUMAN Ras GTPase-activating-like protein IQGAP3 OS=Homo sapiens GN=IQGAP3 PE=1 SV=2	yes	yes	2	0.042204	78.488	11.5	0.5
AFSPTTVNTGR	K	A	F	G	R	G	1	1	1	0	0	0	0	1	0	0	0	0	0	1	1	1	3	0	0	1	0	11	0	1149.58	>sp|P61619|S61A1_HUMAN Protein transport protein Sec61 subunit alpha isoform 1 OS=Homo sapiens GN=SEC61A1 PE=1 SV=2	>sp|P61619|S61A1_HUMAN Protein transport protein Sec61 subunit alpha isoform 1 OS=Homo sapiens GN=SEC61A1 PE=1 SV=2	yes	yes	2	0.00052862	137.01	5.94	3.67	1	4			3	3	1
AFSQSSSITVHVR	K	A	F	V	R	S	1	1	0	0	0	1	0	0	1	1	0	0	0	1	0	4	1	0	0	2	0	13	0	1417.73	>sp|Q15072|OZF_HUMAN Zinc finger protein OZF OS=Homo sapiens GN=ZNF146 PE=1 SV=2	>sp|Q15072|OZF_HUMAN Zinc finger protein OZF OS=Homo sapiens GN=ZNF146 PE=1 SV=2	yes	yes	2,3	0.016979	92.039	11.2	0.687										1
AFSYYGPIR	R	A	F	I	R	T	1	1	0	0	0	0	0	1	0	1	0	0	0	1	1	1	0	0	2	0	0	9	0	1072.53	>sp|Q16629|SRSF7_HUMAN Serine/arginine-rich splicing factor 7 OS=Homo sapiens GN=SRSF7 PE=1 SV=1	>sp|Q16629|SRSF7_HUMAN Serine/arginine-rich splicing factor 7 OS=Homo sapiens GN=SRSF7 PE=1 SV=1	yes	yes	2	0.010143	110.41	6.16	3.41	2	2	1	2	1	2	2	2	1	1
AFTEIQAK	K	A	F	A	K	V	2	0	0	0	0	1	1	0	0	1	0	1	0	1	0	0	1	0	0	0	0	8	0	906.481	>sp|O60925|PFD1_HUMAN Prefoldin subunit 1 OS=Homo sapiens GN=PFDN1 PE=1 SV=2	>sp|O60925|PFD1_HUMAN Prefoldin subunit 1 OS=Homo sapiens GN=PFDN1 PE=1 SV=2	yes	yes	2	0.0038771	156.75	5.73	1.76			1	3		4	1	1	1
AFVAIGDYNGHVGIGVK	K	A	F	V	K	C	2	0	1	1	0	0	0	4	1	2	0	1	0	1	0	0	0	0	1	3	0	17	0	1715.9	>sp|P15880|RS2_HUMAN 40S ribosomal protein S2 OS=Homo sapiens GN=RPS2 PE=1 SV=2	>sp|P15880|RS2_HUMAN 40S ribosomal protein S2 OS=Homo sapiens GN=RPS2 PE=1 SV=2	yes	yes	2	1.7242e-69	233.14	5.5	0.5					1	1
AFVDFISDEIK	K	A	F	I	K	E	1	0	0	2	0	0	1	0	0	2	0	1	0	2	0	1	0	0	0	1	0	11	0	1282.64	>sp|Q07021|C1QBP_HUMAN Complement component 1 Q subcomponent-binding protein, mitochondrial OS=Homo sapiens GN=C1QBP PE=1 SV=1	>sp|Q07021|C1QBP_HUMAN Complement component 1 Q subcomponent-binding protein, mitochondrial OS=Homo sapiens GN=C1QBP PE=1 SV=1	yes	yes	2	1.2111e-19	196.44	7	0							1
AFVHWYVGEGMEEGEFSEAR	R	A	F	A	R	E	2	1	0	0	0	0	5	3	1	0	0	0	1	2	0	1	0	1	1	2	0	20	0	2329.01	>sp|Q9BQE3|TBA1C_HUMAN Tubulin alpha-1C chain OS=Homo sapiens GN=TUBA1C PE=1 SV=1;>sp|Q71U36|TBA1A_HUMAN Tubulin alpha-1A chain OS=Homo sapiens GN=TUBA1A PE=1 SV=1;>sp|Q13748|TBA3C_HUMAN Tubulin alpha-3C/D chain OS=Homo sapiens GN=TUBA3C PE=1 SV=3;>sp|Q6PEY2|TBA3E_HUMAN Tubulin alpha-3E chain OS=Homo sapiens GN=TUBA3E PE=1 SV=2;>sp|P68366|TBA4A_HUMAN Tubulin alpha-4A chain OS=Homo sapiens GN=TUBA…	>sp|P68363|TBA1B_HUMAN Tubulin alpha-1B chain OS=Homo sapiens GN=TUBA1B PE=1 SV=1	no	no	2,3	2.428e-28	182.49	6.47	3.94	3	5	4	2	1	2	3	2	1	3
AFYPEEISSMVITK	K	A	F	T	K	M	1	0	0	0	0	0	2	0	0	2	0	1	1	1	1	2	1	0	1	1	0	14	0	1613.8	>sp|P08107|HSP71_HUMAN Heat shock 70 kDa protein 1A/1B OS=Homo sapiens GN=HSPA1A PE=1 SV=5	>sp|P08107|HSP71_HUMAN Heat shock 70 kDa protein 1A/1B OS=Homo sapiens GN=HSPA1A PE=1 SV=5	no	no	2,3	3.7904e-25	194.59	6.89	3.45	2	5	3	2	6	1	7	2	6
AGADEERAETAR	K	A	G	A	R	I	4	2	0	1	0	0	3	1	0	0	0	0	0	0	0	0	1	0	0	0	0	12	1	1274.59	>sp|P78371|TCPB_HUMAN T-complex protein 1 subunit beta OS=Homo sapiens GN=CCT2 PE=1 SV=4	>sp|P78371|TCPB_HUMAN T-complex protein 1 subunit beta OS=Homo sapiens GN=CCT2 PE=1 SV=4	yes	yes	3	0.046452	63.624	1	0	1
AGAEDDEEKGEGTPR	K	A	G	P	R	E	2	1	0	2	0	0	4	3	0	0	0	1	0	0	1	0	1	0	0	0	0	15	1	1559.67	>sp|Q86VM9|ZCH18_HUMAN Zinc finger CCCH domain-containing protein 18 OS=Homo sapiens GN=ZC3H18 PE=1 SV=2	>sp|Q86VM9|ZCH18_HUMAN Zinc finger CCCH domain-containing protein 18 OS=Homo sapiens GN=ZC3H18 PE=1 SV=2	yes	yes	2,3	1.2353e-07	175.27	11.6	0.49
AGAGAPVVGSGSSGGGNAFTGIGPVSTIPSIHGK	R	A	G	G	K	Q	4	0	1	0	0	0	0	10	1	3	0	1	0	1	3	5	2	0	0	3	0	34	0	2963.51	>sp|Q9NNW5|WDR6_HUMAN WD repeat-containing protein 6 OS=Homo sapiens GN=WDR6 PE=1 SV=1	>sp|Q9NNW5|WDR6_HUMAN WD repeat-containing protein 6 OS=Homo sapiens GN=WDR6 PE=1 SV=1	yes	yes	3	2.6113e-11	95.963	7	0							1
AGAHIQGGAK	K	A	G	A	K	R	3	0	0	0	0	1	0	3	1	1	0	1	0	0	0	0	0	0	0	0	0	10	0	908.483	>sp|P04406|G3P_HUMAN Glyceraldehyde-3-phosphate dehydrogenase OS=Homo sapiens GN=GAPDH PE=1 SV=3	>sp|P04406|G3P_HUMAN Glyceraldehyde-3-phosphate dehydrogenase OS=Homo sapiens GN=GAPDH PE=1 SV=3	yes	yes	2	0.0097961	100.02	2.5	0.5		1	1
AGAIAPCEVTVPAQNTGIGPEK	R	A	G	E	K	T	4	0	1	0	1	1	2	3	0	2	0	1	0	0	3	0	2	0	0	2	0	22	0	2179.09	>sp|P05388|RLA0_HUMAN 60S acidic ribosomal protein P0 OS=Homo sapiens GN=RPLP0 PE=1 SV=1;>sp|Q8NHW5|RLA0L_HUMAN 60S acidic ribosomal protein P0-like OS=Homo sapiens GN=RPLP0P6 PE=5 SV=1	>sp|P05388|RLA0_HUMAN 60S acidic ribosomal protein P0 OS=Homo sapiens GN=RPLP0 PE=1 SV=1	yes	no	2,3	1.2191e-09	117.23	11.3	0.471
AGDREDITEPAICAIR	R	A	G	I	R	H	3	2	0	2	1	0	2	1	0	3	0	0	0	0	1	0	1	0	0	0	0	16	1	1785.87	>sp|P35222|CTNB1_HUMAN Catenin beta-1 OS=Homo sapiens GN=CTNNB1 PE=1 SV=1	>sp|P35222|CTNB1_HUMAN Catenin beta-1 OS=Homo sapiens GN=CTNNB1 PE=1 SV=1	yes	yes	2,3	9.1402e-08	168.41	6.25	0.829					1	1	2
AGEEVIAGPER	K	A	G	E	R	E	2	1	0	0	0	0	3	2	0	1	0	0	0	0	1	0	0	0	0	1	0	11	0	1126.56	>sp|Q96D09|GASP2_HUMAN G-protein coupled receptor-associated sorting protein 2 OS=Homo sapiens GN=GPRASP2 PE=1 SV=1	>sp|Q96D09|GASP2_HUMAN G-protein coupled receptor-associated sorting protein 2 OS=Homo sapiens GN=GPRASP2 PE=1 SV=1	yes	yes	2	0.00070741	96.745	4.05	2.15	3	3	4	2	3	2	3	1
AGEITEDEVER	R	A	G	E	R	V	1	1	0	1	0	0	4	1	0	1	0	0	0	0	0	0	1	0	0	1	0	11	0	1246.57	>sp|P62269|RS18_HUMAN 40S ribosomal protein S18 OS=Homo sapiens GN=RPS18 PE=1 SV=3	>sp|P62269|RS18_HUMAN 40S ribosomal protein S18 OS=Homo sapiens GN=RPS18 PE=1 SV=3	yes	yes	2	3.4355e-13	184.44	6	3.28	2	3	2	1	2	4	2	3	1	1
AGEITPEEEAQYK	M	A	G	Y	K	K	2	0	0	0	0	1	4	1	0	1	0	1	0	0	1	0	1	0	1	0	0	13	0	1463.68	>sp|Q9NZT1|CALL5_HUMAN Calmodulin-like protein 5 OS=Homo sapiens GN=CALML5 PE=1 SV=2	>sp|Q9NZT1|CALL5_HUMAN Calmodulin-like protein 5 OS=Homo sapiens GN=CALML5 PE=1 SV=2	yes	yes	2	0.00090108	114.72	3	1.73	2	2	1	1	1	1
AGEITPEEEAQYKK	M	A	G	K	K	A	2	0	0	0	0	1	4	1	0	1	0	2	0	0	1	0	1	0	1	0	0	14	1	1591.77	>sp|Q9NZT1|CALL5_HUMAN Calmodulin-like protein 5 OS=Homo sapiens GN=CALML5 PE=1 SV=2	>sp|Q9NZT1|CALL5_HUMAN Calmodulin-like protein 5 OS=Homo sapiens GN=CALML5 PE=1 SV=2	yes	yes	2	3.867e-25	211.22	6.39	3.1	3	1	1	1	1	3	4	3	3	1
AGEVFIHK	K	A	G	H	K	D	1	0	0	0	0	0	1	1	1	1	0	1	0	1	0	0	0	0	0	1	0	8	0	899.486	>sp|Q15233|NONO_HUMAN Non-POU domain-containing octamer-binding protein OS=Homo sapiens GN=NONO PE=1 SV=4	>sp|Q15233|NONO_HUMAN Non-POU domain-containing octamer-binding protein OS=Homo sapiens GN=NONO PE=1 SV=4	yes	yes	2	0.0044047	139.97	3.5	0.5			1	1
AGEVINQPMMMAAR	K	A	G	A	R	Q	3	1	1	0	0	1	1	1	0	1	0	0	3	0	1	0	0	0	0	1	0	14	0	1517.72	>sp|P18206|VINC_HUMAN Vinculin OS=Homo sapiens GN=VCL PE=1 SV=4	>sp|P18206|VINC_HUMAN Vinculin OS=Homo sapiens GN=VCL PE=1 SV=4	yes	yes	2	0.041488	50.897	4	0				1
AGEVQEPEIR	R	A	G	I	R	G	1	1	0	0	0	1	3	1	0	1	0	0	0	0	1	0	0	0	0	1	0	10	0	1126.56	>sp|P25311|ZA2G_HUMAN Zinc-alpha-2-glycoprotein OS=Homo sapiens GN=AZGP1 PE=1 SV=2;>sp|A8MT79|ZAGL1_HUMAN Putative zinc-alpha-2-glycoprotein-like 1 OS=Homo sapiens PE=5 SV=2	>sp|P25311|ZA2G_HUMAN Zinc-alpha-2-glycoprotein OS=Homo sapiens GN=AZGP1 PE=1 SV=2	yes	no	2	0.0020392	157.38	5.94	3.09	6	4	4	5	4	6	6	6	6	3
AGFAGDDAPR	K	A	G	P	R	A	3	1	0	2	0	0	0	2	0	0	0	0	0	1	1	0	0	0	0	0	0	10	0	975.441	CON__P60712;>sp|P60709|ACTB_HUMAN Actin, cytoplasmic 1 OS=Homo sapiens GN=ACTB PE=1 SV=1;>sp|P63261|ACTG_HUMAN Actin, cytoplasmic 2 OS=Homo sapiens GN=ACTG1 PE=1 SV=1;>sp|P68133|ACTS_HUMAN Actin, alpha skeletal muscle OS=Homo sapiens GN=ACTA1 PE=1 SV=1;>sp|P68032|ACTC_HUMAN Actin, alpha cardiac muscle 1 OS=Homo sapiens GN=ACTC1 PE=1 SV=1;>sp|P63267|ACTH_HUMAN Actin, gamma-enteric smooth muscle OS…	>sp|P63261|ACTG_HUMAN Actin, cytoplasmic 2 OS=Homo sapiens GN=ACTG1 PE=1 SV=1	no	no	2	7.1858e-06	172.88	6.49	3.52	7	7	4	5	6	8	6	5	5	6
AGFIESTFKPNENTEESK	R	A	G	S	K	I	1	0	2	0	0	0	4	1	0	1	0	2	0	2	1	2	2	0	0	0	0	18	1	2026.95	>sp|Q9NZJ5|E2AK3_HUMAN Eukaryotic translation initiation factor 2-alpha kinase 3 OS=Homo sapiens GN=EIF2AK3 PE=1 SV=3	>sp|Q9NZJ5|E2AK3_HUMAN Eukaryotic translation initiation factor 2-alpha kinase 3 OS=Homo sapiens GN=EIF2AK3 PE=1 SV=3	yes	yes	3	0.036366	63.691	5.67	0.471					1	2
AGGEAGVTIGQPHISR	M	A	G	S	R	Q	2	1	0	0	0	1	1	4	1	2	0	0	0	0	1	1	1	0	0	1	0	16	0	1548.8	>sp|Q2VIR3|IF2GL_HUMAN Putative eukaryotic translation initiation factor 2 subunit 3-like protein OS=Homo sapiens GN=EIF2S3L PE=5 SV=2;>sp|P41091|IF2G_HUMAN Eukaryotic translation initiation factor 2 subunit 3 OS=Homo sapiens GN=EIF2S3 PE=1 SV=3	>sp|Q2VIR3|IF2GL_HUMAN Putative eukaryotic translation initiation factor 2 subunit 3-like protein OS=Homo sapiens GN=EIF2S3L PE=5 SV=2	yes	no	2	1.2945e-12	177.39	12	0
AGGFASAIER	R	A	G	E	R	H	3	1	0	0	0	0	1	2	0	1	0	0	0	1	0	1	0	0	0	0	0	10	0	977.493	>sp|Q9Y2Q9|RT28_HUMAN 28S ribosomal protein S28, mitochondrial OS=Homo sapiens GN=MRPS28 PE=1 SV=1	>sp|Q9Y2Q9|RT28_HUMAN 28S ribosomal protein S28, mitochondrial OS=Homo sapiens GN=MRPS28 PE=1 SV=1	yes	yes	2	0.05292	79.07	1	0	2
AGGSASAMIQPIIDNQVGFK	K	A	G	F	K	N	3	0	1	1	0	2	0	3	0	3	0	1	1	1	1	2	0	0	0	1	0	20	0	2003.01	>sp|P20618|PSB1_HUMAN Proteasome subunit beta type-1 OS=Homo sapiens GN=PSMB1 PE=1 SV=2	>sp|P20618|PSB1_HUMAN Proteasome subunit beta type-1 OS=Homo sapiens GN=PSMB1 PE=1 SV=2	yes	yes	2	5.6805e-11	137.89	12	0
AGHQFGVTWR	K	A	G	W	R	A	1	1	0	0	0	1	0	2	1	0	0	0	0	1	0	0	1	1	0	1	0	10	0	1157.57	>sp|Q96EY7|PTCD3_HUMAN Pentatricopeptide repeat domain-containing protein 3, mitochondrial OS=Homo sapiens GN=PTCD3 PE=1 SV=3	>sp|Q96EY7|PTCD3_HUMAN Pentatricopeptide repeat domain-containing protein 3, mitochondrial OS=Homo sapiens GN=PTCD3 PE=1 SV=3	yes	yes	3	0.0054326	92.239	11	0
AGIEIISDQGYR	M	A	G	Y	R	V	1	1	0	1	0	1	1	2	0	3	0	0	0	0	0	1	0	0	1	0	0	12	0	1320.67	>sp|Q9NPD3|EXOS4_HUMAN Exosome complex component RRP41 OS=Homo sapiens GN=EXOSC4 PE=1 SV=3	>sp|Q9NPD3|EXOS4_HUMAN Exosome complex component RRP41 OS=Homo sapiens GN=EXOSC4 PE=1 SV=3	yes	yes	2	0.014346	82.85	7.5	0.5							1	1
AGIISQAK	R	A	G	A	K	G	2	0	0	0	0	1	0	1	0	2	0	1	0	0	0	1	0	0	0	0	0	8	0	786.46	>sp|Q5RKV6|EXOS6_HUMAN Exosome complex component MTR3 OS=Homo sapiens GN=EXOSC6 PE=1 SV=1	>sp|Q5RKV6|EXOS6_HUMAN Exosome complex component MTR3 OS=Homo sapiens GN=EXOSC6 PE=1 SV=1	yes	yes	2	5.5345e-06	132.76	7	0							1
AGIQFPVGR	R	A	G	G	R	V	1	1	0	0	0	1	0	2	0	1	0	0	0	1	1	0	0	0	0	1	0	9	0	943.524	>sp|Q99878|H2A1J_HUMAN Histone H2A type 1-J OS=Homo sapiens GN=HIST1H2AJ PE=1 SV=3;>sp|Q96KK5|H2A1H_HUMAN Histone H2A type 1-H OS=Homo sapiens GN=HIST1H2AH PE=1 SV=3;>sp|Q9BTM1|H2AJ_HUMAN Histone H2A.J OS=Homo sapiens GN=H2AFJ PE=1 SV=1;>sp|Q16777|H2A2C_HUMAN Histone H2A type 2-C OS=Homo sapiens GN=HIST2H2AC PE=1 SV=4;>sp|Q6FI13|H2A2A_HUMAN Histone H2A type 2-A OS=Homo sapiens GN=HIST2H2AA3 PE=1 …	>sp|Q99878|H2A1J_HUMAN Histone H2A type 1-J OS=Homo sapiens GN=HIST1H2AJ PE=1 SV=3	yes	no	2	0.006188	122.52	6.72	3.22	3	1	2	1	3	6	4	2	4	1
AGIQQVYTR	R	A	G	T	R	Q	1	1	0	0	0	2	0	1	0	1	0	0	0	0	0	0	1	0	1	1	0	9	0	1034.55	>sp|Q13616|CUL1_HUMAN Cullin-1 OS=Homo sapiens GN=CUL1 PE=1 SV=2	>sp|Q13616|CUL1_HUMAN Cullin-1 OS=Homo sapiens GN=CUL1 PE=1 SV=2	yes	yes	2	1.612e-19	166.07	5.7	3.42	3	3	4	1	3	2	3	1	2	1
AGISFIIK	K	A	G	I	K	R	1	0	0	0	0	0	0	1	0	3	0	1	0	1	0	1	0	0	0	0	0	8	0	847.517	>sp|P78347|GTF2I_HUMAN General transcription factor II-I OS=Homo sapiens GN=GTF2I PE=1 SV=2	>sp|P78347|GTF2I_HUMAN General transcription factor II-I OS=Homo sapiens GN=GTF2I PE=1 SV=2	yes	yes	2	0.049412	93.429	6.5	0.5						1	1
AGMTHIVR	K	A	G	V	R	E	1	1	0	0	0	0	0	1	1	1	0	0	1	0	0	0	1	0	0	1	0	8	0	883.47	>sp|P39023|RL3_HUMAN 60S ribosomal protein L3 OS=Homo sapiens GN=RPL3 PE=1 SV=2	>sp|P39023|RL3_HUMAN 60S ribosomal protein L3 OS=Homo sapiens GN=RPL3 PE=1 SV=2	yes	yes	2	0.0043451	139.97	12	0
AGNFYVPAEPK	K	A	G	P	K	I	2	0	1	0	0	0	1	1	0	0	0	1	0	1	2	0	0	0	1	1	0	11	0	1191.59	>sp|P18124|RL7_HUMAN 60S ribosomal protein L7 OS=Homo sapiens GN=RPL7 PE=1 SV=1	>sp|P18124|RL7_HUMAN 60S ribosomal protein L7 OS=Homo sapiens GN=RPL7 PE=1 SV=1	yes	yes	2	0.045769	73.435	4	0.816			1	1	1
AGNIGGGVVTIER	K	A	G	E	R	S	1	1	1	0	0	0	1	4	0	2	0	0	0	0	0	0	1	0	0	2	0	13	0	1241.67	>sp|P35268|RL22_HUMAN 60S ribosomal protein L22 OS=Homo sapiens GN=RPL22 PE=1 SV=2	>sp|P35268|RL22_HUMAN 60S ribosomal protein L22 OS=Homo sapiens GN=RPL22 PE=1 SV=2	yes	yes	2	0.043042	104.81	6	0						1
AGNIIINTEGHAK	K	A	G	A	K	I	2	0	2	0	0	0	1	2	1	3	0	1	0	0	0	0	1	0	0	0	0	13	0	1336.71	>sp|Q13188|STK3_HUMAN Serine/threonine-protein kinase 3 OS=Homo sapiens GN=STK3 PE=1 SV=2;>sp|Q13043|STK4_HUMAN Serine/threonine-protein kinase 4 OS=Homo sapiens GN=STK4 PE=1 SV=2	>sp|Q13188|STK3_HUMAN Serine/threonine-protein kinase 3 OS=Homo sapiens GN=STK3 PE=1 SV=2	no	no	2	1.4007e-21	193	12	0
AGPESDAQYQFTGIK	M	A	G	I	K	K	2	0	0	1	0	2	1	2	0	1	0	1	0	1	1	1	1	0	1	0	0	15	0	1610.76	>sp|Q96IX5|USMG5_HUMAN Up-regulated during skeletal muscle growth protein 5 OS=Homo sapiens GN=USMG5 PE=1 SV=1	>sp|Q96IX5|USMG5_HUMAN Up-regulated during skeletal muscle growth protein 5 OS=Homo sapiens GN=USMG5 PE=1 SV=1	yes	yes	2	1.2779e-18	180.56	9	0									1
AGQTVNVNVIVK	R	A	G	V	K	D	1	0	2	0	0	1	0	1	0	1	0	1	0	0	0	0	1	0	0	4	0	12	0	1240.71	>sp|Q9HAW4|CLSPN_HUMAN Claspin OS=Homo sapiens GN=CLSPN PE=1 SV=3	>sp|Q9HAW4|CLSPN_HUMAN Claspin OS=Homo sapiens GN=CLSPN PE=1 SV=3	yes	yes	2	2.0007e-21	200.82	8.5	0.5								1	1
AGSSESIAAFIQR	R	A	G	Q	R	I	3	1	0	0	0	1	1	1	0	2	0	0	0	1	0	3	0	0	0	0	0	13	0	1335.68	>sp|P46379|BAG6_HUMAN Large proline-rich protein BAG6 OS=Homo sapiens GN=BAG6 PE=1 SV=2	>sp|P46379|BAG6_HUMAN Large proline-rich protein BAG6 OS=Homo sapiens GN=BAG6 PE=1 SV=2	yes	yes	2,3	1.2787e-21	193.81	6.5	2.14			2		2	2	2		4
AGSSEWIAVDGIVSPSNNSK	K	A	G	S	K	E	2	0	2	1	0	0	1	2	0	2	0	1	0	0	1	5	0	1	0	2	0	20	0	2016.98	>sp|P18848|ATF4_HUMAN Cyclic AMP-dependent transcription factor ATF-4 OS=Homo sapiens GN=ATF4 PE=1 SV=3	>sp|P18848|ATF4_HUMAN Cyclic AMP-dependent transcription factor ATF-4 OS=Homo sapiens GN=ATF4 PE=1 SV=3	yes	yes	2,3	2.6749e-75	228.26	9.5	3.55		1							1	1
AGTGVDNVDIEAATR	R	A	G	T	R	K	3	1	1	2	0	0	1	2	0	1	0	0	0	0	0	0	2	0	0	2	0	15	0	1487.72	>sp|O43175|SERA_HUMAN D-3-phosphoglycerate dehydrogenase OS=Homo sapiens GN=PHGDH PE=1 SV=4	>sp|O43175|SERA_HUMAN D-3-phosphoglycerate dehydrogenase OS=Homo sapiens GN=PHGDH PE=1 SV=4	yes	yes	2	4.2993e-33	207.85	5.5	3.59	1	1	1					1	1	1
AGVNTVTTIVENK	R	A	G	N	K	K	1	0	2	0	0	0	1	1	0	1	0	1	0	0	0	0	3	0	0	3	0	13	0	1344.72	>sp|P62424|RL7A_HUMAN 60S ribosomal protein L7a OS=Homo sapiens GN=RPL7A PE=1 SV=2	>sp|P62424|RL7A_HUMAN 60S ribosomal protein L7a OS=Homo sapiens GN=RPL7A PE=1 SV=2	yes	yes	2	1.6007e-95	269.14	9.12	3.1				1	1		1			1
AGVSQVINR	R	A	G	N	R	I	1	1	1	0	0	1	0	1	0	1	0	0	0	0	0	1	0	0	0	2	0	9	0	942.525	>sp|P30876|RPB2_HUMAN DNA-directed RNA polymerase II subunit RPB2 OS=Homo sapiens GN=POLR2B PE=1 SV=1	>sp|P30876|RPB2_HUMAN DNA-directed RNA polymerase II subunit RPB2 OS=Homo sapiens GN=POLR2B PE=1 SV=1	yes	yes	2	0.0045277	126.24	7.45	1.72					1	4	1	1	2	2
AGVSVYGIVK	R	A	G	V	K	D	1	0	0	0	0	0	0	2	0	1	0	1	0	0	0	1	0	0	1	3	0	10	0	991.57	>sp|Q96DG6|CMBL_HUMAN Carboxymethylenebutenolidase homolog OS=Homo sapiens GN=CMBL PE=1 SV=1	>sp|Q96DG6|CMBL_HUMAN Carboxymethylenebutenolidase homolog OS=Homo sapiens GN=CMBL PE=1 SV=1	yes	yes	2	0.0015976	148.91	7.5	0.5							1	1
AHAAQVTCVAASPHK	R	A	H	H	K	D	5	0	0	0	1	1	0	0	2	0	0	1	0	0	1	1	1	0	0	2	0	15	0	1546.77	>sp|Q9BQA1|MEP50_HUMAN Methylosome protein 50 OS=Homo sapiens GN=WDR77 PE=1 SV=1	>sp|Q9BQA1|MEP50_HUMAN Methylosome protein 50 OS=Homo sapiens GN=WDR77 PE=1 SV=1	yes	yes	2,3,4	1.7419e-39	182.7	7.92	4.03		1	2	1	2
AHDGPVFSMHAIEK	K	A	H	E	K	G	2	0	0	1	0	0	1	1	2	1	0	1	1	1	1	1	0	0	0	1	0	14	0	1537.73	>sp|Q05BV3|EMAL5_HUMAN Echinoderm microtubule-associated protein-like 5 OS=Homo sapiens GN=EML5 PE=2 SV=3	>sp|Q05BV3|EMAL5_HUMAN Echinoderm microtubule-associated protein-like 5 OS=Homo sapiens GN=EML5 PE=2 SV=3	yes	yes	3	0.00057808	128.21	6	0						1
AHETIHQSISIASSPK	K	A	H	P	K	G	2	0	0	0	0	1	1	0	2	3	0	1	0	0	1	4	1	0	0	0	0	16	0	1704.88	>sp|P30304|MPIP1_HUMAN M-phase inducer phosphatase 1 OS=Homo sapiens GN=CDC25A PE=1 SV=2	>sp|P30304|MPIP1_HUMAN M-phase inducer phosphatase 1 OS=Homo sapiens GN=CDC25A PE=1 SV=2	yes	yes	2,3	8.1821e-83	249.86	6.89	4.01	1	2					1	1	2
AHGEIHEQFK	R	A	H	F	K	R	1	0	0	0	0	1	2	1	2	1	0	1	0	1	0	0	0	0	0	0	0	10	0	1194.58	>sp|Q96N67|DOCK7_HUMAN Dedicator of cytokinesis protein 7 OS=Homo sapiens GN=DOCK7 PE=1 SV=4	>sp|Q96N67|DOCK7_HUMAN Dedicator of cytokinesis protein 7 OS=Homo sapiens GN=DOCK7 PE=1 SV=4	yes	yes	2,3	0.0025434	126.39	5.6	1.02				1	1	2	1
AHQIVHEGYK	R	A	H	Y	K	F	1	0	0	0	0	1	1	1	2	1	0	1	0	0	0	0	0	0	1	1	0	10	0	1180.6	>sp|O00743|PPP6_HUMAN Serine/threonine-protein phosphatase 6 catalytic subunit OS=Homo sapiens GN=PPP6C PE=1 SV=1	>sp|O00743|PPP6_HUMAN Serine/threonine-protein phosphatase 6 catalytic subunit OS=Homo sapiens GN=PPP6C PE=1 SV=1	yes	yes	3	0.0028421	102.06	6.25	5.26	2
AHQVVEDGYEFFAK	R	A	H	A	K	R	2	0	0	1	0	1	2	1	1	0	0	1	0	2	0	0	0	0	1	2	0	14	0	1638.77	>sp|P62136|PP1A_HUMAN Serine/threonine-protein phosphatase PP1-alpha catalytic subunit OS=Homo sapiens GN=PPP1CA PE=1 SV=1;>sp|P62140|PP1B_HUMAN Serine/threonine-protein phosphatase PP1-beta catalytic subunit OS=Homo sapiens GN=PPP1CB PE=1 SV=3;>sp|P36873|PP1G_HUMAN Serine/threonine-protein phosphatase PP1-gamma catalytic subunit OS=Homo sapiens GN=PPP1CC PE=1 SV=1	>sp|P62136|PP1A_HUMAN Serine/threonine-protein phosphatase PP1-alpha catalytic subunit OS=Homo sapiens GN=PPP1CA PE=1 SV=1	no	no	2	4.057e-05	141.06	11	0
AHTFSHPPSSTK	R	A	H	T	K	R	1	0	0	0	0	0	0	0	2	0	0	1	0	1	2	3	2	0	0	0	0	12	0	1295.63	>sp|O60343|TBCD4_HUMAN TBC1 domain family member 4 OS=Homo sapiens GN=TBC1D4 PE=1 SV=2	>sp|O60343|TBCD4_HUMAN TBC1 domain family member 4 OS=Homo sapiens GN=TBC1D4 PE=1 SV=2	yes	yes	3	0.0028086	98.156	5	0.816				1	1	1
AIADTGANVVVTGGK	K	A	I	G	K	V	3	0	1	1	0	0	0	3	0	1	0	1	0	0	0	0	2	0	0	3	0	15	0	1371.74	>sp|P50990|TCPQ_HUMAN T-complex protein 1 subunit theta OS=Homo sapiens GN=CCT8 PE=1 SV=4	>sp|P50990|TCPQ_HUMAN T-complex protein 1 subunit theta OS=Homo sapiens GN=CCT8 PE=1 SV=4	yes	yes	2	1.6064e-32	203.05	7.07	4.05	4	2	3			1	3	2	2	2
AIAEEVEQVHR	R	A	I	H	R	G	2	1	0	0	0	1	3	0	1	1	0	0	0	0	0	0	0	0	0	2	0	11	0	1279.65	>sp|Q9BQE5|APOL2_HUMAN Apolipoprotein L2 OS=Homo sapiens GN=APOL2 PE=1 SV=1	>sp|Q9BQE5|APOL2_HUMAN Apolipoprotein L2 OS=Homo sapiens GN=APOL2 PE=1 SV=1	yes	yes	2	0.027413	77.597	11	0
AIAENSGVK	R	A	I	V	K	A	2	0	1	0	0	0	1	1	0	1	0	1	0	0	0	1	0	0	0	1	0	9	0	887.471	>sp|P50990|TCPQ_HUMAN T-complex protein 1 subunit theta OS=Homo sapiens GN=CCT8 PE=1 SV=4	>sp|P50990|TCPQ_HUMAN T-complex protein 1 subunit theta OS=Homo sapiens GN=CCT8 PE=1 SV=4	yes	yes	2	0.056324	85.862	8.5	1.12							1	1	1	1
AIAENSGVKANEVISK	R	A	I	S	K	I	3	0	2	0	0	0	2	1	0	2	0	2	0	0	0	2	0	0	0	2	0	16	1	1628.87	>sp|P50990|TCPQ_HUMAN T-complex protein 1 subunit theta OS=Homo sapiens GN=CCT8 PE=1 SV=4	>sp|P50990|TCPQ_HUMAN T-complex protein 1 subunit theta OS=Homo sapiens GN=CCT8 PE=1 SV=4	yes	yes	2	0.00041394	150.92	1	0	1
AIATNPAIR	R	A	I	I	R	H	3	1	1	0	0	0	0	0	0	2	0	0	0	0	1	0	1	0	0	0	0	9	0	925.535	>sp|Q5T4S7|UBR4_HUMAN E3 ubiquitin-protein ligase UBR4 OS=Homo sapiens GN=UBR4 PE=1 SV=1	>sp|Q5T4S7|UBR4_HUMAN E3 ubiquitin-protein ligase UBR4 OS=Homo sapiens GN=UBR4 PE=1 SV=1	yes	yes	2	0.032349	90.709	2.36	0.979	2	5	2	2
AIAYIFPSGIFEK	R	A	I	E	K	R	2	0	0	0	0	0	1	1	0	3	0	1	0	2	1	1	0	0	1	0	0	13	0	1454.78	>sp|P82933|RT09_HUMAN 28S ribosomal protein S9, mitochondrial OS=Homo sapiens GN=MRPS9 PE=1 SV=2	>sp|P82933|RT09_HUMAN 28S ribosomal protein S9, mitochondrial OS=Homo sapiens GN=MRPS9 PE=1 SV=2	yes	yes	2	0.016912	91.202	12	0
AIDDMISTIK	K	A	I	I	K	K	1	0	0	2	0	0	0	0	0	3	0	1	1	0	0	1	1	0	0	0	0	10	0	1105.57	>sp|P49368|TCPG_HUMAN T-complex protein 1 subunit gamma OS=Homo sapiens GN=CCT3 PE=1 SV=4	>sp|P49368|TCPG_HUMAN T-complex protein 1 subunit gamma OS=Homo sapiens GN=CCT3 PE=1 SV=4	yes	yes	2	0.00025699	164.97	9.17	3.24		1	1					1	2	1
AIDDMISTIKK	K	A	I	K	K	I	1	0	0	2	0	0	0	0	0	3	0	2	1	0	0	1	1	0	0	0	0	11	1	1233.66	>sp|P49368|TCPG_HUMAN T-complex protein 1 subunit gamma OS=Homo sapiens GN=CCT3 PE=1 SV=4	>sp|P49368|TCPG_HUMAN T-complex protein 1 subunit gamma OS=Homo sapiens GN=CCT3 PE=1 SV=4	yes	yes	3	0.054945	50.791	8.67	0.471								1	2
AIDEGDIAIIK	R	A	I	I	K	T	2	0	0	2	0	0	1	1	0	4	0	1	0	0	0	0	0	0	0	0	0	11	0	1156.63	>sp|P35998|PRS7_HUMAN 26S protease regulatory subunit 7 OS=Homo sapiens GN=PSMC2 PE=1 SV=3	>sp|P35998|PRS7_HUMAN 26S protease regulatory subunit 7 OS=Homo sapiens GN=PSMC2 PE=1 SV=3	yes	yes	2	0.0083483	93.345	10.7	1.03									1	2
AIDPMMER	K	A	I	E	R	E	1	1	0	1	0	0	1	0	0	1	0	0	2	0	1	0	0	0	0	0	0	8	0	961.436	>sp|Q13188|STK3_HUMAN Serine/threonine-protein kinase 3 OS=Homo sapiens GN=STK3 PE=1 SV=2	>sp|Q13188|STK3_HUMAN Serine/threonine-protein kinase 3 OS=Homo sapiens GN=STK3 PE=1 SV=2	yes	yes	2	0.039233	69.825	12	0
AIDTMNFDVIK	R	A	I	I	K	G	1	0	1	2	0	0	0	0	0	2	0	1	1	1	0	0	1	0	0	1	0	11	0	1265.63	>sp|P11940|PABP1_HUMAN Polyadenylate-binding protein 1 OS=Homo sapiens GN=PABPC1 PE=1 SV=2;>sp|Q9H361|PABP3_HUMAN Polyadenylate-binding protein 3 OS=Homo sapiens GN=PABPC3 PE=1 SV=2;>sp|Q13310|PABP4_HUMAN Polyadenylate-binding protein 4 OS=Homo sapiens GN=PABPC4 PE=1 SV=1	>sp|P11940|PABP1_HUMAN Polyadenylate-binding protein 1 OS=Homo sapiens GN=PABPC1 PE=1 SV=2	yes	no	2	0.00018963	142.89	9.5	1.12								1	1	1
AIEAANADIEVK	R	A	I	V	K	I	4	0	1	1	0	0	2	0	0	2	0	1	0	0	0	0	0	0	0	1	0	12	0	1242.65	CON__P08730-1	CON__P08730-1	yes	yes	2	0.010885	92.906	1	0	1
AIEAVFGK	K	A	I	G	K	Y	2	0	0	0	0	0	1	1	0	1	0	1	0	1	0	0	0	0	0	1	0	8	0	833.465	>sp|P38159|RBMX_HUMAN RNA-binding motif protein, X chromosome OS=Homo sapiens GN=RBMX PE=1 SV=3	>sp|P38159|RBMX_HUMAN RNA-binding motif protein, X chromosome OS=Homo sapiens GN=RBMX PE=1 SV=3	yes	yes	2	0.027407	102.51	11.2	0.829										1
AIEEANADIEVK	R	A	I	V	K	I	3	0	1	1	0	0	3	0	0	2	0	1	0	0	0	0	0	0	0	1	0	12	0	1300.65	CON__P02533;>sp|P02533|K1C14_HUMAN Keratin, type I cytoskeletal 14 OS=Homo sapiens GN=KRT14 PE=1 SV=4;CON__Q6IFX2;CON__P08779;>sp|P08779|K1C16_HUMAN Keratin, type I cytoskeletal 16 OS=Homo sapiens GN=KRT16 PE=1 SV=4;CON__P13646-1	CON__P02533	no	no	2	6.2203e-29	206.74	6.41	3.37	7	9	8	8	10	9	6	9	9	7
AIEEANTEIEVK	R	A	I	V	K	I	2	0	1	0	0	0	4	0	0	2	0	1	0	0	0	0	1	0	0	1	0	12	0	1344.68	CON__Q04695;>sp|Q04695|K1C17_HUMAN Keratin, type I cytoskeletal 17 OS=Homo sapiens GN=KRT17 PE=1 SV=2	CON__Q04695	no	no	2	2.9186e-39	224.25	5.57	3.26	8	6	7	3	5	7	6	6	4	3
AIEESNYEIEGK	R	A	I	G	K	I	1	0	1	0	0	0	4	1	0	2	0	1	0	0	0	1	0	0	1	0	0	12	0	1380.64	>sp|P13645|K1C10_HUMAN Keratin, type I cytoskeletal 10 OS=Homo sapiens GN=KRT10 PE=1 SV=6;CON__P13645;CON__P02535-1	>sp|P13645|K1C10_HUMAN Keratin, type I cytoskeletal 10 OS=Homo sapiens GN=KRT10 PE=1 SV=6	no	no	2	2.6133e-95	270.93	6.53	3.51	11	14	10	12	10	10	11	12	12	11
AIEIIPR	K	A	I	P	R	Q	1	1	0	0	0	0	1	0	0	3	0	0	0	0	1	0	0	0	0	0	0	7	0	810.496	>sp|Q99832|TCPH_HUMAN T-complex protein 1 subunit eta OS=Homo sapiens GN=CCT7 PE=1 SV=2	>sp|Q99832|TCPH_HUMAN T-complex protein 1 subunit eta OS=Homo sapiens GN=CCT7 PE=1 SV=2	yes	yes	2	0.023031	118.69	5.95	3.03	2	2	2		4	1	2	3	2	2
AIESSIAPIVIFASNR	R	A	I	N	R	G	3	1	1	0	0	0	1	0	0	4	0	0	0	1	1	3	0	0	0	1	0	16	0	1686.93	>sp|Q9Y265|RUVB1_HUMAN RuvB-like 1 OS=Homo sapiens GN=RUVBL1 PE=1 SV=1	>sp|Q9Y265|RUVB1_HUMAN RuvB-like 1 OS=Homo sapiens GN=RUVBL1 PE=1 SV=1	yes	yes	2	5.47e-06	144.15	7.33	4.38		1	1	1
AIESVTNENAIIPIPTIK	K	A	I	I	K	W	2	0	2	0	0	0	2	0	0	5	0	1	0	0	2	1	2	0	0	1	0	18	0	1922.07	>sp|Q9NZJ5|E2AK3_HUMAN Eukaryotic translation initiation factor 2-alpha kinase 3 OS=Homo sapiens GN=EIF2AK3 PE=1 SV=3	>sp|Q9NZJ5|E2AK3_HUMAN Eukaryotic translation initiation factor 2-alpha kinase 3 OS=Homo sapiens GN=EIF2AK3 PE=1 SV=3	yes	yes	2	5.4206e-06	128.99	6	2.45			1			1			1
AIETDSVSGVSK	K	A	I	S	K	Q	1	0	0	1	0	0	1	1	0	1	0	1	0	0	0	3	1	0	0	2	0	12	0	1191.6	>sp|Q15022|SUZ12_HUMAN Polycomb protein SUZ12 OS=Homo sapiens GN=SUZ12 PE=1 SV=3	>sp|Q15022|SUZ12_HUMAN Polycomb protein SUZ12 OS=Homo sapiens GN=SUZ12 PE=1 SV=3	yes	yes	2	9.8104e-06	146.5	6	0.816					1	1	1
AIETNTHVK	K	A	I	V	K	C	1	0	1	0	0	0	1	0	1	1	0	1	0	0	0	0	2	0	0	1	0	9	0	1011.53	>sp|Q9NYL9|TMOD3_HUMAN Tropomodulin-3 OS=Homo sapiens GN=TMOD3 PE=1 SV=1;>sp|Q9NZR1|TMOD2_HUMAN Tropomodulin-2 OS=Homo sapiens GN=TMOD2 PE=1 SV=1	>sp|Q9NYL9|TMOD3_HUMAN Tropomodulin-3 OS=Homo sapiens GN=TMOD3 PE=1 SV=1	no	no	2	8.8471e-12	186.78	11.5	0.5
AIETTDIISR	R	A	I	S	R	H	1	1	0	1	0	0	1	0	0	3	0	0	0	0	0	1	2	0	0	0	0	10	0	1117.6	>sp|Q96HS1|PGAM5_HUMAN Serine/threonine-protein phosphatase PGAM5, mitochondrial OS=Homo sapiens GN=PGAM5 PE=1 SV=2	>sp|Q96HS1|PGAM5_HUMAN Serine/threonine-protein phosphatase PGAM5, mitochondrial OS=Homo sapiens GN=PGAM5 PE=1 SV=2	yes	yes	2	0.0040362	113.44	11.2	0.687										1
AIETTDVTR	R	A	I	T	R	S	1	1	0	1	0	0	1	0	0	1	0	0	0	0	0	0	3	0	0	1	0	9	0	1004.51	>sp|Q96K76|UBP47_HUMAN Ubiquitin carboxyl-terminal hydrolase 47 OS=Homo sapiens GN=USP47 PE=1 SV=3	>sp|Q96K76|UBP47_HUMAN Ubiquitin carboxyl-terminal hydrolase 47 OS=Homo sapiens GN=USP47 PE=1 SV=3	yes	yes	2	8.567e-05	164.68	6.1	2.76		1	4	2	3	3	2	1	1	2
AIEVFPEFAAAHSNIASVIQQQGK	K	A	I	G	K	I	5	0	1	0	0	3	2	1	1	3	0	1	0	2	1	2	0	0	0	2	0	24	0	2554.32	>sp|O15294|OGT1_HUMAN UDP-N-acetylglucosamine--peptide N-acetylglucosaminyltransferase 110 kDa subunit OS=Homo sapiens GN=OGT PE=1 SV=3	>sp|O15294|OGT1_HUMAN UDP-N-acetylglucosamine--peptide N-acetylglucosaminyltransferase 110 kDa subunit OS=Homo sapiens GN=OGT PE=1 SV=3	yes	yes	2,3	1.2012e-31	163.92	7	0							2
AIFEIAIR	R	A	I	I	R	K	2	1	0	0	0	0	1	0	0	3	0	0	0	1	0	0	0	0	0	0	0	8	0	931.549	>sp|Q8N3C0|ASCC3_HUMAN Activating signal cointegrator 1 complex subunit 3 OS=Homo sapiens GN=ASCC3 PE=1 SV=3	>sp|Q8N3C0|ASCC3_HUMAN Activating signal cointegrator 1 complex subunit 3 OS=Homo sapiens GN=ASCC3 PE=1 SV=3	yes	yes	2	0.023783	101.6	4	0				1
AIFEIVINR	R	A	I	N	R	G	1	1	1	0	0	0	1	0	0	3	0	0	0	1	0	0	0	0	0	1	0	9	0	1073.62	>sp|O75643|U520_HUMAN U5 small nuclear ribonucleoprotein 200 kDa helicase OS=Homo sapiens GN=SNRNP200 PE=1 SV=2	>sp|O75643|U520_HUMAN U5 small nuclear ribonucleoprotein 200 kDa helicase OS=Homo sapiens GN=SNRNP200 PE=1 SV=2	yes	yes	2	0.0041104	130.75	4	0				1
AIGDGEDEMIFTR	R	A	I	T	R	R	1	1	0	2	0	0	2	2	0	2	0	0	1	1	0	0	1	0	0	0	0	13	0	1452.66	>sp|O14654|IRS4_HUMAN Insulin receptor substrate 4 OS=Homo sapiens GN=IRS4 PE=1 SV=1	>sp|O14654|IRS4_HUMAN Insulin receptor substrate 4 OS=Homo sapiens GN=IRS4 PE=1 SV=1	yes	yes	2	2.4224e-16	195.72	7.44	3.24	1		1	1	2	1	2	2	2
AIGGEDVR	K	A	I	V	R	V	1	1	0	1	0	0	1	2	0	1	0	0	0	0	0	0	0	0	0	1	0	8	0	815.414	CON__P12763	CON__P12763	yes	yes	2	0.0025612	117.4	10.1	2.8			1							2
AIGGEFSDTNAAVEGTPIPK	K	A	I	P	K	A	3	0	1	1	0	0	2	3	0	2	0	1	0	1	2	1	2	0	0	1	0	20	0	1972.97	>sp|O75410|TACC1_HUMAN Transforming acidic coiled-coil-containing protein 1 OS=Homo sapiens GN=TACC1 PE=1 SV=2	>sp|O75410|TACC1_HUMAN Transforming acidic coiled-coil-containing protein 1 OS=Homo sapiens GN=TACC1 PE=1 SV=2	yes	yes	2	1.3594e-165	287.31	7	0							1
AIGGGISSVGGGSSTIK	R	A	I	I	K	Y	1	0	0	0	0	0	0	6	0	3	0	1	0	0	0	4	1	0	0	1	0	17	0	1446.77	CON__P02538;>sp|P02538|K2C6A_HUMAN Keratin, type II cytoskeletal 6A OS=Homo sapiens GN=KRT6A PE=1 SV=3	CON__P02538	no	no	2	2.4966e-12	165.24	7.22	3.5	6	5	3	1	3	5	7	7	8	6
AIGGGISSVGGGSSTIKYTTTSSSSR	R	A	I	S	R	K	1	1	0	0	0	0	0	6	0	3	0	1	0	0	0	8	4	0	1	1	0	26	1	2417.2	CON__P02538;>sp|P02538|K2C6A_HUMAN Keratin, type II cytoskeletal 6A OS=Homo sapiens GN=KRT6A PE=1 SV=3	CON__P02538	no	no	3	0.00018246	102.78	8.67	0.471								1	2
AIGNTEIENK	K	A	I	N	K	F	1	0	2	0	0	0	2	1	0	2	0	1	0	0	0	0	1	0	0	0	0	10	0	1087.55	>sp|P42285|SK2L2_HUMAN Superkiller viralicidic activity 2-like 2 OS=Homo sapiens GN=SKIV2L2 PE=1 SV=3	>sp|P42285|SK2L2_HUMAN Superkiller viralicidic activity 2-like 2 OS=Homo sapiens GN=SKIV2L2 PE=1 SV=3	yes	yes	2	0.0031311	119.22	9	0									2
AIGQNPTNAEVIK	R	A	I	I	K	V	2	0	2	0	0	1	1	1	0	2	0	1	0	0	1	0	1	0	0	1	0	13	0	1353.73	>sp|P60660|MYL6_HUMAN Myosin light polypeptide 6 OS=Homo sapiens GN=MYL6 PE=1 SV=2;>sp|P14649|MYL6B_HUMAN Myosin light chain 6B OS=Homo sapiens GN=MYL6B PE=1 SV=1	>sp|P60660|MYL6_HUMAN Myosin light polypeptide 6 OS=Homo sapiens GN=MYL6 PE=1 SV=2	no	no	2	1.0913e-29	208.51	7.29	1.39						3	1	2		1
AIGSASEGAQSSIQEVYHK	R	A	I	H	K	S	3	0	0	0	0	2	2	2	1	2	0	1	0	0	0	4	0	0	1	1	0	19	0	1960.95	>sp|P28066|PSA5_HUMAN Proteasome subunit alpha type-5 OS=Homo sapiens GN=PSMA5 PE=1 SV=3	>sp|P28066|PSA5_HUMAN Proteasome subunit alpha type-5 OS=Homo sapiens GN=PSMA5 PE=1 SV=3	yes	yes	2	1.8156e-140	274.45	3.33	2.62	1	1					1
AIGTAYAVISNPEK	K	A	I	E	K	R	3	0	1	0	0	0	1	1	0	2	0	1	0	0	1	1	1	0	1	1	0	14	0	1432.76	>sp|Q9NXW2|DJB12_HUMAN DnaJ homolog subfamily B member 12 OS=Homo sapiens GN=DNAJB12 PE=1 SV=4	>sp|Q9NXW2|DJB12_HUMAN DnaJ homolog subfamily B member 12 OS=Homo sapiens GN=DNAJB12 PE=1 SV=4	yes	yes	2	0.0017867	121.99	7.57	4.03		1	1	1						1
AIGTIGMTTNEK	K	A	I	E	K	G	1	0	1	0	0	0	1	2	0	2	0	1	1	0	0	0	3	0	0	0	0	12	0	1234.62	>sp|Q5T4S7|UBR4_HUMAN E3 ubiquitin-protein ligase UBR4 OS=Homo sapiens GN=UBR4 PE=1 SV=1	>sp|Q5T4S7|UBR4_HUMAN E3 ubiquitin-protein ligase UBR4 OS=Homo sapiens GN=UBR4 PE=1 SV=1	yes	yes	2	0.043488	69.352	5	0					1
AIHIGDTVDSDQFK	K	A	I	F	K	R	1	0	0	3	0	1	0	1	1	2	0	1	0	1	0	1	1	0	0	1	0	14	0	1544.75	>sp|Q9H8N7|ZN395_HUMAN Zinc finger protein 395 OS=Homo sapiens GN=ZNF395 PE=1 SV=2	>sp|Q9H8N7|ZN395_HUMAN Zinc finger protein 395 OS=Homo sapiens GN=ZNF395 PE=1 SV=2	yes	yes	2	0.023104	89.992	9	0									1
AIHIGDTVDSDQFKR	K	A	I	K	R	E	1	1	0	3	0	1	0	1	1	2	0	1	0	1	0	1	1	0	0	1	0	15	1	1700.85	>sp|Q9H8N7|ZN395_HUMAN Zinc finger protein 395 OS=Homo sapiens GN=ZNF395 PE=1 SV=2	>sp|Q9H8N7|ZN395_HUMAN Zinc finger protein 395 OS=Homo sapiens GN=ZNF395 PE=1 SV=2	yes	yes	3	0.044741	62.077	9	0									1
AIHIPAETMR	K	A	I	M	R	I	2	1	0	0	0	0	1	0	1	2	0	0	1	0	1	0	1	0	0	0	0	10	0	1137.6	>sp|Q96K76|UBP47_HUMAN Ubiquitin carboxyl-terminal hydrolase 47 OS=Homo sapiens GN=USP47 PE=1 SV=3	>sp|Q96K76|UBP47_HUMAN Ubiquitin carboxyl-terminal hydrolase 47 OS=Homo sapiens GN=USP47 PE=1 SV=3	yes	yes	3	0.00071806	136.57	5	1.93			3		1	1	1	1
AIHQQIIIIR	K	A	I	I	R	M	1	1	0	0	0	2	0	0	1	5	0	0	0	0	0	0	0	0	0	0	0	10	0	1203.75	>sp|O60343|TBCD4_HUMAN TBC1 domain family member 4 OS=Homo sapiens GN=TBC1D4 PE=1 SV=2	>sp|O60343|TBCD4_HUMAN TBC1 domain family member 4 OS=Homo sapiens GN=TBC1D4 PE=1 SV=2	yes	yes	2,3	0.0012117	143.03	5.8	0.748					2	2	1
AIHSWITR	R	A	I	T	R	A	1	1	0	0	0	0	0	0	1	2	0	0	0	0	0	1	1	1	0	0	0	8	0	982.535	>sp|P28070|PSB4_HUMAN Proteasome subunit beta type-4 OS=Homo sapiens GN=PSMB4 PE=1 SV=4	>sp|P28070|PSB4_HUMAN Proteasome subunit beta type-4 OS=Homo sapiens GN=PSMB4 PE=1 SV=4	yes	yes	2	0.00052949	166.3	7	1.29					1	1	2	1	1
AIHVPKAPGFAQMIK	M	A	I	I	K	E	3	0	0	0	0	1	0	1	1	2	0	2	1	1	2	0	0	0	0	1	0	15	1	1606.9	>sp|P50990|TCPQ_HUMAN T-complex protein 1 subunit theta OS=Homo sapiens GN=CCT8 PE=1 SV=4	>sp|P50990|TCPQ_HUMAN T-complex protein 1 subunit theta OS=Homo sapiens GN=CCT8 PE=1 SV=4	yes	yes	3	0.045216	62.528	1	0	1
AIIAEGVIIR	K	A	I	I	R	R	2	1	0	0	0	0	1	1	0	4	0	0	0	0	0	0	0	0	0	1	0	10	0	1053.65	>sp|Q9Y3D9|RT23_HUMAN 28S ribosomal protein S23, mitochondrial OS=Homo sapiens GN=MRPS23 PE=1 SV=2	>sp|Q9Y3D9|RT23_HUMAN 28S ribosomal protein S23, mitochondrial OS=Homo sapiens GN=MRPS23 PE=1 SV=2	yes	yes	2	0.0022725	139.43	8.5	3.5					1
AIIAGGGAPEIEIAIR	R	A	I	I	R	I	4	1	0	0	0	0	2	3	0	5	0	0	0	0	1	0	0	0	0	0	0	16	0	1549.88	>sp|P50991|TCPD_HUMAN T-complex protein 1 subunit delta OS=Homo sapiens GN=CCT4 PE=1 SV=4	>sp|P50991|TCPD_HUMAN T-complex protein 1 subunit delta OS=Homo sapiens GN=CCT4 PE=1 SV=4	yes	yes	2	3.0016e-19	184	5.44	3.11	3	3	3	1	3	2	3	2	1	3
AIIDYGVTADAR	R	A	I	A	R	A	3	1	0	2	0	0	0	1	0	2	0	0	0	0	0	0	1	0	1	1	0	12	0	1263.65	>sp|Q00653|NFKB2_HUMAN Nuclear factor NF-kappa-B p100 subunit OS=Homo sapiens GN=NFKB2 PE=1 SV=4	>sp|Q00653|NFKB2_HUMAN Nuclear factor NF-kappa-B p100 subunit OS=Homo sapiens GN=NFKB2 PE=1 SV=4	yes	yes	2	0.0001646	130.44	5.14	1.55			2		2	1	2
AIIEAGAIPNAPNSYGR	R	A	I	G	R	R	4	1	2	0	0	0	1	2	0	3	0	0	0	0	2	1	0	0	1	0	0	17	0	1712.88	>sp|P42771|CD2A1_HUMAN Cyclin-dependent kinase inhibitor 2A, isoforms 1/2/3 OS=Homo sapiens GN=CDKN2A PE=1 SV=2	>sp|P42771|CD2A1_HUMAN Cyclin-dependent kinase inhibitor 2A, isoforms 1/2/3 OS=Homo sapiens GN=CDKN2A PE=1 SV=2	yes	yes	2	0.001292	108.18	11	0.816										1
AIIESSPIMEAFGNAK	R	A	I	A	K	T	3	0	1	0	0	0	2	1	0	3	0	1	1	1	1	2	0	0	0	0	0	16	0	1676.84	>sp|Q9HD67|MYO10_HUMAN Unconventional myosin-X OS=Homo sapiens GN=MYO10 PE=1 SV=3	>sp|Q9HD67|MYO10_HUMAN Unconventional myosin-X OS=Homo sapiens GN=MYO10 PE=1 SV=3	yes	yes	2	2.9191e-51	191.63	6.33	1.25					1	1		1
AIIEVVQSGGK	K	A	I	G	K	N	1	0	0	0	0	1	1	2	0	2	0	1	0	0	0	1	0	0	0	2	0	11	0	1099.62	>sp|O14818|PSA7_HUMAN Proteasome subunit alpha type-7 OS=Homo sapiens GN=PSMA7 PE=1 SV=1;>sp|Q8TAA3|PSA7L_HUMAN Proteasome subunit alpha type-7-like OS=Homo sapiens GN=PSMA8 PE=1 SV=3	>sp|O14818|PSA7_HUMAN Proteasome subunit alpha type-7 OS=Homo sapiens GN=PSMA7 PE=1 SV=1	yes	no	2	0.0003322	122.33	7	3.52	1	2	1			2	1	3	1	1
AIIFVPR	R	A	I	P	R	R	1	1	0	0	0	0	0	0	0	2	0	0	0	1	1	0	0	0	0	1	0	7	0	814.507	>sp|P07900|HS90A_HUMAN Heat shock protein HSP 90-alpha OS=Homo sapiens GN=HSP90AA1 PE=1 SV=5;>sp|Q9NQH7|XPP3_HUMAN Probable Xaa-Pro aminopeptidase 3 OS=Homo sapiens GN=XPNPEP3 PE=1 SV=1	>sp|P07900|HS90A_HUMAN Heat shock protein HSP 90-alpha OS=Homo sapiens GN=HSP90AA1 PE=1 SV=5	yes	no	2	0.044064	106.29	1.5	0.5	2	2
AIIGATNPADAPPGTIR	R	A	I	I	R	G	4	1	1	1	0	0	0	2	0	3	0	0	0	0	3	0	2	0	0	0	0	17	0	1633.88	>sp|Q13232|NDK3_HUMAN Nucleoside diphosphate kinase 3 OS=Homo sapiens GN=NME3 PE=1 SV=2	>sp|Q13232|NDK3_HUMAN Nucleoside diphosphate kinase 3 OS=Homo sapiens GN=NME3 PE=1 SV=2	yes	yes	2	0.00079632	116.06	8	0								1
AIIITGDFSQAGNK	K	A	I	N	K	G	2	0	1	1	0	1	0	2	0	3	0	1	0	1	0	1	1	0	0	0	0	14	0	1433.75	>sp|Q9H2W6|RM46_HUMAN 39S ribosomal protein L46, mitochondrial OS=Homo sapiens GN=MRPL46 PE=1 SV=1	>sp|Q9H2W6|RM46_HUMAN 39S ribosomal protein L46, mitochondrial OS=Homo sapiens GN=MRPL46 PE=1 SV=1	yes	yes	2	0.0038819	107.11	12	0
AIIQAIIQTEDMIK	R	A	I	I	K	V	2	0	0	1	0	2	1	0	0	5	0	1	1	0	0	0	1	0	0	0	0	14	0	1585.87	>sp|P15924|DESP_HUMAN Desmoplakin OS=Homo sapiens GN=DSP PE=1 SV=3	>sp|P15924|DESP_HUMAN Desmoplakin OS=Homo sapiens GN=DSP PE=1 SV=3	yes	yes	2	5.6168e-06	158.31	10.5	0.5										1
AIIQQQPEDDSK	R	A	I	S	K	R	1	0	0	2	0	3	1	0	0	2	0	1	0	0	1	1	0	0	0	0	0	12	0	1370.67	>sp|Q9UHB9|SRP68_HUMAN Signal recognition particle subunit SRP68 OS=Homo sapiens GN=SRP68 PE=1 SV=2	>sp|Q9UHB9|SRP68_HUMAN Signal recognition particle subunit SRP68 OS=Homo sapiens GN=SRP68 PE=1 SV=2	yes	yes	2	4.127e-08	155.88	1.5	0.5	1	1
AIIQQQPEDDSKR	R	A	I	K	R	S	1	1	0	2	0	3	1	0	0	2	0	1	0	0	1	1	0	0	0	0	0	13	1	1526.77	>sp|Q9UHB9|SRP68_HUMAN Signal recognition particle subunit SRP68 OS=Homo sapiens GN=SRP68 PE=1 SV=2	>sp|Q9UHB9|SRP68_HUMAN Signal recognition particle subunit SRP68 OS=Homo sapiens GN=SRP68 PE=1 SV=2	yes	yes	2,3	1.0055e-15	190.34	1.33	0.471	2	1
AIIQSGAPAVPQIIHMPDFEGIYPVHIAVR	R	A	I	V	R	A	4	1	0	1	0	2	1	2	2	6	0	0	1	1	4	1	0	0	1	3	0	30	0	3238.73	>sp|Q00653|NFKB2_HUMAN Nuclear factor NF-kappa-B p100 subunit OS=Homo sapiens GN=NFKB2 PE=1 SV=4	>sp|Q00653|NFKB2_HUMAN Nuclear factor NF-kappa-B p100 subunit OS=Homo sapiens GN=NFKB2 PE=1 SV=4	yes	yes	3	5.8473e-05	78.484	7	0							1
AIIVDIEPGTMDSVR	R	A	I	V	R	S	1	1	0	2	0	0	1	1	0	3	0	0	1	0	1	1	1	0	0	2	0	15	0	1614.83	>sp|P07437|TBB5_HUMAN Tubulin beta chain OS=Homo sapiens GN=TUBB PE=1 SV=2;>sp|Q13885|TBB2A_HUMAN Tubulin beta-2A chain OS=Homo sapiens GN=TUBB2A PE=1 SV=1;>sp|Q9BVA1|TBB2B_HUMAN Tubulin beta-2B chain OS=Homo sapiens GN=TUBB2B PE=1 SV=1;>sp|Q13509|TBB3_HUMAN Tubulin beta-3 chain OS=Homo sapiens GN=TUBB3 PE=1 SV=2	>sp|P07437|TBB5_HUMAN Tubulin beta chain OS=Homo sapiens GN=TUBB PE=1 SV=2	no	no	2	1.7641e-53	236.05	6.52	3.62	8	8	6	6	7	5	7	8	4	7
AIIVHDIQK	R	A	I	Q	K	I	1	0	0	1	0	1	0	0	1	3	0	1	0	0	0	0	0	0	0	1	0	9	0	1035.61	>sp|Q92538|GBF1_HUMAN Golgi-specific brefeldin A-resistance guanine nucleotide exchange factor 1 OS=Homo sapiens GN=GBF1 PE=1 SV=2	>sp|Q92538|GBF1_HUMAN Golgi-specific brefeldin A-resistance guanine nucleotide exchange factor 1 OS=Homo sapiens GN=GBF1 PE=1 SV=2	yes	yes	2	0.0029613	146.79	7	1.58					1	1		1	1
AIKAWSVAR	R	A	I	A	R	I	3	1	0	0	0	0	0	0	0	1	0	1	0	0	0	1	0	1	0	1	0	9	1	1000.58	CON__P02769	CON__P02769	yes	yes	2	0.018348	115.78	4	1.22		1		1	2
AIMAQIPQEQK	R	A	I	Q	K	A	2	0	0	0	0	3	1	0	0	2	0	1	1	0	1	0	0	0	0	0	0	11	0	1255.66	>sp|P35221|CTNA1_HUMAN Catenin alpha-1 OS=Homo sapiens GN=CTNNA1 PE=1 SV=1	>sp|P35221|CTNA1_HUMAN Catenin alpha-1 OS=Homo sapiens GN=CTNNA1 PE=1 SV=1	yes	yes	2	0.012556	107.03	7	0							1
AIMGSPQIVAAVVR	R	A	I	V	R	T	3	1	0	0	0	1	0	1	0	2	0	0	1	0	1	1	0	0	0	3	0	14	0	1410.8	>sp|P14923|PLAK_HUMAN Junction plakoglobin OS=Homo sapiens GN=JUP PE=1 SV=3	>sp|P14923|PLAK_HUMAN Junction plakoglobin OS=Homo sapiens GN=JUP PE=1 SV=3	yes	yes	2	1.5412e-13	187.97	5.21	3.56	4	2	4				2	2	2	2
AIMIEIK	K	A	I	I	K	S	1	0	0	0	0	0	1	0	0	3	0	1	1	0	0	0	0	0	0	0	0	7	0	816.478	>sp|Q712K3|UB2R2_HUMAN Ubiquitin-conjugating enzyme E2 R2 OS=Homo sapiens GN=UBE2R2 PE=1 SV=1	>sp|Q712K3|UB2R2_HUMAN Ubiquitin-conjugating enzyme E2 R2 OS=Homo sapiens GN=UBE2R2 PE=1 SV=1	yes	yes	2	0.013548	114.78	7.5	3.59	1					1	1	1
AINEINQFYQK	K	A	I	Q	K	F	1	0	2	0	0	2	1	0	0	2	0	1	0	1	0	0	0	0	1	0	0	11	0	1366.69	CON__P02663	CON__P02663	yes	yes	2	9.1475e-20	196.11	6.87	3.92	3	2	1	2	1	2	1	1	1	3
AINQGGITSVAVR	K	A	I	V	R	G	2	1	1	0	0	1	0	2	0	2	0	0	0	0	0	1	1	0	0	2	0	13	0	1284.71	>sp|P60900|PSA6_HUMAN Proteasome subunit alpha type-6 OS=Homo sapiens GN=PSMA6 PE=1 SV=1	>sp|P60900|PSA6_HUMAN Proteasome subunit alpha type-6 OS=Homo sapiens GN=PSMA6 PE=1 SV=1	yes	yes	2	2.3793e-29	203.88	7.5	1.5					1	1	2	2	1	1
AINSIIDVYHK	K	A	I	H	K	Y	1	0	1	1	0	0	0	0	1	3	0	1	0	0	0	1	0	0	1	1	0	11	0	1271.69	>sp|P05109|S10A8_HUMAN Protein S100-A8 OS=Homo sapiens GN=S100A8 PE=1 SV=1	>sp|P05109|S10A8_HUMAN Protein S100-A8 OS=Homo sapiens GN=S100A8 PE=1 SV=1	yes	yes	2,3	0.00061761	110.93	5.18	3.42	9	7	4	5	4	4	5	2	3	3
AINSMGQDIER	R	A	I	E	R	P	1	1	1	1	0	1	1	1	0	2	0	0	1	0	0	1	0	0	0	0	0	11	0	1232.58	>sp|Q02413|DSG1_HUMAN Desmoglein-1 OS=Homo sapiens GN=DSG1 PE=1 SV=2	>sp|Q02413|DSG1_HUMAN Desmoglein-1 OS=Homo sapiens GN=DSG1 PE=1 SV=2	yes	yes	2	0.013397	84.169	2.67	0.471		1	2
AINSMGQDIERPIEIR	R	A	I	I	R	V	1	2	1	1	0	1	2	1	0	4	0	0	1	0	1	1	0	0	0	0	0	16	1	1840.95	>sp|Q02413|DSG1_HUMAN Desmoglein-1 OS=Homo sapiens GN=DSG1 PE=1 SV=2	>sp|Q02413|DSG1_HUMAN Desmoglein-1 OS=Homo sapiens GN=DSG1 PE=1 SV=2	yes	yes	3	0.049389	72.209	8.39	2.39			1	2	1	5	4	6	6	5
AINVQEEK	K	A	I	E	K	I	1	0	1	0	0	1	2	0	0	1	0	1	0	0	0	0	0	0	0	1	0	8	0	929.482	>sp|Q13813|SPTN1_HUMAN Spectrin alpha chain, non-erythrocytic 1 OS=Homo sapiens GN=SPTAN1 PE=1 SV=3	>sp|Q13813|SPTN1_HUMAN Spectrin alpha chain, non-erythrocytic 1 OS=Homo sapiens GN=SPTAN1 PE=1 SV=3	yes	yes	2	0.00219	115.7	4.5	0.5				1	1
AIQAAFFYIEPR	R	A	I	P	R	H	3	1	0	0	0	1	1	0	0	2	0	0	0	2	1	0	0	0	1	0	0	12	0	1424.75	CON__Q3SZR3	CON__Q3SZR3	yes	yes	2	0.00019145	117.2	6.46	3.69	2	3	2	1	3	2	1	2	1	2
AIQDPAIAIR	K	A	I	I	R	G	3	1	0	1	0	1	0	0	0	3	0	0	0	0	1	0	0	0	0	0	0	10	0	1066.61	>sp|Q86VI3|IQGA3_HUMAN Ras GTPase-activating-like protein IQGAP3 OS=Homo sapiens GN=IQGAP3 PE=1 SV=2	>sp|Q86VI3|IQGA3_HUMAN Ras GTPase-activating-like protein IQGAP3 OS=Homo sapiens GN=IQGAP3 PE=1 SV=2	yes	yes	2	0.044248	92.611	9	0									1
AIQEAHQQAIDDIQAEEDK	K	A	I	D	K	V	4	0	0	3	0	4	3	0	1	3	0	1	0	0	0	0	0	0	0	0	0	19	0	2151.01	>sp|P12883|MYH7_HUMAN Myosin-7 OS=Homo sapiens GN=MYH7 PE=1 SV=5;>sp|P11055|MYH3_HUMAN Myosin-3 OS=Homo sapiens GN=MYH3 PE=1 SV=3	>sp|P12883|MYH7_HUMAN Myosin-7 OS=Homo sapiens GN=MYH7 PE=1 SV=5	yes	no	3	7.5406e-37	188.16	4.29	2.37	1	1	1	1	1		1	1
AIQFIEEVK	K	A	I	V	K	V	1	0	0	0	0	1	2	0	0	2	0	1	0	1	0	0	0	0	0	1	0	9	0	1075.59	>sp|P40227|TCPZ_HUMAN T-complex protein 1 subunit zeta OS=Homo sapiens GN=CCT6A PE=1 SV=3	>sp|P40227|TCPZ_HUMAN T-complex protein 1 subunit zeta OS=Homo sapiens GN=CCT6A PE=1 SV=3	yes	yes	2	0.0013581	154.01	6.17	3.44	1	1					1	1	1	1
AIQFIEEVKVSR	K	A	I	S	R	E	1	1	0	0	0	1	2	0	0	2	0	1	0	1	0	1	0	0	0	2	0	12	1	1417.79	>sp|P40227|TCPZ_HUMAN T-complex protein 1 subunit zeta OS=Homo sapiens GN=CCT6A PE=1 SV=3	>sp|P40227|TCPZ_HUMAN T-complex protein 1 subunit zeta OS=Homo sapiens GN=CCT6A PE=1 SV=3	yes	yes	2,3	0.00010399	151.16	1	0	2
AIQQAYDVIIK	R	A	I	I	K	M	2	0	0	1	0	2	0	0	0	3	0	1	0	0	0	0	0	0	1	1	0	11	0	1260.71	>sp|Q5VZ89|DEN4C_HUMAN DENN domain-containing protein 4C OS=Homo sapiens GN=DENND4C PE=1 SV=2	>sp|Q5VZ89|DEN4C_HUMAN DENN domain-containing protein 4C OS=Homo sapiens GN=DENND4C PE=1 SV=2	yes	yes	2	0.0019503	103.44	6	0.816					1	1	1
AIQTGEEIFFDYR	R	A	I	Y	R	Y	1	1	0	1	0	1	2	1	0	2	0	0	0	2	0	0	1	0	1	0	0	13	0	1587.76	>sp|Q15910|EZH2_HUMAN Histone-lysine N-methyltransferase EZH2 OS=Homo sapiens GN=EZH2 PE=1 SV=2	>sp|Q15910|EZH2_HUMAN Histone-lysine N-methyltransferase EZH2 OS=Homo sapiens GN=EZH2 PE=1 SV=2	yes	yes	2	0.0099239	93.478	5	0					1
AIQVMEK	R	A	I	E	K	V	1	0	0	0	0	1	1	0	0	1	0	1	1	0	0	0	0	0	0	1	0	7	0	817.437	>sp|Q92552|RT27_HUMAN 28S ribosomal protein S27, mitochondrial OS=Homo sapiens GN=MRPS27 PE=1 SV=3	>sp|Q92552|RT27_HUMAN 28S ribosomal protein S27, mitochondrial OS=Homo sapiens GN=MRPS27 PE=1 SV=3	yes	yes	2	0.018949	108.09	6	0						1
AISEAQESVTK	K	A	I	T	K	T	2	0	0	0	0	1	2	0	0	1	0	1	0	0	0	2	1	0	0	1	0	11	0	1161.59	>sp|Q6PJT7|ZC3HE_HUMAN Zinc finger CCCH domain-containing protein 14 OS=Homo sapiens GN=ZC3H14 PE=1 SV=1	>sp|Q6PJT7|ZC3HE_HUMAN Zinc finger CCCH domain-containing protein 14 OS=Homo sapiens GN=ZC3H14 PE=1 SV=1	yes	yes	2	0.00046131	124.6	5	0					1
AISFVIK	K	A	I	I	K	E	1	0	0	0	0	0	0	0	0	2	0	1	0	1	0	1	0	0	0	1	0	7	0	776.48	>sp|Q9NS23|RASF1_HUMAN Ras association domain-containing protein 1 OS=Homo sapiens GN=RASSF1 PE=1 SV=1	>sp|Q9NS23|RASF1_HUMAN Ras association domain-containing protein 1 OS=Homo sapiens GN=RASSF1 PE=1 SV=1	yes	yes	2	0.016003	138.37	10.8	0.829										2
AISIYSMSAGDGIR	K	A	I	I	R	R	2	1	0	1	0	0	0	2	0	3	0	0	1	0	0	3	0	0	1	0	0	14	0	1439.71	>sp|Q8N961|ABTB2_HUMAN Ankyrin repeat and BTB/POZ domain-containing protein 2 OS=Homo sapiens GN=ABTB2 PE=2 SV=2	>sp|Q8N961|ABTB2_HUMAN Ankyrin repeat and BTB/POZ domain-containing protein 2 OS=Homo sapiens GN=ABTB2 PE=2 SV=2	yes	yes	2	0.0025277	113.25	5.72	3.39	6	3	4	5	4	4	4	3	2	3
AISSASSPQSPGDAIR	K	A	I	I	R	R	3	1	0	1	0	1	0	1	0	2	0	0	0	0	2	5	0	0	0	0	0	16	0	1542.76	>sp|Q96KR1|ZFR_HUMAN Zinc finger RNA-binding protein OS=Homo sapiens GN=ZFR PE=1 SV=2	>sp|Q96KR1|ZFR_HUMAN Zinc finger RNA-binding protein OS=Homo sapiens GN=ZFR PE=1 SV=2	yes	yes	2	0.00043869	132.15	5.75	0.829					2	1	1
AITGASIADIMAK	R	A	I	A	K	R	4	0	0	1	0	0	0	1	0	3	0	1	1	0	0	1	1	0	0	0	0	13	0	1260.67	>sp|P83731|RL24_HUMAN 60S ribosomal protein L24 OS=Homo sapiens GN=RPL24 PE=1 SV=1	>sp|P83731|RL24_HUMAN 60S ribosomal protein L24 OS=Homo sapiens GN=RPL24 PE=1 SV=1	yes	yes	2	0.0005512	127.71	7.5	1.12						1	1	1	1
AITMEVIR	K	A	I	I	R	Q	1	1	0	0	0	0	1	0	0	2	0	0	1	0	0	0	1	0	0	1	0	8	0	931.516	>sp|P25963|IKBA_HUMAN NF-kappa-B inhibitor alpha OS=Homo sapiens GN=NFKBIA PE=1 SV=1	>sp|P25963|IKBA_HUMAN NF-kappa-B inhibitor alpha OS=Homo sapiens GN=NFKBIA PE=1 SV=1	yes	yes	2	0.0035586	127.02	8.45	2.39					1	2	2	1	1	1
AITNIIDQQQQK	K	A	I	Q	K	I	1	0	1	1	0	4	0	0	0	3	0	1	0	0	0	0	1	0	0	0	0	12	0	1398.75	>sp|O14503|BHE40_HUMAN Class E basic helix-loop-helix protein 40 OS=Homo sapiens GN=BHLHE40 PE=1 SV=1	>sp|O14503|BHE40_HUMAN Class E basic helix-loop-helix protein 40 OS=Homo sapiens GN=BHLHE40 PE=1 SV=1	yes	yes	2	2.3849e-39	223.31	5	4.97	2	2
AITQMEEAQR	K	A	I	Q	R	K	2	1	0	0	0	2	2	0	0	1	0	0	1	0	0	0	1	0	0	0	0	10	0	1175.56	>sp|O95229|ZWINT_HUMAN ZW10 interactor OS=Homo sapiens GN=ZWINT PE=1 SV=2	>sp|O95229|ZWINT_HUMAN ZW10 interactor OS=Homo sapiens GN=ZWINT PE=1 SV=2	yes	yes	2	1.1025e-05	175.33	11	0
AITSADGASEEQSQNDEDNQGSEK	K	A	I	E	K	I	3	0	2	3	0	3	4	2	0	1	0	1	0	0	0	4	1	0	0	0	0	24	0	2509.03	>sp|Q92552|RT27_HUMAN 28S ribosomal protein S27, mitochondrial OS=Homo sapiens GN=MRPS27 PE=1 SV=3	>sp|Q92552|RT27_HUMAN 28S ribosomal protein S27, mitochondrial OS=Homo sapiens GN=MRPS27 PE=1 SV=3	yes	yes	2,3	3.7184e-112	245.63	6.57	4.07		2	1			1				1
AITVFSPDGHIFQVEYAQEAVK	R	A	I	V	K	K	3	0	0	1	0	2	2	1	1	2	0	1	0	2	1	1	1	0	1	3	0	22	0	2448.23	>sp|O14818|PSA7_HUMAN Proteasome subunit alpha type-7 OS=Homo sapiens GN=PSMA7 PE=1 SV=1;>sp|Q8TAA3|PSA7L_HUMAN Proteasome subunit alpha type-7-like OS=Homo sapiens GN=PSMA8 PE=1 SV=3	>sp|O14818|PSA7_HUMAN Proteasome subunit alpha type-7 OS=Homo sapiens GN=PSMA7 PE=1 SV=1	yes	no	2	1.0105e-31	174	1	0	1
AITVPEITQQMFDAK	R	A	I	A	K	N	2	0	0	1	0	2	1	0	0	2	0	1	1	1	1	0	2	0	0	1	0	15	0	1690.86	>sp|P68371|TBB4B_HUMAN Tubulin beta-4B chain OS=Homo sapiens GN=TUBB4B PE=1 SV=1;>sp|Q13509|TBB3_HUMAN Tubulin beta-3 chain OS=Homo sapiens GN=TUBB3 PE=1 SV=2;>sp|P04350|TBB4A_HUMAN Tubulin beta-4A chain OS=Homo sapiens GN=TUBB4A PE=1 SV=2	>sp|P68371|TBB4B_HUMAN Tubulin beta-4B chain OS=Homo sapiens GN=TUBB4B PE=1 SV=1	no	no	2,3	1.5883e-97	267.07	6.66	3.62	3	6	3	2	3	4	5	3	2	3
AITVPEITQQMFDAR	R	A	I	A	R	N	2	1	0	1	0	2	1	0	0	2	0	0	1	1	1	0	2	0	0	1	0	15	0	1718.87	>sp|Q9BUF5|TBB6_HUMAN Tubulin beta-6 chain OS=Homo sapiens GN=TUBB6 PE=1 SV=1	>sp|Q9BUF5|TBB6_HUMAN Tubulin beta-6 chain OS=Homo sapiens GN=TUBB6 PE=1 SV=1	yes	yes	2	0.003029	106.6	1.5	0.5	1	1
AITVPEITQQMFDSK	R	A	I	S	K	N	1	0	0	1	0	2	1	0	0	2	0	1	1	1	1	1	2	0	0	1	0	15	0	1706.85	>sp|Q13885|TBB2A_HUMAN Tubulin beta-2A chain OS=Homo sapiens GN=TUBB2A PE=1 SV=1;>sp|Q9BVA1|TBB2B_HUMAN Tubulin beta-2B chain OS=Homo sapiens GN=TUBB2B PE=1 SV=1	>sp|Q13885|TBB2A_HUMAN Tubulin beta-2A chain OS=Homo sapiens GN=TUBB2A PE=1 SV=1	yes	no	2	7.2498e-20	194.01	10.5	1.12									1	1
AITVPEITQQVFDAK	R	A	I	A	K	N	2	0	0	1	0	2	1	0	0	2	0	1	0	1	1	0	2	0	0	2	0	15	0	1658.89	>sp|P07437|TBB5_HUMAN Tubulin beta chain OS=Homo sapiens GN=TUBB PE=1 SV=2	>sp|P07437|TBB5_HUMAN Tubulin beta chain OS=Homo sapiens GN=TUBB PE=1 SV=2	yes	yes	2,3	1.9342e-97	263.15	6.75	3.76	9	10	8	3	6	5	8	10	4	7
AIVAIENPADVSVISSR	R	A	I	S	R	N	3	1	1	1	0	0	1	0	0	3	0	0	0	0	1	3	0	0	0	3	0	17	0	1739.94	>sp|P08865|RSSA_HUMAN 40S ribosomal protein SA OS=Homo sapiens GN=RPSA PE=1 SV=4	>sp|P08865|RSSA_HUMAN 40S ribosomal protein SA OS=Homo sapiens GN=RPSA PE=1 SV=4	yes	yes	2,3	7.8878e-28	192.23	9.21	2.08						2	2	2		3
AIVIHISPGTK	K	A	I	T	K	D	1	0	0	0	0	0	0	1	1	3	0	1	0	0	1	1	1	0	0	1	0	11	0	1134.68	>sp|P17181|INAR1_HUMAN Interferon alpha/beta receptor 1 OS=Homo sapiens GN=IFNAR1 PE=1 SV=3	>sp|P17181|INAR1_HUMAN Interferon alpha/beta receptor 1 OS=Homo sapiens GN=IFNAR1 PE=1 SV=3	yes	yes	2	0.00056443	115.57	7	0							1
AIVSEWK	K	A	I	W	K	E	1	0	0	0	0	0	1	0	0	1	0	1	0	0	0	1	0	1	0	1	0	7	0	831.449	>sp|Q16531|DDB1_HUMAN DNA damage-binding protein 1 OS=Homo sapiens GN=DDB1 PE=1 SV=1	>sp|Q16531|DDB1_HUMAN DNA damage-binding protein 1 OS=Homo sapiens GN=DDB1 PE=1 SV=1	yes	yes	2	0.02773	114.78	3	0			2
AIYDAEISQMQTHISDTSVVISMDNNR	R	A	I	N	R	N	2	1	2	3	0	2	1	0	1	4	0	0	2	0	0	4	2	0	1	2	0	27	0	3037.41	CON__P04259;CON__P02538;>sp|P02538|K2C6A_HUMAN Keratin, type II cytoskeletal 6A OS=Homo sapiens GN=KRT6A PE=1 SV=3	CON__P04259	no	no	3	1.4447e-06	96.723	5.27	3.14	3	1				1	2	3	1
AIYISDNDFEIIPPDIGK	R	A	I	G	K	I	1	0	1	3	0	0	1	1	0	5	0	1	0	1	2	1	0	0	1	0	0	18	0	2019.02	>sp|Q15404|RSU1_HUMAN Ras suppressor protein 1 OS=Homo sapiens GN=RSU1 PE=1 SV=3	>sp|Q15404|RSU1_HUMAN Ras suppressor protein 1 OS=Homo sapiens GN=RSU1 PE=1 SV=3	yes	yes	2	0.060273	66.201	11	0
AIYTIVNK	K	A	I	N	K	V	1	0	1	0	0	0	0	0	0	2	0	1	0	0	0	0	1	0	1	1	0	8	0	920.533	>sp|Q92552|RT27_HUMAN 28S ribosomal protein S27, mitochondrial OS=Homo sapiens GN=MRPS27 PE=1 SV=3	>sp|Q92552|RT27_HUMAN 28S ribosomal protein S27, mitochondrial OS=Homo sapiens GN=MRPS27 PE=1 SV=3	yes	yes	2	0.012262	115.49	9	0.816								1	1	1
AIYYIQIHPQEIR	R	A	I	I	R	Q	1	1	0	0	0	2	1	0	1	4	0	0	0	0	1	0	0	0	2	0	0	13	0	1642.88	>sp|Q16531|DDB1_HUMAN DNA damage-binding protein 1 OS=Homo sapiens GN=DDB1 PE=1 SV=1	>sp|Q16531|DDB1_HUMAN DNA damage-binding protein 1 OS=Homo sapiens GN=DDB1 PE=1 SV=1	yes	yes	2,3	2.8633e-11	161.87	5.86	2.75			3			1	1		1	1
AKEDIVTEQIDFSAAR	K	A	K	A	R	K	3	1	0	2	0	1	2	0	0	2	0	1	0	1	0	1	1	0	0	1	0	16	1	1791.9	>sp|Q9Y2D5|AKAP2_HUMAN A-kinase anchor protein 2 OS=Homo sapiens GN=AKAP2 PE=1 SV=3	>sp|Q9Y2D5|AKAP2_HUMAN A-kinase anchor protein 2 OS=Homo sapiens GN=AKAP2 PE=1 SV=3	yes	yes	2	0.00632	133.93	7	0							1
AMDQEITVNPQFVQK	K	A	M	Q	K	S	1	0	1	1	0	3	1	0	0	1	0	1	1	1	1	0	1	0	0	2	0	15	0	1746.86	>sp|Q9UNS2|CSN3_HUMAN COP9 signalosome complex subunit 3 OS=Homo sapiens GN=COPS3 PE=1 SV=3	>sp|Q9UNS2|CSN3_HUMAN COP9 signalosome complex subunit 3 OS=Homo sapiens GN=COPS3 PE=1 SV=3	yes	yes	2	0.00068886	122.12	2	0		1
AMEVDERPTEQYSDIGGIDK	K	A	M	D	K	Q	1	1	0	3	0	1	3	2	0	2	0	1	1	0	1	1	1	0	1	1	0	20	1	2252.03	>sp|P17980|PRS6A_HUMAN 26S protease regulatory subunit 6A OS=Homo sapiens GN=PSMC3 PE=1 SV=3	>sp|P17980|PRS6A_HUMAN 26S protease regulatory subunit 6A OS=Homo sapiens GN=PSMC3 PE=1 SV=3	yes	yes	3	0.00054909	99.343	3.5	0.5			1	1
AMGIMNSFVNDIFER	K	A	M	E	R	I	1	1	2	1	0	0	1	1	0	2	0	0	2	2	0	1	0	0	0	1	0	15	0	1742.81	>sp|Q99880|H2B1L_HUMAN Histone H2B type 1-L OS=Homo sapiens GN=HIST1H2BL PE=1 SV=3;>sp|Q99879|H2B1M_HUMAN Histone H2B type 1-M OS=Homo sapiens GN=HIST1H2BM PE=1 SV=3;>sp|Q99877|H2B1N_HUMAN Histone H2B type 1-N OS=Homo sapiens GN=HIST1H2BN PE=1 SV=3;>sp|Q93079|H2B1H_HUMAN Histone H2B type 1-H OS=Homo sapiens GN=HIST1H2BH PE=1 SV=3;>sp|Q8N257|H2B3B_HUMAN Histone H2B type 3-B OS=Homo sapiens GN=HIST…	>sp|Q99880|H2B1L_HUMAN Histone H2B type 1-L OS=Homo sapiens GN=HIST1H2BL PE=1 SV=3	yes	no	2	5.3682e-26	201.16	4	2.69	4	2		1	1	2	1	2
AMGQGIPDEEQEK	K	A	M	E	K	I	1	0	0	1	0	2	3	2	0	1	0	1	1	0	1	0	0	0	0	0	0	13	0	1430.63	>sp|Q9Y4W2|LAS1L_HUMAN Ribosomal biogenesis protein LAS1L OS=Homo sapiens GN=LAS1L PE=1 SV=2	>sp|Q9Y4W2|LAS1L_HUMAN Ribosomal biogenesis protein LAS1L OS=Homo sapiens GN=LAS1L PE=1 SV=2	yes	yes	2	0.00034375	128.95	7	0							1
AMIEVEDFVDPNGK	K	A	M	G	K	I	1	0	1	2	0	0	2	1	0	1	0	1	1	1	1	0	0	0	0	2	0	14	0	1562.73	>sp|Q92538|GBF1_HUMAN Golgi-specific brefeldin A-resistance guanine nucleotide exchange factor 1 OS=Homo sapiens GN=GBF1 PE=1 SV=2	>sp|Q92538|GBF1_HUMAN Golgi-specific brefeldin A-resistance guanine nucleotide exchange factor 1 OS=Homo sapiens GN=GBF1 PE=1 SV=2	yes	yes	2	4.5938e-25	206.46	7.4	2.24			1					2	2
AMISGPGQFAENETNEVNFR	K	A	M	F	R	E	2	1	3	0	0	1	3	2	0	1	0	0	1	2	1	1	1	0	0	1	0	20	0	2210.01	>sp|Q15369|ELOC_HUMAN Transcription elongation factor B polypeptide 1 OS=Homo sapiens GN=TCEB1 PE=1 SV=1	>sp|Q15369|ELOC_HUMAN Transcription elongation factor B polypeptide 1 OS=Homo sapiens GN=TCEB1 PE=1 SV=1	yes	yes	2	1.5054e-166	300.5	6.62	1.39			1		1	3	4	4
AMKPWIQPK	K	A	M	P	K	T	1	0	0	0	0	1	0	0	0	1	0	2	1	0	2	0	0	1	0	0	0	9	1	1097.61	CON__P02663	CON__P02663	yes	yes	3	0.0078631	102.51	1	0	1
AMNQPINHMNIHPAVSSTPVPQR	K	A	M	Q	R	S	2	1	3	0	0	2	0	0	2	2	0	0	2	0	4	2	1	0	0	2	0	23	0	2538.26	>sp|Q9GZV5|WWTR1_HUMAN WW domain-containing transcription regulator protein 1 OS=Homo sapiens GN=WWTR1 PE=1 SV=1	>sp|Q9GZV5|WWTR1_HUMAN WW domain-containing transcription regulator protein 1 OS=Homo sapiens GN=WWTR1 PE=1 SV=1	yes	yes	4	0.015697	57.366	12	0
AMQDAEVSK	K	A	M	S	K	S	2	0	0	1	0	1	1	0	0	0	0	1	1	0	0	1	0	0	0	1	0	9	0	977.449	>sp|P38646|GRP75_HUMAN Stress-70 protein, mitochondrial OS=Homo sapiens GN=HSPA9 PE=1 SV=2	>sp|P38646|GRP75_HUMAN Stress-70 protein, mitochondrial OS=Homo sapiens GN=HSPA9 PE=1 SV=2	yes	yes	2	0.076439	79.201	7	0							1
AMTGVEQWPYR	K	A	M	Y	R	A	1	1	0	0	0	1	1	1	0	0	0	0	1	0	1	0	1	1	1	1	0	11	0	1336.62	>sp|P49368|TCPG_HUMAN T-complex protein 1 subunit gamma OS=Homo sapiens GN=CCT3 PE=1 SV=4	>sp|P49368|TCPG_HUMAN T-complex protein 1 subunit gamma OS=Homo sapiens GN=CCT3 PE=1 SV=4	yes	yes	2	9.3263e-10	189.17	7.86	2.8		1					1	2	2
ANDPSIQEVNINNIK	K	A	N	I	K	N	1	0	4	1	0	1	1	0	0	3	0	1	0	0	1	1	0	0	0	1	0	15	0	1667.85	>sp|Q9NZR1|TMOD2_HUMAN Tropomodulin-2 OS=Homo sapiens GN=TMOD2 PE=1 SV=1	>sp|Q9NZR1|TMOD2_HUMAN Tropomodulin-2 OS=Homo sapiens GN=TMOD2 PE=1 SV=1	yes	yes	2	1.6763e-32	195.5	11	0
ANEIPQPPVPEPANAGK	K	A	N	G	K	R	3	0	2	0	0	1	2	1	0	1	0	1	0	0	5	0	0	0	0	1	0	17	0	1727.88	>sp|P78347|GTF2I_HUMAN General transcription factor II-I OS=Homo sapiens GN=GTF2I PE=1 SV=2	>sp|P78347|GTF2I_HUMAN General transcription factor II-I OS=Homo sapiens GN=GTF2I PE=1 SV=2	yes	yes	2	6.9261e-13	165.58	6.5	0.5						1	1
ANENSNIQVISER	R	A	N	E	R	S	1	1	3	0	0	1	2	0	0	2	0	0	0	0	0	2	0	0	0	1	0	13	0	1472.72	>sp|Q6UN15|FIP1_HUMAN Pre-mRNA 3'-end-processing factor FIP1 OS=Homo sapiens GN=FIP1L1 PE=1 SV=1	>sp|Q6UN15|FIP1_HUMAN Pre-mRNA 3'-end-processing factor FIP1 OS=Homo sapiens GN=FIP1L1 PE=1 SV=1	yes	yes	2	4.4173e-22	195.94	1	0	1
ANINAIDR	K	A	N	D	R	Y	2	1	2	1	0	0	0	0	0	2	0	0	0	0	0	0	0	0	0	0	0	8	0	885.467	>sp|Q6S8J3|POTEE_HUMAN POTE ankyrin domain family member E OS=Homo sapiens GN=POTEE PE=1 SV=3;>sp|P0CG38|POTEI_HUMAN POTE ankyrin domain family member I OS=Homo sapiens GN=POTEI PE=3 SV=1;>sp|A5A3E0|POTEF_HUMAN POTE ankyrin domain family member F OS=Homo sapiens GN=POTEF PE=1 SV=2;>sp|P0CG39|POTEJ_HUMAN POTE ankyrin domain family member J OS=Homo sapiens GN=POTEJ PE=3 SV=1;>sp|Q6S8J7|POTEA_HUMAN …	>sp|Q6S8J3|POTEE_HUMAN POTE ankyrin domain family member E OS=Homo sapiens GN=POTEE PE=1 SV=3	yes	no	2	0.0045427	141.2	9.29	3.69			1	1
ANIPQSFQVDTSK	R	A	N	S	K	A	1	0	1	1	0	2	0	0	0	1	0	1	0	1	1	2	1	0	0	1	0	13	0	1433.72	>sp|P21333|FLNA_HUMAN Filamin-A OS=Homo sapiens GN=FLNA PE=1 SV=4	>sp|P21333|FLNA_HUMAN Filamin-A OS=Homo sapiens GN=FLNA PE=1 SV=4	yes	yes	2	0.0060796	100.18	4.83	0.687				2	3	1
ANIQEIDQFIGPYPYATIK	R	A	N	I	K	K	2	0	1	1	0	2	1	1	0	4	0	1	0	1	2	0	1	0	2	0	0	19	0	2180.12	>sp|Q9Y312|AAR2_HUMAN Protein AAR2 homolog OS=Homo sapiens GN=AAR2 PE=1 SV=2	>sp|Q9Y312|AAR2_HUMAN Protein AAR2 homolog OS=Homo sapiens GN=AAR2 PE=1 SV=2	yes	yes	2	1.1007e-06	122.19	4	0				1
ANITAIR	R	A	N	I	R	R	2	1	1	0	0	0	0	0	0	2	0	0	0	0	0	0	1	0	0	0	0	7	0	757.445	>sp|P49368|TCPG_HUMAN T-complex protein 1 subunit gamma OS=Homo sapiens GN=CCT3 PE=1 SV=4	>sp|P49368|TCPG_HUMAN T-complex protein 1 subunit gamma OS=Homo sapiens GN=CCT3 PE=1 SV=4	yes	yes	2	0.015319	148.04	3.43	3.54	4	1							2
ANPAIYVIR	K	A	N	I	R	E	2	1	1	0	0	0	0	0	0	2	0	0	0	0	1	0	0	0	1	1	0	9	0	1015.58	>sp|Q6P2Q9|PRP8_HUMAN Pre-mRNA-processing-splicing factor 8 OS=Homo sapiens GN=PRPF8 PE=1 SV=2	>sp|Q6P2Q9|PRP8_HUMAN Pre-mRNA-processing-splicing factor 8 OS=Homo sapiens GN=PRPF8 PE=1 SV=2	yes	yes	2	0.010481	110.41	4.67	0.471				2	4
ANPISIDSAR	R	A	N	A	R	W	2	1	1	1	0	0	0	0	0	2	0	0	0	0	1	2	0	0	0	0	0	10	0	1042.54	>sp|O14654|IRS4_HUMAN Insulin receptor substrate 4 OS=Homo sapiens GN=IRS4 PE=1 SV=1	>sp|O14654|IRS4_HUMAN Insulin receptor substrate 4 OS=Homo sapiens GN=IRS4 PE=1 SV=1	yes	yes	2	0.0064317	103.43	4.22	1.81	1	1	1	1	3	1	1
ANSSATETINK	K	A	N	N	K	I	2	0	2	0	0	0	1	0	0	1	0	1	0	0	0	2	2	0	0	0	0	11	0	1134.55	>sp|P15924|DESP_HUMAN Desmoplakin OS=Homo sapiens GN=DSP PE=1 SV=3	>sp|P15924|DESP_HUMAN Desmoplakin OS=Homo sapiens GN=DSP PE=1 SV=3	yes	yes	2	0.00048579	139.76	8	0								2
APAEEEVGPR	R	A	P	P	R	K	2	1	0	0	0	0	3	1	0	0	0	0	0	0	2	0	0	0	0	1	0	10	0	1053.51	>sp|Q9P1Y5|CAMP3_HUMAN Calmodulin-regulated spectrin-associated protein 3 OS=Homo sapiens GN=CAMSAP3 PE=1 SV=2	>sp|Q9P1Y5|CAMP3_HUMAN Calmodulin-regulated spectrin-associated protein 3 OS=Homo sapiens GN=CAMSAP3 PE=1 SV=2	yes	yes	2	0.0083334	105.4	5	0					1
APAFHQIVQR	R	A	P	Q	R	C	2	1	0	0	0	2	0	0	1	1	0	0	0	1	1	0	0	0	0	1	0	10	0	1165.64	>sp|A7E2V4|ZSWM8_HUMAN Zinc finger SWIM domain-containing protein 8 OS=Homo sapiens GN=ZSWIM8 PE=1 SV=1	>sp|A7E2V4|ZSWM8_HUMAN Zinc finger SWIM domain-containing protein 8 OS=Homo sapiens GN=ZSWIM8 PE=1 SV=1	yes	yes	2	0.0040693	112.11	4.8	2.32	1			1	1	1		1
APAMFNIR	K	A	P	I	R	N	2	1	1	0	0	0	0	0	0	1	0	0	1	1	1	0	0	0	0	0	0	8	0	918.475	>sp|P61247|RS3A_HUMAN 40S ribosomal protein S3a OS=Homo sapiens GN=RPS3A PE=1 SV=2	>sp|P61247|RS3A_HUMAN 40S ribosomal protein S3a OS=Homo sapiens GN=RPS3A PE=1 SV=2	yes	yes	2	0.0048891	142.64	11	0.816										1
APASTICIR	R	A	P	I	R	T	2	1	0	0	1	0	0	0	0	2	0	0	0	0	1	1	1	0	0	0	0	9	0	987.517	>sp|Q9UKB1|FBW1B_HUMAN F-box/WD repeat-containing protein 11 OS=Homo sapiens GN=FBXW11 PE=1 SV=1	>sp|Q9UKB1|FBW1B_HUMAN F-box/WD repeat-containing protein 11 OS=Homo sapiens GN=FBXW11 PE=1 SV=1	yes	yes	2	2.5077e-07	159.28	6.03	3.69	7	9	5	4	6	5	5	2	4	5
APFDIFENR	R	A	P	N	R	K	1	1	1	1	0	0	1	0	0	1	0	0	0	2	1	0	0	0	0	0	0	9	0	1107.53	>sp|P07900|HS90A_HUMAN Heat shock protein HSP 90-alpha OS=Homo sapiens GN=HSP90AA1 PE=1 SV=5	>sp|P07900|HS90A_HUMAN Heat shock protein HSP 90-alpha OS=Homo sapiens GN=HSP90AA1 PE=1 SV=5	yes	yes	2	0.0039972	132.01	1.67	0.471	1	2
APFQTSGENEK	K	A	P	E	K	G	1	0	1	0	0	1	2	1	0	0	0	1	0	1	1	1	1	0	0	0	0	11	0	1206.55	>sp|Q5SWA1|PR15B_HUMAN Protein phosphatase 1 regulatory subunit 15B OS=Homo sapiens GN=PPP1R15B PE=1 SV=1	>sp|Q5SWA1|PR15B_HUMAN Protein phosphatase 1 regulatory subunit 15B OS=Homo sapiens GN=PPP1R15B PE=1 SV=1	yes	yes	2	1.0026e-05	158.56	8.22	2.44					1	2	2		1
APGAGIGQDR	R	A	P	D	R	Q	2	1	0	1	0	1	0	3	0	1	0	0	0	0	1	0	0	0	0	0	0	10	0	940.473	>sp|P50402|EMD_HUMAN Emerin OS=Homo sapiens GN=EMD PE=1 SV=1	>sp|P50402|EMD_HUMAN Emerin OS=Homo sapiens GN=EMD PE=1 SV=1	yes	yes	2	0.0025423	132.32	8.27	3.36	1	2	1		1	2	2	3	2	3
APGESGPQIAR	R	A	P	A	R	P	2	1	0	0	0	1	1	2	0	1	0	0	0	0	2	1	0	0	0	0	0	11	0	1081.55	>sp|Q5JTC6|AMER1_HUMAN APC membrane recruitment protein 1 OS=Homo sapiens GN=AMER1 PE=1 SV=2	>sp|Q5JTC6|AMER1_HUMAN APC membrane recruitment protein 1 OS=Homo sapiens GN=AMER1 PE=1 SV=2	yes	yes	2	0.002103	107.34	6	0						1
APGIEHGDIPGMYPAHMYQVYK	K	A	P	Y	K	S	2	0	0	1	0	1	1	3	2	2	0	1	2	0	3	0	0	0	3	1	0	22	0	2473.16	>sp|O14503|BHE40_HUMAN Class E basic helix-loop-helix protein 40 OS=Homo sapiens GN=BHLHE40 PE=1 SV=1	>sp|O14503|BHE40_HUMAN Class E basic helix-loop-helix protein 40 OS=Homo sapiens GN=BHLHE40 PE=1 SV=1	yes	yes	4	0.04887	40.614	12	0
APGPWDPIASAAGIK	R	A	P	I	K	E	4	0	0	1	0	0	0	2	0	2	0	1	0	0	3	1	0	1	0	0	0	15	0	1449.76	>sp|O75190|DNJB6_HUMAN DnaJ homolog subfamily B member 6 OS=Homo sapiens GN=DNAJB6 PE=1 SV=2	>sp|O75190|DNJB6_HUMAN DnaJ homolog subfamily B member 6 OS=Homo sapiens GN=DNAJB6 PE=1 SV=2	yes	yes	2	0.0031529	112.62	11.2	0.748										1
APIDTPTQQIIQDIK	K	A	P	I	K	E	1	0	0	2	0	3	0	0	0	4	0	1	0	0	2	0	2	0	0	0	0	15	0	1679.91	>sp|Q9HD67|MYO10_HUMAN Unconventional myosin-X OS=Homo sapiens GN=MYO10 PE=1 SV=3	>sp|Q9HD67|MYO10_HUMAN Unconventional myosin-X OS=Homo sapiens GN=MYO10 PE=1 SV=3	yes	yes	2	0.004277	103.13	8	0								2
APIIIATDVASR	K	A	P	S	R	G	3	1	0	1	0	0	0	0	0	3	0	0	0	0	1	1	1	0	0	1	0	12	0	1225.7	>sp|Q92841|DDX17_HUMAN Probable ATP-dependent RNA helicase DDX17 OS=Homo sapiens GN=DDX17 PE=1 SV=2;>sp|P17844|DDX5_HUMAN Probable ATP-dependent RNA helicase DDX5 OS=Homo sapiens GN=DDX5 PE=1 SV=1	>sp|P17844|DDX5_HUMAN Probable ATP-dependent RNA helicase DDX5 OS=Homo sapiens GN=DDX5 PE=1 SV=1	no	no	2	0.0001858	123.95	9	0									2
APIQDIWYHEDR	K	A	P	D	R	I	1	1	0	2	0	1	1	0	1	2	0	0	0	0	1	0	0	1	1	0	0	12	0	1541.73	>sp|Q9Y3D9|RT23_HUMAN 28S ribosomal protein S23, mitochondrial OS=Homo sapiens GN=MRPS23 PE=1 SV=2	>sp|Q9Y3D9|RT23_HUMAN 28S ribosomal protein S23, mitochondrial OS=Homo sapiens GN=MRPS23 PE=1 SV=2	yes	yes	2	0.0032392	96.464	5	0					1
APPAPGPASGGSGEVDEIFDVK	M	A	P	V	K	N	3	0	0	2	0	0	2	4	0	1	0	1	0	1	4	2	0	0	0	2	0	22	0	2096.01	>sp|O14579|COPE_HUMAN Coatomer subunit epsilon OS=Homo sapiens GN=COPE PE=1 SV=3	>sp|O14579|COPE_HUMAN Coatomer subunit epsilon OS=Homo sapiens GN=COPE PE=1 SV=3	yes	yes	2	9.4756e-15	143.09	11	0
APPQTHIPSGASSGTGSASATHGGGSPPGTR	R	A	P	T	R	G	4	1	0	0	0	1	0	7	2	1	0	0	0	0	5	6	4	0	0	0	0	31	0	2784.32	>sp|P46379|BAG6_HUMAN Large proline-rich protein BAG6 OS=Homo sapiens GN=BAG6 PE=1 SV=2	>sp|P46379|BAG6_HUMAN Large proline-rich protein BAG6 OS=Homo sapiens GN=BAG6 PE=1 SV=2	yes	yes	3,4	0.00038118	63.316	4.89	1.29			2	1	3	2	1
APQCIGK	R	A	P	G	K	F	1	0	0	0	1	1	0	1	0	1	0	1	0	0	1	0	0	0	0	0	0	7	0	772.39	>sp|Q00839|HNRPU_HUMAN Heterogeneous nuclear ribonucleoprotein U OS=Homo sapiens GN=HNRNPU PE=1 SV=6	>sp|Q00839|HNRPU_HUMAN Heterogeneous nuclear ribonucleoprotein U OS=Homo sapiens GN=HNRNPU PE=1 SV=6	yes	yes	2	0.061154	95.793	5	0					1
APQETYADIGGIDNQIQEIK	K	A	P	I	K	E	2	0	1	2	0	3	2	2	0	4	0	1	0	0	1	0	1	0	1	0	0	20	0	2202.08	>sp|P62191|PRS4_HUMAN 26S protease regulatory subunit 4 OS=Homo sapiens GN=PSMC1 PE=1 SV=1	>sp|P62191|PRS4_HUMAN 26S protease regulatory subunit 4 OS=Homo sapiens GN=PSMC1 PE=1 SV=1	yes	yes	2	2.9154e-126	264.1	7.5	4.03			1	1
APQIVGQFIAR	R	A	P	A	R	A	2	1	0	0	0	2	0	1	0	2	0	0	0	1	1	0	0	0	0	1	0	11	0	1198.68	>sp|Q53EL6|PDCD4_HUMAN Programmed cell death protein 4 OS=Homo sapiens GN=PDCD4 PE=1 SV=2	>sp|Q53EL6|PDCD4_HUMAN Programmed cell death protein 4 OS=Homo sapiens GN=PDCD4 PE=1 SV=2	yes	yes	2	0.00035627	119.34	6.29	4.06	1	2							2	1
APSEEDSISSVPISPYKDEPWK	K	A	P	W	K	Y	1	0	0	2	0	0	3	0	0	2	0	2	0	0	4	5	0	1	1	1	0	22	1	2460.17	>sp|Q9Y676|RT18B_HUMAN 28S ribosomal protein S18b, mitochondrial OS=Homo sapiens GN=MRPS18B PE=1 SV=1	>sp|Q9Y676|RT18B_HUMAN 28S ribosomal protein S18b, mitochondrial OS=Homo sapiens GN=MRPS18B PE=1 SV=1	yes	yes	3	0.01397	67.227	3	2.16	1	1				1
APSTSGIQQVAFQPGQK	K	A	P	Q	K	V	2	0	0	0	0	4	0	2	0	1	0	1	0	1	2	2	1	0	0	1	0	17	0	1742.9	>sp|Q9H8N7|ZN395_HUMAN Zinc finger protein 395 OS=Homo sapiens GN=ZNF395 PE=1 SV=2	>sp|Q9H8N7|ZN395_HUMAN Zinc finger protein 395 OS=Homo sapiens GN=ZNF395 PE=1 SV=2	yes	yes	2	1.8169e-12	160.81	8.5	3.91		1							1
APSTYGGGISVSSR	R	A	P	S	R	F	1	1	0	0	0	0	0	3	0	1	0	0	0	0	1	4	1	0	1	1	0	14	0	1337.66	CON__P08779;>sp|P08779|K1C16_HUMAN Keratin, type I cytoskeletal 16 OS=Homo sapiens GN=KRT16 PE=1 SV=4	CON__P08779	yes	no	2	2.832e-24	195.94	6.53	3.5	8	7	7	7	8	7	6	7	9	7
APSTYGGGISVSSSR	R	A	P	S	R	F	1	1	0	0	0	0	0	3	0	1	0	0	0	0	1	5	1	0	1	1	0	15	0	1424.69	CON__P02533;>sp|P02533|K1C14_HUMAN Keratin, type I cytoskeletal 14 OS=Homo sapiens GN=KRT14 PE=1 SV=4	CON__P02533	yes	no	2	4.0417e-33	209.53	6.3	3.47	9	12	9	9	9	9	9	9	9	8
APSYIEIFGR	R	A	P	G	R	T	1	1	0	0	0	0	1	1	0	2	0	0	0	1	1	1	0	0	1	0	0	10	0	1151.6	>sp|Q5T4S7|UBR4_HUMAN E3 ubiquitin-protein ligase UBR4 OS=Homo sapiens GN=UBR4 PE=1 SV=1	>sp|Q5T4S7|UBR4_HUMAN E3 ubiquitin-protein ligase UBR4 OS=Homo sapiens GN=UBR4 PE=1 SV=1	yes	yes	2	0.005241	106.4	1	0	3
APSYIEISSMR	K	A	P	M	R	R	1	1	0	0	0	0	1	0	0	2	0	0	1	0	1	3	0	0	1	0	0	11	0	1252.61	>sp|P78347|GTF2I_HUMAN General transcription factor II-I OS=Homo sapiens GN=GTF2I PE=1 SV=2	>sp|P78347|GTF2I_HUMAN General transcription factor II-I OS=Homo sapiens GN=GTF2I PE=1 SV=2	yes	yes	2	0.016666	81.92	3.5	1.61		1	4				1
APTADTQTQNVNQAK	K	A	P	A	K	M	3	0	2	1	0	3	0	0	0	0	0	1	0	0	1	0	3	0	0	1	0	15	0	1585.77	>sp|Q9Y5V3|MAGD1_HUMAN Melanoma-associated antigen D1 OS=Homo sapiens GN=MAGED1 PE=1 SV=3	>sp|Q9Y5V3|MAGD1_HUMAN Melanoma-associated antigen D1 OS=Homo sapiens GN=MAGED1 PE=1 SV=3	yes	yes	2	6.8083e-116	278.36	7	3.7	1				1	1	1
APVISDSSCK	K	A	P	C	K	S	1	0	0	1	1	0	0	0	0	1	0	1	0	0	1	3	0	0	0	1	0	10	0	1062.5	CON__P00761	CON__P00761	yes	yes	2	0.0025696	122.96	7	2.76	1	1	2	2	3	5	6	3	3	3
APVSESISR	R	A	P	S	R	I	1	1	0	0	0	0	1	0	0	1	0	0	0	0	1	3	0	0	0	1	0	9	0	944.493	>sp|A7E2V4|ZSWM8_HUMAN Zinc finger SWIM domain-containing protein 8 OS=Homo sapiens GN=ZSWIM8 PE=1 SV=1	>sp|A7E2V4|ZSWM8_HUMAN Zinc finger SWIM domain-containing protein 8 OS=Homo sapiens GN=ZSWIM8 PE=1 SV=1	yes	yes	2	0.011358	108.57	6.33	2.43			1	1	1			1	2
APWVEQEGPEYWDR	R	A	P	D	R	E	1	1	0	1	0	1	3	1	0	0	0	0	0	0	2	0	0	2	1	1	0	14	0	1760.78	>sp|P10321|1C07_HUMAN HLA class I histocompatibility antigen, Cw-7 alpha chain OS=Homo sapiens GN=HLA-C PE=1 SV=3;>sp|P30499|1C01_HUMAN HLA class I histocompatibility antigen, Cw-1 alpha chain OS=Homo sapiens GN=HLA-C PE=2 SV=1;>sp|P30508|1C12_HUMAN HLA class I histocompatibility antigen, Cw-12 alpha chain OS=Homo sapiens GN=HLA-C PE=2 SV=2;>sp|Q07000|1C15_HUMAN HLA class I histocompatibility ant…	>sp|P10321|1C07_HUMAN HLA class I histocompatibility antigen, Cw-7 alpha chain OS=Homo sapiens GN=HLA-C PE=1 SV=3	no	no	2	0.0020063	109.55	11.7	0.471
AQAAAPASVPAQAPK	K	A	Q	P	K	R	7	0	0	0	0	2	0	0	0	0	0	1	0	0	3	1	0	0	0	1	0	15	0	1376.74	>sp|P47914|RL29_HUMAN 60S ribosomal protein L29 OS=Homo sapiens GN=RPL29 PE=1 SV=2	>sp|P47914|RL29_HUMAN 60S ribosomal protein L29 OS=Homo sapiens GN=RPL29 PE=1 SV=2	yes	yes	2	0.014119	100.4	7.5	0.5							1	1
AQAAIAVNISAAR	R	A	Q	A	R	G	6	1	1	0	0	1	0	0	0	2	0	0	0	0	0	1	0	0	0	1	0	13	0	1254.7	>sp|P40227|TCPZ_HUMAN T-complex protein 1 subunit zeta OS=Homo sapiens GN=CCT6A PE=1 SV=3	>sp|P40227|TCPZ_HUMAN T-complex protein 1 subunit zeta OS=Homo sapiens GN=CCT6A PE=1 SV=3	yes	yes	2	0.0019612	115.12	7.62	3.28		1	3			1	2	1	3	1
AQAEQQHNPAANPTMIR	R	A	Q	I	R	A	4	1	2	0	0	3	1	0	1	1	0	0	1	0	2	0	1	0	0	0	0	17	0	1875.9	>sp|A5YKK6|CNOT1_HUMAN CCR4-NOT transcription complex subunit 1 OS=Homo sapiens GN=CNOT1 PE=1 SV=2	>sp|A5YKK6|CNOT1_HUMAN CCR4-NOT transcription complex subunit 1 OS=Homo sapiens GN=CNOT1 PE=1 SV=2	yes	yes	3	0.0054263	98.421	5.5	0.5					1	1
AQDIEAGDGTTSVVIIAGSIIDSCTK	K	A	Q	T	K	I	3	0	0	3	1	1	1	3	0	5	0	1	0	0	0	3	3	0	0	2	0	26	0	2620.29	>sp|P50991|TCPD_HUMAN T-complex protein 1 subunit delta OS=Homo sapiens GN=CCT4 PE=1 SV=4	>sp|P50991|TCPD_HUMAN T-complex protein 1 subunit delta OS=Homo sapiens GN=CCT4 PE=1 SV=4	yes	yes	2,3	2.1408e-44	178.05	2.6	2.24	2	2					1
AQDQGEKENPMR	M	A	Q	M	R	E	1	1	1	1	0	2	2	1	0	0	0	1	1	0	1	0	0	0	0	0	0	12	1	1401.63	>sp|P62913|RL11_HUMAN 60S ribosomal protein L11 OS=Homo sapiens GN=RPL11 PE=1 SV=2	>sp|P62913|RL11_HUMAN 60S ribosomal protein L11 OS=Homo sapiens GN=RPL11 PE=1 SV=2	yes	yes	2	0.0053896	101.32	5.75	2.28		1				1	1	1
AQFEGIVTDIIR	R	A	Q	I	R	R	1	1	0	1	0	1	1	1	0	3	0	0	0	1	0	0	1	0	0	1	0	12	0	1360.74	>sp|P38646|GRP75_HUMAN Stress-70 protein, mitochondrial OS=Homo sapiens GN=HSPA9 PE=1 SV=2	>sp|P38646|GRP75_HUMAN Stress-70 protein, mitochondrial OS=Homo sapiens GN=HSPA9 PE=1 SV=2	yes	yes	2	1.2778e-10	166.62	6.5	3.82	2	3		1	2		3	1	1
AQGPQQQPGSEGPSYAK	K	A	Q	A	K	K	2	0	0	0	0	4	1	3	0	0	0	1	0	0	3	2	0	0	1	0	0	17	0	1728.81	>sp|Q3ZCQ8|TIM50_HUMAN Mitochondrial import inner membrane translocase subunit TIM50 OS=Homo sapiens GN=TIMM50 PE=1 SV=2	>sp|Q3ZCQ8|TIM50_HUMAN Mitochondrial import inner membrane translocase subunit TIM50 OS=Homo sapiens GN=TIMM50 PE=1 SV=2	yes	yes	2	1.0407e-83	241.66	6	3.43	1	3	1	1	1	2	2	1	1
AQIFANTVDNAR	R	A	Q	A	R	I	3	1	2	1	0	1	0	0	0	1	0	0	0	1	0	0	1	0	0	1	0	12	0	1318.66	>sp|P05783|K1C18_HUMAN Keratin, type I cytoskeletal 18 OS=Homo sapiens GN=KRT18 PE=1 SV=2	>sp|P05783|K1C18_HUMAN Keratin, type I cytoskeletal 18 OS=Homo sapiens GN=KRT18 PE=1 SV=2	yes	yes	2	3.6602e-50	231.66	8.33	5.19	2
AQIGGPEAAK	R	A	Q	A	K	S	3	0	0	0	0	1	1	2	0	1	0	1	0	0	1	0	0	0	0	0	0	10	0	940.498	>sp|P04792|HSPB1_HUMAN Heat shock protein beta-1 OS=Homo sapiens GN=HSPB1 PE=1 SV=2	>sp|P04792|HSPB1_HUMAN Heat shock protein beta-1 OS=Homo sapiens GN=HSPB1 PE=1 SV=2	yes	yes	2	0.0018102	147.62	7.12	0.781						2	3	3
AQIHDIVIVGGSTR	K	A	Q	T	R	I	1	1	0	1	0	1	0	2	1	3	0	0	0	0	0	1	1	0	0	2	0	14	0	1464.8	>sp|P08107|HSP71_HUMAN Heat shock 70 kDa protein 1A/1B OS=Homo sapiens GN=HSPA1A PE=1 SV=5	>sp|P08107|HSP71_HUMAN Heat shock 70 kDa protein 1A/1B OS=Homo sapiens GN=HSPA1A PE=1 SV=5	yes	yes	2,3	4.1399e-18	176.25	7.21	3.26	2	6	6	3	9	5	11	4	9	5
AQIIEMR	K	A	Q	M	R	Y	1	1	0	0	0	1	1	0	0	2	0	0	1	0	0	0	0	0	0	0	0	7	0	859.459	>sp|Q96P63|SPB12_HUMAN Serpin B12 OS=Homo sapiens GN=SERPINB12 PE=1 SV=1	>sp|Q96P63|SPB12_HUMAN Serpin B12 OS=Homo sapiens GN=SERPINB12 PE=1 SV=1	yes	yes	2	0.027553	91.906	7.38	0.992						2	2	3	1
AQPAQPADEPAEK	K	A	Q	E	K	A	4	0	0	1	0	2	2	0	0	0	0	1	0	0	3	0	0	0	0	0	0	13	0	1350.64	>sp|P25786|PSA1_HUMAN Proteasome subunit alpha type-1 OS=Homo sapiens GN=PSMA1 PE=1 SV=1	>sp|P25786|PSA1_HUMAN Proteasome subunit alpha type-1 OS=Homo sapiens GN=PSMA1 PE=1 SV=1	yes	yes	2	0.016416	94.09	6.5	5.02	1	1
AQQGIVFIDEVDK	K	A	Q	D	K	I	1	0	0	2	0	2	1	1	0	2	0	1	0	1	0	0	0	0	0	2	0	13	0	1460.75	>sp|O76031|CLPX_HUMAN ATP-dependent Clp protease ATP-binding subunit clpX-like, mitochondrial OS=Homo sapiens GN=CLPX PE=1 SV=2	>sp|O76031|CLPX_HUMAN ATP-dependent Clp protease ATP-binding subunit clpX-like, mitochondrial OS=Homo sapiens GN=CLPX PE=1 SV=2	yes	yes	2	2.6261e-40	222.81	7.55	3.26		1	2				1	1	3	1
AQQGIVFIDEVDKIGSVPGIHQIR	K	A	Q	I	R	D	1	1	0	2	0	3	1	3	1	5	0	1	0	1	1	1	0	0	0	3	0	24	1	2618.42	>sp|O76031|CLPX_HUMAN ATP-dependent Clp protease ATP-binding subunit clpX-like, mitochondrial OS=Homo sapiens GN=CLPX PE=1 SV=2	>sp|O76031|CLPX_HUMAN ATP-dependent Clp protease ATP-binding subunit clpX-like, mitochondrial OS=Homo sapiens GN=CLPX PE=1 SV=2	yes	yes	3,4	2.9016e-05	106.73	3.33	2.87	2	2			1				1
AQSIISTDR	R	A	Q	D	R	E	1	1	0	1	0	1	0	0	0	2	0	0	0	0	0	2	1	0	0	0	0	9	0	989.514	>sp|O00231|PSD11_HUMAN 26S proteasome non-ATPase regulatory subunit 11 OS=Homo sapiens GN=PSMD11 PE=1 SV=3	>sp|O00231|PSD11_HUMAN 26S proteasome non-ATPase regulatory subunit 11 OS=Homo sapiens GN=PSMD11 PE=1 SV=3	yes	yes	2	0.0038491	137.46	5	1.29			1	1	2	1	1
AQSIPQPQQQPPPAHK	K	A	Q	H	K	I	2	0	0	0	0	5	0	0	1	1	0	1	0	0	5	1	0	0	0	0	0	16	0	1750.91	>sp|Q9Y4G8|RPGF2_HUMAN Rap guanine nucleotide exchange factor 2 OS=Homo sapiens GN=RAPGEF2 PE=1 SV=1	>sp|Q9Y4G8|RPGF2_HUMAN Rap guanine nucleotide exchange factor 2 OS=Homo sapiens GN=RAPGEF2 PE=1 SV=1	yes	yes	3	0.0015817	103.11	6	0.816					1	1	1
AQVAMSTIPVEDEESSESR	M	A	Q	S	R	M	2	1	0	1	0	1	4	0	0	1	0	0	1	0	1	4	1	0	0	2	0	19	0	2063.93	>sp|P78347|GTF2I_HUMAN General transcription factor II-I OS=Homo sapiens GN=GTF2I PE=1 SV=2	>sp|P78347|GTF2I_HUMAN General transcription factor II-I OS=Homo sapiens GN=GTF2I PE=1 SV=2	yes	yes	2	1.3012e-28	201.14	5.33	1.7			1			1	1
AQVTGDPGAVIWIEEIR	K	A	Q	I	R	Q	2	1	0	1	0	1	2	2	0	3	0	0	0	0	1	0	1	1	0	2	0	17	0	1852.97	>sp|Q86VI3|IQGA3_HUMAN Ras GTPase-activating-like protein IQGAP3 OS=Homo sapiens GN=IQGAP3 PE=1 SV=2	>sp|Q86VI3|IQGA3_HUMAN Ras GTPase-activating-like protein IQGAP3 OS=Homo sapiens GN=IQGAP3 PE=1 SV=2	yes	yes	2	2.0269e-10	153.06	9.67	3.3					1
AQYDDIVTR	K	A	Q	T	R	S	1	1	0	2	0	1	0	0	0	1	0	0	0	0	0	0	1	0	1	1	0	9	0	1079.52	CON__O43790;>sp|O43790|KRT86_HUMAN Keratin, type II cuticular Hb6 OS=Homo sapiens GN=KRT86 PE=1 SV=1;CON__Q14533;>sp|Q14533|KRT81_HUMAN Keratin, type II cuticular Hb1 OS=Homo sapiens GN=KRT81 PE=1 SV=3	CON__O43790	yes	no	2	0.010931	107.06	11.5	0.5
AQYEDIANR	K	A	Q	N	R	S	2	1	1	1	0	1	1	0	0	1	0	0	0	0	0	0	0	0	1	0	0	9	0	1078.5	CON__Q5XQN5;CON__Q922U2;CON__Q8BGZ7;CON__P05787;>sp|P05787|K2C8_HUMAN Keratin, type II cytoskeletal 8 OS=Homo sapiens GN=KRT8 PE=1 SV=7	CON__Q5XQN5	no	no	2	0.022219	93.096	1	0	2
AQYEDIAQK	K	A	Q	Q	K	S	2	0	0	1	0	2	1	0	0	1	0	1	0	0	0	0	0	0	1	0	0	9	0	1064.51	>sp|P04264|K2C1_HUMAN Keratin, type II cytoskeletal 1 OS=Homo sapiens GN=KRT1 PE=1 SV=6	>sp|P04264|K2C1_HUMAN Keratin, type II cytoskeletal 1 OS=Homo sapiens GN=KRT1 PE=1 SV=6	yes	yes	2	2.681e-46	235.66	7.09	3.64	10	8	7	7	7	7	7	10	11	10
AQYEEIANR	K	A	Q	N	R	S	2	1	1	0	0	1	2	0	0	1	0	0	0	0	0	0	0	0	1	0	0	9	0	1092.52	CON__P13647;>sp|P13647|K2C5_HUMAN Keratin, type II cytoskeletal 5 OS=Homo sapiens GN=KRT5 PE=1 SV=3	CON__P13647	yes	no	2	8.8456e-18	198.61	6.38	3.47	8	9	10	9	7	9	8	8	8	8
AQYEEIAQR	K	A	Q	Q	R	S	2	1	0	0	0	2	2	0	0	1	0	0	0	0	0	0	0	0	1	0	0	9	0	1106.54	CON__ENSEMBL:ENSBTAP00000038253;>sp|P35908|K22E_HUMAN Keratin, type II cytoskeletal 2 epidermal OS=Homo sapiens GN=KRT2 PE=1 SV=2;CON__P35908;CON__P04259;CON__P02538;>sp|P02538|K2C6A_HUMAN Keratin, type II cytoskeletal 6A OS=Homo sapiens GN=KRT6A PE=1 SV=3;>sp|P19013|K2C4_HUMAN Keratin, type II cytoskeletal 4 OS=Homo sapiens GN=KRT4 PE=1 SV=4;CON__P19013	>sp|P35908|K22E_HUMAN Keratin, type II cytoskeletal 2 epidermal OS=Homo sapiens GN=KRT2 PE=1 SV=2	no	no	2	9.3373e-08	176.6	6.44	3.5	11	10	11	11	11	10	9	10	9	11
ARFEEICSDIFR	R	A	R	F	R	S	1	2	0	1	1	0	2	0	0	2	0	0	0	2	0	1	0	0	0	0	0	12	1	1541.73	>sp|P08107|HSP71_HUMAN Heat shock 70 kDa protein 1A/1B OS=Homo sapiens GN=HSPA1A PE=1 SV=5;>sp|P48741|HSP77_HUMAN Putative heat shock 70 kDa protein 7 OS=Homo sapiens GN=HSPA7 PE=5 SV=2;>sp|P17066|HSP76_HUMAN Heat shock 70 kDa protein 6 OS=Homo sapiens GN=HSPA6 PE=1 SV=2	>sp|P08107|HSP71_HUMAN Heat shock 70 kDa protein 1A/1B OS=Homo sapiens GN=HSPA1A PE=1 SV=5	no	no	3	0.0072795	86.772	3.17	1.34		3	1		2
ARFEEINADIFR	R	A	R	F	R	G	2	2	1	1	0	0	2	0	0	2	0	0	0	2	0	0	0	0	0	0	0	12	1	1479.75	>sp|P11142|HSP7C_HUMAN Heat shock cognate 71 kDa protein OS=Homo sapiens GN=HSPA8 PE=1 SV=1;>sp|P54652|HSP72_HUMAN Heat shock-related 70 kDa protein 2 OS=Homo sapiens GN=HSPA2 PE=1 SV=1	>sp|P11142|HSP7C_HUMAN Heat shock cognate 71 kDa protein OS=Homo sapiens GN=HSPA8 PE=1 SV=1	yes	no	2,3	0.0001369	141.34	6.38	3.46	1	4	3		5	1	1	1	4	2
ARPEIEEIIAK	K	A	R	A	K	I	2	1	0	0	0	0	3	0	0	3	0	1	0	0	1	0	0	0	0	0	0	11	1	1267.71	>sp|Q96GC5|RM48_HUMAN 39S ribosomal protein L48, mitochondrial OS=Homo sapiens GN=MRPL48 PE=1 SV=2	>sp|Q96GC5|RM48_HUMAN 39S ribosomal protein L48, mitochondrial OS=Homo sapiens GN=MRPL48 PE=1 SV=2	yes	yes	2	0.024666	98.156	10	0										1
ARPIVPSSQK	M	A	R	Q	K	A	1	1	0	0	0	1	0	0	0	1	0	1	0	0	2	2	0	0	0	1	0	10	1	1081.62	>sp|P49427|UB2R1_HUMAN Ubiquitin-conjugating enzyme E2 R1 OS=Homo sapiens GN=CDC34 PE=1 SV=2	>sp|P49427|UB2R1_HUMAN Ubiquitin-conjugating enzyme E2 R1 OS=Homo sapiens GN=CDC34 PE=1 SV=2	yes	yes	2	0.020938	87.568	7	4.5	1	2				1				1
ASAAIHNIIHSQPDDKR	R	A	S	K	R	G	3	1	1	2	0	1	0	0	2	3	0	1	0	0	1	2	0	0	0	0	0	17	1	1871.96	>sp|P25054|APC_HUMAN Adenomatous polyposis coli protein OS=Homo sapiens GN=APC PE=1 SV=2	>sp|P25054|APC_HUMAN Adenomatous polyposis coli protein OS=Homo sapiens GN=APC PE=1 SV=2	yes	yes	3	3.2031e-06	139	6	0.816					1	1	1
ASASAPAPASATEIIITPAR	K	A	S	A	R	E	7	1	0	0	0	0	1	0	0	3	0	0	0	0	3	3	2	0	0	0	0	20	0	1894.02	>sp|Q9NQX7|ITM2C_HUMAN Integral membrane protein 2C OS=Homo sapiens GN=ITM2C PE=1 SV=1	>sp|Q9NQX7|ITM2C_HUMAN Integral membrane protein 2C OS=Homo sapiens GN=ITM2C PE=1 SV=1	yes	yes	2	0.00039567	95.414	7	1						1		1
ASAVAIEVQR	R	A	S	Q	R	I	3	1	0	0	0	1	1	0	0	1	0	0	0	0	0	1	0	0	0	2	0	10	0	1042.58	>sp|O00418|EF2K_HUMAN Eukaryotic elongation factor 2 kinase OS=Homo sapiens GN=EEF2K PE=1 SV=2	>sp|O00418|EF2K_HUMAN Eukaryotic elongation factor 2 kinase OS=Homo sapiens GN=EEF2K PE=1 SV=2	yes	yes	2	0.0010853	152.04	7.74	3.21			1	3	3	1	2	2
ASAVSEISPR	R	A	S	P	R	E	2	1	0	0	0	0	1	0	0	1	0	0	0	0	1	3	0	0	0	1	0	10	0	1015.53	>sp|Q9Y2W1|TR150_HUMAN Thyroid hormone receptor-associated protein 3 OS=Homo sapiens GN=THRAP3 PE=1 SV=2	>sp|Q9Y2W1|TR150_HUMAN Thyroid hormone receptor-associated protein 3 OS=Homo sapiens GN=THRAP3 PE=1 SV=2	yes	yes	2	0.0025462	131.09	5.67	0.471					1	2
ASDPGIPAEEPK	R	A	S	P	K	E	2	0	0	1	0	0	2	1	0	1	0	1	0	0	3	1	0	0	0	0	0	12	0	1209.59	>sp|P27708|PYR1_HUMAN CAD protein OS=Homo sapiens GN=CAD PE=1 SV=3	>sp|P27708|PYR1_HUMAN CAD protein OS=Homo sapiens GN=CAD PE=1 SV=3	yes	yes	2	0.00019198	122.18	5	0.816				1	1	1
ASEAGEVPFNHEIIR	K	A	S	I	R	E	2	1	1	0	0	0	3	1	1	2	0	0	0	1	1	1	0	0	0	1	0	15	0	1667.83	>sp|Q7L5N1|CSN6_HUMAN COP9 signalosome complex subunit 6 OS=Homo sapiens GN=COPS6 PE=1 SV=1	>sp|Q7L5N1|CSN6_HUMAN COP9 signalosome complex subunit 6 OS=Homo sapiens GN=COPS6 PE=1 SV=1	yes	yes	3	0.0026192	98.942	6.33	0.471						2	1
ASESSKPWPDATYGTGSASR	K	A	S	S	R	A	3	1	0	1	0	0	1	2	0	0	0	1	0	0	2	5	2	1	1	0	0	20	1	2053.93	>sp|Q9Y2W1|TR150_HUMAN Thyroid hormone receptor-associated protein 3 OS=Homo sapiens GN=THRAP3 PE=1 SV=2	>sp|Q9Y2W1|TR150_HUMAN Thyroid hormone receptor-associated protein 3 OS=Homo sapiens GN=THRAP3 PE=1 SV=2	yes	yes	3	2.1476e-07	136.85	5	0					2
ASEVMGPVEAAPEYR	K	A	S	Y	R	V	3	1	0	0	0	0	3	1	0	0	0	0	1	0	2	1	0	0	1	2	0	15	0	1604.75	>sp|Q8WWY3|PRP31_HUMAN U4/U6 small nuclear ribonucleoprotein Prp31 OS=Homo sapiens GN=PRPF31 PE=1 SV=2	>sp|Q8WWY3|PRP31_HUMAN U4/U6 small nuclear ribonucleoprotein Prp31 OS=Homo sapiens GN=PRPF31 PE=1 SV=2	yes	yes	2	1.9124e-12	176.4	5	1.85			2	2		1	1	1
ASGGSGGVSVPAIWSEVNR	M	A	S	N	R	Y	2	1	1	0	0	0	1	4	0	1	0	0	0	0	1	4	0	1	0	3	0	19	0	1828.91	>sp|O76094|SRP72_HUMAN Signal recognition particle subunit SRP72 OS=Homo sapiens GN=SRP72 PE=1 SV=3	>sp|O76094|SRP72_HUMAN Signal recognition particle subunit SRP72 OS=Homo sapiens GN=SRP72 PE=1 SV=3	yes	yes	2	0.010356	86.213	4	4.05	1	2	1
ASGGSIQGHDAVIR	K	A	S	I	R	I	2	1	0	1	0	1	0	3	1	2	0	0	0	0	0	2	0	0	0	1	0	14	0	1366.7	>sp|Q8NEJ9|NGDN_HUMAN Neuroguidin OS=Homo sapiens GN=NGDN PE=1 SV=1	>sp|Q8NEJ9|NGDN_HUMAN Neuroguidin OS=Homo sapiens GN=NGDN PE=1 SV=1	yes	yes	2	0.016508	97.767	2	0.816	1	1	1
ASGIACSQEAEYHSQSR	K	A	S	S	R	A	3	1	0	0	1	2	2	1	1	1	0	0	0	0	0	4	0	0	1	0	0	17	0	1879.81	>sp|Q8IZT6|ASPM_HUMAN Abnormal spindle-like microcephaly-associated protein OS=Homo sapiens GN=ASPM PE=1 SV=2	>sp|Q8IZT6|ASPM_HUMAN Abnormal spindle-like microcephaly-associated protein OS=Homo sapiens GN=ASPM PE=1 SV=2	yes	yes	2	0.038739	77.191	1.5	0.5	1	1
ASGNYATVISHNPETK	R	A	S	T	K	K	2	0	2	0	0	0	1	1	1	1	0	1	0	0	1	2	2	0	1	1	0	16	0	1687.82	>sp|P62917|RL8_HUMAN 60S ribosomal protein L8 OS=Homo sapiens GN=RPL8 PE=1 SV=2	>sp|P62917|RL8_HUMAN 60S ribosomal protein L8 OS=Homo sapiens GN=RPL8 PE=1 SV=2	yes	yes	2	0.0002661	130.64	9	2							1
ASIEAAIADAEQR	R	A	S	Q	R	G	5	1	0	1	0	1	2	0	0	2	0	0	0	0	0	1	0	0	0	0	0	13	0	1343.67	CON__P05787;>sp|P05787|K2C8_HUMAN Keratin, type II cytoskeletal 8 OS=Homo sapiens GN=KRT8 PE=1 SV=7;CON__H-INV:HIT000292931	CON__P05787	yes	no	2,3	0.0025434	109.6	10.5	1.26									2	1
ASIENSIEETK	K	A	S	T	K	G	1	0	1	0	0	0	3	0	0	2	0	1	0	0	0	2	1	0	0	0	0	11	0	1219.59	CON__P02533;>sp|P02533|K1C14_HUMAN Keratin, type I cytoskeletal 14 OS=Homo sapiens GN=KRT14 PE=1 SV=4;CON__P08779;>sp|P08779|K1C16_HUMAN Keratin, type I cytoskeletal 16 OS=Homo sapiens GN=KRT16 PE=1 SV=4;CON__Q9Z2K1;CON__Q3ZAW8	CON__P02533	no	no	2	2.0303e-94	257.54	6.43	3.42	7	7	8	8	7	8	7	7	7	7
ASIENSIEETKGR	K	A	S	G	R	Y	1	1	1	0	0	0	3	1	0	2	0	1	0	0	0	2	1	0	0	0	0	13	1	1432.72	CON__P02533;>sp|P02533|K1C14_HUMAN Keratin, type I cytoskeletal 14 OS=Homo sapiens GN=KRT14 PE=1 SV=4;CON__P08779;>sp|P08779|K1C16_HUMAN Keratin, type I cytoskeletal 16 OS=Homo sapiens GN=KRT16 PE=1 SV=4;CON__Q9Z2K1;CON__Q3ZAW8	CON__P02533	no	no	2	0.009493	117.2	9.45	1.5							1	3	1	3
ASIIQNESTNEQIQIHYK	R	A	S	Y	K	V	1	0	2	0	0	3	2	0	1	4	0	1	0	0	0	2	1	0	1	0	0	18	0	2115.06	>sp|Q9BT78|CSN4_HUMAN COP9 signalosome complex subunit 4 OS=Homo sapiens GN=COPS4 PE=1 SV=1	>sp|Q9BT78|CSN4_HUMAN COP9 signalosome complex subunit 4 OS=Homo sapiens GN=COPS4 PE=1 SV=1	yes	yes	3	0.031649	62.237	2	0		1
ASINMIR	K	A	S	I	R	I	1	1	1	0	0	0	0	0	0	2	0	0	1	0	0	1	0	0	0	0	0	7	0	803.432	>sp|P18124|RL7_HUMAN 60S ribosomal protein L7 OS=Homo sapiens GN=RPL7 PE=1 SV=1	>sp|P18124|RL7_HUMAN 60S ribosomal protein L7 OS=Homo sapiens GN=RPL7 PE=1 SV=1	yes	yes	2	0.00016039	189.62	7	0							2
ASISIAPVNIFK	M	A	S	F	K	A	2	0	1	0	0	0	0	0	0	3	0	1	0	1	1	2	0	0	0	1	0	12	0	1258.73	>sp|P78371|TCPB_HUMAN T-complex protein 1 subunit beta OS=Homo sapiens GN=CCT2 PE=1 SV=4	>sp|P78371|TCPB_HUMAN T-complex protein 1 subunit beta OS=Homo sapiens GN=CCT2 PE=1 SV=4	yes	yes	2	0.031157	73.435	7	0							1
ASISIIEK	K	A	S	E	K	Y	1	0	0	0	0	0	1	0	0	3	0	1	0	0	0	2	0	0	0	0	0	8	0	859.501	>sp|P52292|IMA2_HUMAN Importin subunit alpha-2 OS=Homo sapiens GN=KPNA2 PE=1 SV=1	>sp|P52292|IMA2_HUMAN Importin subunit alpha-2 OS=Homo sapiens GN=KPNA2 PE=1 SV=1	yes	yes	2	0.0050606	145.16	3	0			1
ASMGTIAFDEYGRPFIIIK	M	A	S	I	K	D	2	1	0	1	0	0	1	2	0	4	0	1	1	2	1	1	1	0	1	0	0	19	1	2128.1	>sp|P48643|TCPE_HUMAN T-complex protein 1 subunit epsilon OS=Homo sapiens GN=CCT5 PE=1 SV=1	>sp|P48643|TCPE_HUMAN T-complex protein 1 subunit epsilon OS=Homo sapiens GN=CCT5 PE=1 SV=1	yes	yes	2	0.0049154	106.87	4.4	3.93	1	1	1	1
ASMGTIAFDEYGRPFIIIKDQDR	M	A	S	D	R	K	2	2	0	3	0	1	1	2	0	4	0	1	1	2	1	1	1	0	1	0	0	23	2	2642.32	>sp|P48643|TCPE_HUMAN T-complex protein 1 subunit epsilon OS=Homo sapiens GN=CCT5 PE=1 SV=1	>sp|P48643|TCPE_HUMAN T-complex protein 1 subunit epsilon OS=Homo sapiens GN=CCT5 PE=1 SV=1	yes	yes	3	0.017053	94.176	4	3	1						1
ASNGDAWVEAHGK	R	A	S	G	K	I	3	0	1	1	0	0	1	2	1	0	0	1	0	0	0	1	0	1	0	1	0	13	0	1340.61	>sp|P38646|GRP75_HUMAN Stress-70 protein, mitochondrial OS=Homo sapiens GN=HSPA9 PE=1 SV=2	>sp|P38646|GRP75_HUMAN Stress-70 protein, mitochondrial OS=Homo sapiens GN=HSPA9 PE=1 SV=2	yes	yes	2,3	1.3139e-15	182.72	2.83	2.79	2	3							1
ASNIVMIR	K	A	S	I	R	M	1	1	1	0	0	0	0	0	0	2	0	0	1	0	0	1	0	0	0	1	0	8	0	902.501	>sp|P98175|RBM10_HUMAN RNA-binding protein 10 OS=Homo sapiens GN=RBM10 PE=1 SV=3	>sp|P98175|RBM10_HUMAN RNA-binding protein 10 OS=Homo sapiens GN=RBM10 PE=1 SV=3	yes	yes	2	0.002044	135.71	6	5	1
ASPVSFQEINR	R	A	S	N	R	T	1	1	1	0	0	1	1	0	0	1	0	0	0	1	1	2	0	0	0	1	0	11	0	1246.63	>sp|P15822|ZEP1_HUMAN Zinc finger protein 40 OS=Homo sapiens GN=HIVEP1 PE=1 SV=3	>sp|P15822|ZEP1_HUMAN Zinc finger protein 40 OS=Homo sapiens GN=HIVEP1 PE=1 SV=3	yes	yes	2	0.00045273	122.33	5.4	0.49					3	2
ASSSQDIAMEEEEEGR	K	A	S	G	R	S	2	1	0	1	0	1	5	1	0	1	0	0	1	0	0	3	0	0	0	0	0	16	0	1766.73	>sp|O15534|PER1_HUMAN Period circadian protein homolog 1 OS=Homo sapiens GN=PER1 PE=1 SV=2	>sp|O15534|PER1_HUMAN Period circadian protein homolog 1 OS=Homo sapiens GN=PER1 PE=1 SV=2	yes	yes	2	5.2306e-69	249.54	6	0						1
ASSVGNVADSTEPTKR	M	A	S	K	R	M	2	1	1	1	0	0	1	1	0	0	0	1	0	0	1	3	2	0	0	2	0	16	1	1617.8	>sp|O15294|OGT1_HUMAN UDP-N-acetylglucosamine--peptide N-acetylglucosaminyltransferase 110 kDa subunit OS=Homo sapiens GN=OGT PE=1 SV=3	>sp|O15294|OGT1_HUMAN UDP-N-acetylglucosamine--peptide N-acetylglucosaminyltransferase 110 kDa subunit OS=Homo sapiens GN=OGT PE=1 SV=3	yes	yes	2	5.7296e-13	184.87	7	3.26			3		1		2		1	1
ASYGVSK	R	A	S	S	K	G	1	0	0	0	0	0	0	1	0	0	0	1	0	0	0	2	0	0	1	1	0	7	0	710.36	>sp|Q00839|HNRPU_HUMAN Heterogeneous nuclear ribonucleoprotein U OS=Homo sapiens GN=HNRNPU PE=1 SV=6	>sp|Q00839|HNRPU_HUMAN Heterogeneous nuclear ribonucleoprotein U OS=Homo sapiens GN=HNRNPU PE=1 SV=6	yes	yes	2	0.045345	108.09	3	0			2
ATAADSIFDR	K	A	T	D	R	Q	3	1	0	2	0	0	0	0	0	1	0	0	0	1	0	1	1	0	0	0	0	10	0	1065.51	>sp|Q5VZ89|DEN4C_HUMAN DENN domain-containing protein 4C OS=Homo sapiens GN=DENND4C PE=1 SV=2	>sp|Q5VZ89|DEN4C_HUMAN DENN domain-containing protein 4C OS=Homo sapiens GN=DENND4C PE=1 SV=2	yes	yes	2	0.0047351	110.84	7.5	0.5							1	1
ATAGDTHIGGEDFDNR	K	A	T	N	R	I	2	1	1	3	0	0	1	3	1	1	0	0	0	1	0	0	2	0	0	0	0	16	0	1674.72	>sp|P08107|HSP71_HUMAN Heat shock 70 kDa protein 1A/1B OS=Homo sapiens GN=HSPA1A PE=1 SV=5;>sp|P48741|HSP77_HUMAN Putative heat shock 70 kDa protein 7 OS=Homo sapiens GN=HSPA7 PE=5 SV=2;>sp|P17066|HSP76_HUMAN Heat shock 70 kDa protein 6 OS=Homo sapiens GN=HSPA6 PE=1 SV=2	>sp|P08107|HSP71_HUMAN Heat shock 70 kDa protein 1A/1B OS=Homo sapiens GN=HSPA1A PE=1 SV=5	no	no	2,3	1.5657e-82	246.66	6.56	3.57	9	12	6	3	8	10	10	7	9	6
ATDPSQVPDVISSIR	R	A	T	I	R	Q	1	1	0	2	0	1	0	0	0	2	0	0	0	0	2	3	1	0	0	2	0	15	0	1583.82	>sp|O60343|TBCD4_HUMAN TBC1 domain family member 4 OS=Homo sapiens GN=TBC1D4 PE=1 SV=2	>sp|O60343|TBCD4_HUMAN TBC1 domain family member 4 OS=Homo sapiens GN=TBC1D4 PE=1 SV=2	yes	yes	2	0.0035126	108.14	8.67	0.471								1	2
ATDVMIAGK	R	A	T	G	K	V	2	0	0	1	0	0	0	1	0	1	0	1	1	0	0	0	1	0	0	1	0	9	0	904.469	>sp|P23526|SAHH_HUMAN Adenosylhomocysteinase OS=Homo sapiens GN=AHCY PE=1 SV=4	>sp|P23526|SAHH_HUMAN Adenosylhomocysteinase OS=Homo sapiens GN=AHCY PE=1 SV=4	yes	yes	2	0.0028501	124.92	2	0		3
ATEEQIK	K	A	T	I	K	T	1	0	0	0	0	1	2	0	0	1	0	1	0	0	0	0	1	0	0	0	0	7	0	817.418	CON__P02769	CON__P02769	yes	yes	2	0.028348	114.78	10.2	1.39								1	2	1
ATEGMVVADK	R	A	T	D	K	N	2	0	0	1	0	0	1	1	0	0	0	1	1	0	0	0	1	0	0	2	0	10	0	1019.5	>sp|Q99436|PSB7_HUMAN Proteasome subunit beta type-7 OS=Homo sapiens GN=PSMB7 PE=1 SV=1	>sp|Q99436|PSB7_HUMAN Proteasome subunit beta type-7 OS=Homo sapiens GN=PSMB7 PE=1 SV=1	yes	yes	2	0.0025068	125.23	6.5	0.5						2	2
ATENDIANFFSPINPIR	R	A	T	I	R	V	2	1	3	1	0	0	1	0	0	3	0	0	0	2	2	1	1	0	0	0	0	17	0	1917.96	>sp|P31942|HNRH3_HUMAN Heterogeneous nuclear ribonucleoprotein H3 OS=Homo sapiens GN=HNRNPH3 PE=1 SV=2	>sp|P31942|HNRH3_HUMAN Heterogeneous nuclear ribonucleoprotein H3 OS=Homo sapiens GN=HNRNPH3 PE=1 SV=2	yes	yes	2	1.9979e-36	198.95	6	0						1
ATENDIYNFFSPINPVR	R	A	T	V	R	V	1	1	3	1	0	0	1	0	0	2	0	0	0	2	2	1	1	0	1	1	0	17	0	1995.97	>sp|P52597|HNRPF_HUMAN Heterogeneous nuclear ribonucleoprotein F OS=Homo sapiens GN=HNRNPF PE=1 SV=3;>sp|P31943|HNRH1_HUMAN Heterogeneous nuclear ribonucleoprotein H OS=Homo sapiens GN=HNRNPH1 PE=1 SV=4	>sp|P31943|HNRH1_HUMAN Heterogeneous nuclear ribonucleoprotein H OS=Homo sapiens GN=HNRNPH1 PE=1 SV=4	no	no	2,3	2.2959e-84	244.54	5.68	3.75	4	3	2	2			2	2	2	3
ATENPEQVASEGIPEPVIR	R	A	T	I	R	K	2	1	1	0	0	1	4	1	0	2	0	0	0	0	3	1	1	0	0	2	0	19	0	2035.02	>sp|Q9BYD3|RM04_HUMAN 39S ribosomal protein L4, mitochondrial OS=Homo sapiens GN=MRPL4 PE=1 SV=1	>sp|Q9BYD3|RM04_HUMAN 39S ribosomal protein L4, mitochondrial OS=Homo sapiens GN=MRPL4 PE=1 SV=1	yes	yes	2	0.0064869	81.807	1.67	0.471	1	2
ATEYIQYMR	K	A	T	M	R	R	1	1	0	0	0	1	1	0	0	1	0	0	1	0	0	0	1	0	2	0	0	9	0	1173.55	>sp|P61244|MAX_HUMAN Protein max OS=Homo sapiens GN=MAX PE=1 SV=1	>sp|P61244|MAX_HUMAN Protein max OS=Homo sapiens GN=MAX PE=1 SV=1	yes	yes	2	0.0010993	140.11	9.33	1.8							1	2		1
ATFDAISK	K	A	T	S	K	T	2	0	0	1	0	0	0	0	0	1	0	1	0	1	0	1	1	0	0	0	0	8	0	851.439	>sp|P15880|RS2_HUMAN 40S ribosomal protein S2 OS=Homo sapiens GN=RPS2 PE=1 SV=2	>sp|P15880|RS2_HUMAN 40S ribosomal protein S2 OS=Homo sapiens GN=RPS2 PE=1 SV=2	yes	yes	2	0.0003867	171.53	7.83	1.57						3	3	2	2	1
ATFIGITNEK	R	A	T	E	K	I	1	0	1	0	0	0	1	1	0	2	0	1	0	1	0	0	2	0	0	0	0	10	0	1092.58	>sp|O95071|UBR5_HUMAN E3 ubiquitin-protein ligase UBR5 OS=Homo sapiens GN=UBR5 PE=1 SV=2	>sp|O95071|UBR5_HUMAN E3 ubiquitin-protein ligase UBR5 OS=Homo sapiens GN=UBR5 PE=1 SV=2	yes	yes	2	0.0080396	97.452	6.52	3.19	4	6	8	8	8	8	8	7	8	6
ATGEADVEFVTHEDAVAAMSK	R	A	T	S	K	D	5	0	0	2	0	0	3	1	1	0	0	1	1	1	0	1	2	0	0	3	0	21	0	2176.99	>sp|P31942|HNRH3_HUMAN Heterogeneous nuclear ribonucleoprotein H3 OS=Homo sapiens GN=HNRNPH3 PE=1 SV=2	>sp|P31942|HNRH3_HUMAN Heterogeneous nuclear ribonucleoprotein H3 OS=Homo sapiens GN=HNRNPH3 PE=1 SV=2	yes	yes	3	0.00017057	98.175	6	0						1
ATGGGISSVGGGSSTIK	R	A	T	I	K	Y	1	0	0	0	0	0	0	6	0	2	0	1	0	0	0	4	2	0	0	1	0	17	0	1434.73	CON__P04259	CON__P04259	no	no	2	5.3116e-06	146.67	6.06	3.24	3	2	4	4	3	3	3	3	3	2
ATGGGISSVGGGSSTIKYTTTSSSSR	R	A	T	S	R	K	1	1	0	0	0	0	0	6	0	2	0	1	0	0	0	8	5	0	1	1	0	26	1	2405.17	CON__P04259	CON__P04259	no	no	3	1.2138e-15	138.49	5.75	1.48				1	1	1		1
ATHGGIGIR	R	A	T	I	R	M	1	1	0	0	0	0	0	3	1	2	0	0	0	0	0	0	1	0	0	0	0	9	0	880.488	>sp|O14786|NRP1_HUMAN Neuropilin-1 OS=Homo sapiens GN=NRP1 PE=1 SV=3	>sp|O14786|NRP1_HUMAN Neuropilin-1 OS=Homo sapiens GN=NRP1 PE=1 SV=3	yes	yes	2	0.033721	91.087	4.5	0.5				1	1
ATIENDFVVIK	R	A	T	I	K	K	1	0	1	1	0	0	1	0	0	2	0	1	0	1	0	0	1	0	0	2	0	11	0	1247.68	>sp|Q8N1N4|K2C78_HUMAN Keratin, type II cytoskeletal 78 OS=Homo sapiens GN=KRT78 PE=2 SV=2;CON__Q8N1N4-2;CON__Q7RTT2	>sp|Q8N1N4|K2C78_HUMAN Keratin, type II cytoskeletal 78 OS=Homo sapiens GN=KRT78 PE=2 SV=2	yes	no	2	0.00044448	131.42	1	0	2
ATIQEIIPEVIK	K	A	T	I	K	A	1	0	0	0	0	1	2	0	0	4	0	1	0	0	1	0	1	0	0	1	0	12	0	1352.79	>sp|Q9BQG0|MBB1A_HUMAN Myb-binding protein 1A OS=Homo sapiens GN=MYBBP1A PE=1 SV=2	>sp|Q9BQG0|MBB1A_HUMAN Myb-binding protein 1A OS=Homo sapiens GN=MYBBP1A PE=1 SV=2	yes	yes	2	0.0078862	93.766	6.67	3.09				1	1
ATISNDGATIIK	K	A	T	I	K	I	2	0	1	1	0	0	0	1	0	3	0	1	0	0	0	1	2	0	0	0	0	12	0	1202.65	>sp|Q99832|TCPH_HUMAN T-complex protein 1 subunit eta OS=Homo sapiens GN=CCT7 PE=1 SV=2	>sp|Q99832|TCPH_HUMAN T-complex protein 1 subunit eta OS=Homo sapiens GN=CCT7 PE=1 SV=2	yes	yes	2	0.00015965	132.5	7.36	3.9	2	1			2	1		1	2	1
ATMQNINDR	K	A	T	D	R	I	1	1	2	1	0	1	0	0	0	1	0	0	1	0	0	0	1	0	0	0	0	9	0	1061.49	CON__Q04695;>sp|Q04695|K1C17_HUMAN Keratin, type I cytoskeletal 17 OS=Homo sapiens GN=KRT17 PE=1 SV=2;CON__Q9C075;CON__Q99PS0;>sp|Q9C075|K1C23_HUMAN Keratin, type I cytoskeletal 23 OS=Homo sapiens GN=KRT23 PE=1 SV=2	CON__Q04695	no	no	2	0.0036639	114.86	4.5	3.5	1							1
ATNAQFDSPEIIR	R	A	T	I	R	R	2	1	1	1	0	1	1	0	0	2	0	0	0	1	1	1	1	0	0	0	0	13	0	1460.73	>sp|Q96CW5|GCP3_HUMAN Gamma-tubulin complex component 3 OS=Homo sapiens GN=TUBGCP3 PE=1 SV=2	>sp|Q96CW5|GCP3_HUMAN Gamma-tubulin complex component 3 OS=Homo sapiens GN=TUBGCP3 PE=1 SV=2	yes	yes	2	1.0876e-29	205.96	8	3					1
ATQADIMEIDMAMEPDRK	M	A	T	R	K	A	3	1	0	3	0	1	2	0	0	2	0	1	3	0	1	0	1	0	0	0	0	18	1	2063.93	>sp|P35222|CTNB1_HUMAN Catenin beta-1 OS=Homo sapiens GN=CTNNB1 PE=1 SV=1	>sp|P35222|CTNB1_HUMAN Catenin beta-1 OS=Homo sapiens GN=CTNNB1 PE=1 SV=1	yes	yes	2	1.8399e-48	227.88	5.6	0.8					3	1	1
ATQQQHDFTITQTADGR	R	A	T	G	R	S	2	1	0	2	0	4	0	1	1	1	0	0	0	1	0	0	4	0	0	0	0	17	0	1916.9	>sp|P78527|PRKDC_HUMAN DNA-dependent protein kinase catalytic subunit OS=Homo sapiens GN=PRKDC PE=1 SV=3	>sp|P78527|PRKDC_HUMAN DNA-dependent protein kinase catalytic subunit OS=Homo sapiens GN=PRKDC PE=1 SV=3	yes	yes	3	0.0201	75.445	4	0.707			1	2	1
ATSIIEFYR	K	A	T	Y	R	E	1	1	0	0	0	0	1	0	0	2	0	0	0	1	0	1	1	0	1	0	0	9	0	1098.57	>sp|P09001|RM03_HUMAN 39S ribosomal protein L3, mitochondrial OS=Homo sapiens GN=MRPL3 PE=1 SV=1	>sp|P09001|RM03_HUMAN 39S ribosomal protein L3, mitochondrial OS=Homo sapiens GN=MRPL3 PE=1 SV=1	yes	yes	2	0.0041948	128.6	6	0						1
ATSNITQENMPTIFVESVIEVHGK	R	A	T	G	K	F	1	0	2	0	0	1	3	1	1	3	0	1	1	1	1	2	3	0	0	3	0	24	0	2643.32	>sp|Q13617|CUL2_HUMAN Cullin-2 OS=Homo sapiens GN=CUL2 PE=1 SV=2	>sp|Q13617|CUL2_HUMAN Cullin-2 OS=Homo sapiens GN=CUL2 PE=1 SV=2	yes	yes	3	0.00014719	95.622	5	0					1
ATSVIPR	R	A	T	P	R	Y	1	1	0	0	0	0	0	0	0	1	0	0	0	0	1	1	1	0	0	1	0	7	0	742.434	>sp|Q9P0W8|SPAT7_HUMAN Spermatogenesis-associated protein 7 OS=Homo sapiens GN=SPATA7 PE=2 SV=3	>sp|Q9P0W8|SPAT7_HUMAN Spermatogenesis-associated protein 7 OS=Homo sapiens GN=SPATA7 PE=2 SV=3	yes	yes	1,2	0.020121	123.99	6.36	3.32	10	11	10	9	11	10	15	9	12	10
ATTADGSSIIDR	K	A	T	D	R	A	2	1	0	2	0	0	0	1	0	2	0	0	0	0	0	2	2	0	0	0	0	12	0	1205.59	>sp|Q9BT78|CSN4_HUMAN COP9 signalosome complex subunit 4 OS=Homo sapiens GN=COPS4 PE=1 SV=1	>sp|Q9BT78|CSN4_HUMAN COP9 signalosome complex subunit 4 OS=Homo sapiens GN=COPS4 PE=1 SV=1	yes	yes	2	1.7568e-06	154.67	7.43	4.47		2	1							1
ATVEQVIDPR	R	A	T	P	R	T	1	1	0	1	0	1	1	0	0	1	0	0	0	0	1	0	1	0	0	2	0	10	0	1126.6	>sp|Q9BRS2|RIOK1_HUMAN Serine/threonine-protein kinase RIO1 OS=Homo sapiens GN=RIOK1 PE=1 SV=2	>sp|Q9BRS2|RIOK1_HUMAN Serine/threonine-protein kinase RIO1 OS=Homo sapiens GN=RIOK1 PE=1 SV=2	yes	yes	2	0.040501	100.04	1	0	1
ATVIDIAGNAR	R	A	T	A	R	S	3	1	1	1	0	0	0	1	0	2	0	0	0	0	0	0	1	0	0	1	0	11	0	1099.6	>sp|Q9UHL9|GT2D1_HUMAN General transcription factor II-I repeat domain-containing protein 1 OS=Homo sapiens GN=GTF2IRD1 PE=1 SV=1	>sp|Q9UHL9|GT2D1_HUMAN General transcription factor II-I repeat domain-containing protein 1 OS=Homo sapiens GN=GTF2IRD1 PE=1 SV=1	yes	yes	2	0.012934	89.266	3	0			2
ATVQQIEGR	M	A	T	G	R	W	1	1	0	0	0	2	1	1	0	1	0	0	0	0	0	0	1	0	0	1	0	9	0	1000.53	>sp|Q01469|FABP5_HUMAN Fatty acid-binding protein, epidermal OS=Homo sapiens GN=FABP5 PE=1 SV=3	>sp|Q01469|FABP5_HUMAN Fatty acid-binding protein, epidermal OS=Homo sapiens GN=FABP5 PE=1 SV=3	yes	yes	2	0.0018558	132.32	6.39	3.4	6	2	4	3	3	4	4	5	5	5
ATVVVGDIHPIR	R	A	T	I	R	D	1	1	0	1	0	0	0	1	1	2	0	0	0	0	1	0	1	0	0	3	0	12	0	1275.73	>sp|Q9NSI2|F207A_HUMAN Protein FAM207A OS=Homo sapiens GN=FAM207A PE=1 SV=2	>sp|Q9NSI2|F207A_HUMAN Protein FAM207A OS=Homo sapiens GN=FAM207A PE=1 SV=2	yes	yes	2	0.00059192	113.38	7	0							1
AVAEQVIHSQSR	R	A	V	S	R	H	2	1	0	0	0	2	1	0	1	1	0	0	0	0	0	2	0	0	0	2	0	12	0	1323.69	>sp|Q01804|OTUD4_HUMAN OTU domain-containing protein 4 OS=Homo sapiens GN=OTUD4 PE=1 SV=3;>sp|Q7RTX8|HIN1L_HUMAN Putative HIN1-like protein OS=Homo sapiens GN=HIN1L PE=5 SV=1	>sp|Q01804|OTUD4_HUMAN OTU domain-containing protein 4 OS=Homo sapiens GN=OTUD4 PE=1 SV=3	yes	no	2	5.2833e-21	193	5	0					1
AVAHHTDCTFIR	R	A	V	I	R	V	2	1	0	1	1	0	0	0	2	1	0	0	0	1	0	0	2	0	0	1	0	12	0	1426.68	>sp|P62195|PRS8_HUMAN 26S protease regulatory subunit 8 OS=Homo sapiens GN=PSMC5 PE=1 SV=1	>sp|P62195|PRS8_HUMAN 26S protease regulatory subunit 8 OS=Homo sapiens GN=PSMC5 PE=1 SV=1	yes	yes	3	0.00137	99.752	3.5	0.5			1	1
AVAHHTTAAFIR	K	A	V	I	R	V	4	1	0	0	0	0	0	0	2	1	0	0	0	1	0	0	2	0	0	1	0	12	0	1293.69	>sp|P43686|PRS6B_HUMAN 26S protease regulatory subunit 6B OS=Homo sapiens GN=PSMC4 PE=1 SV=2	>sp|P43686|PRS6B_HUMAN 26S protease regulatory subunit 6B OS=Homo sapiens GN=PSMC4 PE=1 SV=2	yes	yes	2,3	0.00018192	123.67	7.2	3.89		1	2	1	1					1
AVANQTSATFIR	K	A	V	I	R	V	3	1	1	0	0	1	0	0	0	1	0	0	0	1	0	1	2	0	0	1	0	12	0	1277.67	>sp|P62191|PRS4_HUMAN 26S protease regulatory subunit 4 OS=Homo sapiens GN=PSMC1 PE=1 SV=1	>sp|P62191|PRS4_HUMAN 26S protease regulatory subunit 4 OS=Homo sapiens GN=PSMC1 PE=1 SV=1	yes	yes	2	4.077e-15	185.3	7.38	4		1	1	1	1					1
AVAQAIEVIPR	R	A	V	P	R	T	3	1	0	0	0	1	1	0	0	2	0	0	0	0	1	0	0	0	0	2	0	11	0	1165.68	>sp|P49368|TCPG_HUMAN T-complex protein 1 subunit gamma OS=Homo sapiens GN=CCT3 PE=1 SV=4	>sp|P49368|TCPG_HUMAN T-complex protein 1 subunit gamma OS=Homo sapiens GN=CCT3 PE=1 SV=4	yes	yes	2,3	4.7006e-06	164.9	6.14	3.58	6	2	3	1	4	2	4	4	3	1
AVASDFYIR	M	A	V	I	R	Y	2	1	0	1	0	0	0	0	0	1	0	0	0	1	0	1	0	0	1	1	0	9	0	1040.53	>sp|Q96A72|MGN2_HUMAN Protein mago nashi homolog 2 OS=Homo sapiens GN=MAGOHB PE=1 SV=1	>sp|Q96A72|MGN2_HUMAN Protein mago nashi homolog 2 OS=Homo sapiens GN=MAGOHB PE=1 SV=1	yes	yes	2	0.0082539	101.65	12	0
AVAVVVDPIQSVK	R	A	V	V	K	G	2	0	0	1	0	1	0	0	0	1	0	1	0	0	1	1	0	0	0	5	0	13	0	1323.78	>sp|O00487|PSDE_HUMAN 26S proteasome non-ATPase regulatory subunit 14 OS=Homo sapiens GN=PSMD14 PE=1 SV=1	>sp|O00487|PSDE_HUMAN 26S proteasome non-ATPase regulatory subunit 14 OS=Homo sapiens GN=PSMD14 PE=1 SV=1	yes	yes	2	0.0061954	102.73	11.2	0.748										1
AVCMISNTTAIAEAWAR	R	A	V	A	R	I	5	1	1	0	1	0	1	0	0	2	0	0	1	0	0	1	2	1	0	1	0	17	0	1863.9	>sp|Q71U36|TBA1A_HUMAN Tubulin alpha-1A chain OS=Homo sapiens GN=TUBA1A PE=1 SV=1;>sp|Q13748|TBA3C_HUMAN Tubulin alpha-3C/D chain OS=Homo sapiens GN=TUBA3C PE=1 SV=3;>sp|Q6PEY2|TBA3E_HUMAN Tubulin alpha-3E chain OS=Homo sapiens GN=TUBA3E PE=1 SV=2;>sp|P68366|TBA4A_HUMAN Tubulin alpha-4A chain OS=Homo sapiens GN=TUBA4A PE=1 SV=1;>sp|P68363|TBA1B_HUMAN Tubulin alpha-1B chain OS=Homo sapiens GN=TUBA…	>sp|P68363|TBA1B_HUMAN Tubulin alpha-1B chain OS=Homo sapiens GN=TUBA1B PE=1 SV=1	no	no	2,3	2.5122e-138	289.87	5.23	3.48	2	6	4	3		1	2	3	1	1
AVCMISNTTAVAEAWAR	R	A	V	A	R	I	5	1	1	0	1	0	1	0	0	1	0	0	1	0	0	1	2	1	0	2	0	17	0	1849.88	>sp|Q9BQE3|TBA1C_HUMAN Tubulin alpha-1C chain OS=Homo sapiens GN=TUBA1C PE=1 SV=1	>sp|Q9BQE3|TBA1C_HUMAN Tubulin alpha-1C chain OS=Homo sapiens GN=TUBA1C PE=1 SV=1	yes	yes	2	1.4013e-84	258.14	5.67	4.5		1	1
AVDDGVNTFK	R	A	V	F	K	V	1	0	1	2	0	0	0	1	0	0	0	1	0	1	0	0	1	0	0	2	0	10	0	1064.51	>sp|P50990|TCPQ_HUMAN T-complex protein 1 subunit theta OS=Homo sapiens GN=CCT8 PE=1 SV=4	>sp|P50990|TCPQ_HUMAN T-complex protein 1 subunit theta OS=Homo sapiens GN=CCT8 PE=1 SV=4	yes	yes	2	4.5181e-05	163.84	6.5	3.86	1	1					1	1	1
AVDFAER	R	A	V	E	R	H	2	1	0	1	0	0	1	0	0	0	0	0	0	1	0	0	0	0	0	1	0	7	0	806.392	>sp|P62917|RL8_HUMAN 60S ribosomal protein L8 OS=Homo sapiens GN=RPL8 PE=1 SV=2	>sp|P62917|RL8_HUMAN 60S ribosomal protein L8 OS=Homo sapiens GN=RPL8 PE=1 SV=2	yes	yes	2	0.019892	122.74	6.92	1.93			1	1	1	1	2	3	3
AVDSIVPIGR	K	A	V	G	R	G	1	1	0	1	0	0	0	1	0	2	0	0	0	0	1	1	0	0	0	2	0	10	0	1025.59	>sp|P25705|ATPA_HUMAN ATP synthase subunit alpha, mitochondrial OS=Homo sapiens GN=ATP5A1 PE=1 SV=1	>sp|P25705|ATPA_HUMAN ATP synthase subunit alpha, mitochondrial OS=Homo sapiens GN=ATP5A1 PE=1 SV=1	yes	yes	2	0.018706	87.806	9	1.31							1	2	1	2
AVEDAIAR	K	A	V	A	R	K	3	1	0	1	0	0	1	0	0	1	0	0	0	0	0	0	0	0	0	1	0	8	0	843.445	>sp|Q86VM9|ZCH18_HUMAN Zinc finger CCCH domain-containing protein 18 OS=Homo sapiens GN=ZC3H18 PE=1 SV=2	>sp|Q86VM9|ZCH18_HUMAN Zinc finger CCCH domain-containing protein 18 OS=Homo sapiens GN=ZC3H18 PE=1 SV=2	yes	yes	2	0.0042281	124.98	10	2.35						1
AVEEEDKMTPEQIAIK	K	A	V	I	K	N	2	0	0	1	0	1	4	0	0	2	0	2	1	0	1	0	1	0	0	1	0	16	1	1829.91	>sp|O00487|PSDE_HUMAN 26S proteasome non-ATPase regulatory subunit 14 OS=Homo sapiens GN=PSMD14 PE=1 SV=1	>sp|O00487|PSDE_HUMAN 26S proteasome non-ATPase regulatory subunit 14 OS=Homo sapiens GN=PSMD14 PE=1 SV=1	yes	yes	2	6.9236e-12	200	11	0
AVEGIIDATSGADADIIIR	K	A	V	I	R	Y	4	1	0	3	0	0	1	2	0	5	0	0	0	0	0	1	1	0	0	1	0	19	0	1898.99	>sp|A5YKK6|CNOT1_HUMAN CCR4-NOT transcription complex subunit 1 OS=Homo sapiens GN=CNOT1 PE=1 SV=2	>sp|A5YKK6|CNOT1_HUMAN CCR4-NOT transcription complex subunit 1 OS=Homo sapiens GN=CNOT1 PE=1 SV=2	yes	yes	2	1.9266e-36	192.85	4.6	1.02			1	1	2	1
AVENSSTAIGIR	K	A	V	I	R	C	2	1	1	0	0	0	1	1	0	2	0	0	0	0	0	2	1	0	0	1	0	12	0	1216.64	>sp|P25788|PSA3_HUMAN Proteasome subunit alpha type-3 OS=Homo sapiens GN=PSMA3 PE=1 SV=2	>sp|P25788|PSA3_HUMAN Proteasome subunit alpha type-3 OS=Homo sapiens GN=PSMA3 PE=1 SV=2	yes	yes	2	0.002344	105.66	7.56	1.42					1	1	2	3	1	1
AVESIQAEDESAK	K	A	V	A	K	I	3	0	0	1	0	1	3	0	0	1	0	1	0	0	0	2	0	0	0	1	0	13	0	1375.65	>sp|Q7L5Y9|MAEA_HUMAN Macrophage erythroblast attacher OS=Homo sapiens GN=MAEA PE=1 SV=1	>sp|Q7L5Y9|MAEA_HUMAN Macrophage erythroblast attacher OS=Homo sapiens GN=MAEA PE=1 SV=1	yes	yes	2	2.438e-16	187.63	8.5	3.59			1	1						1
AVFPSIVGR	R	A	V	G	R	P	1	1	0	0	0	0	0	1	0	1	0	0	0	1	1	1	0	0	0	2	0	9	0	944.544	CON__P60712;>sp|P60709|ACTB_HUMAN Actin, cytoplasmic 1 OS=Homo sapiens GN=ACTB PE=1 SV=1;>sp|P63261|ACTG_HUMAN Actin, cytoplasmic 2 OS=Homo sapiens GN=ACTG1 PE=1 SV=1;>sp|P68133|ACTS_HUMAN Actin, alpha skeletal muscle OS=Homo sapiens GN=ACTA1 PE=1 SV=1;>sp|P68032|ACTC_HUMAN Actin, alpha cardiac muscle 1 OS=Homo sapiens GN=ACTC1 PE=1 SV=1;>sp|P63267|ACTH_HUMAN Actin, gamma-enteric smooth muscle OS…	>sp|P63261|ACTG_HUMAN Actin, cytoplasmic 2 OS=Homo sapiens GN=ACTG1 PE=1 SV=1	no	no	2	8.0379e-08	181.41	6.81	3.49	3	3	2	3	3	3	3	3	4	3
AVFPSIVGRPR	R	A	V	P	R	H	1	2	0	0	0	0	0	1	0	1	0	0	0	1	2	1	0	0	0	2	0	11	1	1197.7	CON__P60712;>sp|P60709|ACTB_HUMAN Actin, cytoplasmic 1 OS=Homo sapiens GN=ACTB PE=1 SV=1;>sp|P63261|ACTG_HUMAN Actin, cytoplasmic 2 OS=Homo sapiens GN=ACTG1 PE=1 SV=1;>sp|P68133|ACTS_HUMAN Actin, alpha skeletal muscle OS=Homo sapiens GN=ACTA1 PE=1 SV=1;>sp|P68032|ACTC_HUMAN Actin, alpha cardiac muscle 1 OS=Homo sapiens GN=ACTC1 PE=1 SV=1;>sp|P63267|ACTH_HUMAN Actin, gamma-enteric smooth muscle OS…	>sp|P63261|ACTG_HUMAN Actin, cytoplasmic 2 OS=Homo sapiens GN=ACTG1 PE=1 SV=1	no	no	2	0.00036413	138.22	6.27	3.44	3	4	3	3	2	5	4	3	2	2
AVFVDIEPTVIDEIR	R	A	V	I	R	N	1	1	0	2	0	0	2	0	0	3	0	0	0	1	1	0	1	0	0	3	0	15	0	1714.91	>sp|P68366|TBA4A_HUMAN Tubulin alpha-4A chain OS=Homo sapiens GN=TUBA4A PE=1 SV=1	>sp|P68366|TBA4A_HUMAN Tubulin alpha-4A chain OS=Homo sapiens GN=TUBA4A PE=1 SV=1	yes	yes	2	0.0031067	106.42	9.67	1.63							1	1	3	1
AVFVDIEPTVIDEVR	R	A	V	V	R	T	1	1	0	2	0	0	2	0	0	2	0	0	0	1	1	0	1	0	0	4	0	15	0	1700.9	>sp|Q9BQE3|TBA1C_HUMAN Tubulin alpha-1C chain OS=Homo sapiens GN=TUBA1C PE=1 SV=1;>sp|Q71U36|TBA1A_HUMAN Tubulin alpha-1A chain OS=Homo sapiens GN=TUBA1A PE=1 SV=1;>sp|P68363|TBA1B_HUMAN Tubulin alpha-1B chain OS=Homo sapiens GN=TUBA1B PE=1 SV=1;CON__ENSEMBL:ENSBTAP00000016242	>sp|P68363|TBA1B_HUMAN Tubulin alpha-1B chain OS=Homo sapiens GN=TUBA1B PE=1 SV=1	no	no	2,3	8.125e-53	218.45	6.4	3.42	11	11	12	8	9	9	12	14	9	11
AVFVDIEPTVIDEVRTGTYR	R	A	V	Y	R	Q	1	2	0	2	0	0	2	1	0	2	0	0	0	1	1	0	3	0	1	4	0	20	1	2279.18	>sp|Q9BQE3|TBA1C_HUMAN Tubulin alpha-1C chain OS=Homo sapiens GN=TUBA1C PE=1 SV=1;>sp|Q71U36|TBA1A_HUMAN Tubulin alpha-1A chain OS=Homo sapiens GN=TUBA1A PE=1 SV=1;>sp|P68363|TBA1B_HUMAN Tubulin alpha-1B chain OS=Homo sapiens GN=TUBA1B PE=1 SV=1;CON__ENSEMBL:ENSBTAP00000016242	>sp|P68363|TBA1B_HUMAN Tubulin alpha-1B chain OS=Homo sapiens GN=TUBA1B PE=1 SV=1	no	no	3	0.035954	59.15	1	0	1
AVGDGIICNTYIDSYK	R	A	V	Y	K	G	1	0	1	2	1	0	0	2	0	3	0	1	0	0	0	1	1	0	2	1	0	16	0	1787.84	>sp|Q53EL6|PDCD4_HUMAN Programmed cell death protein 4 OS=Homo sapiens GN=PDCD4 PE=1 SV=2	>sp|Q53EL6|PDCD4_HUMAN Programmed cell death protein 4 OS=Homo sapiens GN=PDCD4 PE=1 SV=2	yes	yes	2	1.0486e-82	246.66	8.5	3.84		1								2
AVGMASDIPGIHIPGGGR	K	A	V	G	R	I	2	1	0	1	0	0	0	5	1	3	0	0	1	0	2	1	0	0	0	1	0	18	0	1703.88	>sp|Q92538|GBF1_HUMAN Golgi-specific brefeldin A-resistance guanine nucleotide exchange factor 1 OS=Homo sapiens GN=GBF1 PE=1 SV=2	>sp|Q92538|GBF1_HUMAN Golgi-specific brefeldin A-resistance guanine nucleotide exchange factor 1 OS=Homo sapiens GN=GBF1 PE=1 SV=2	yes	yes	2,3	0.0033405	102.72	6.33	1.25					1	1		1
AVGTPGGGGGGAVPGISAMSR	K	A	V	S	R	G	3	1	0	0	0	0	0	8	0	1	0	0	1	0	2	2	1	0	0	2	0	21	0	1754.87	>sp|P48634|PRC2A_HUMAN Protein PRRC2A OS=Homo sapiens GN=PRRC2A PE=1 SV=3	>sp|P48634|PRC2A_HUMAN Protein PRRC2A OS=Homo sapiens GN=PRRC2A PE=1 SV=3	yes	yes	2	2.8429e-06	121.47	6	0.816					1	1	1
AVHQIDQIQR	K	A	V	Q	R	E	1	1	0	1	0	3	0	0	1	2	0	0	0	0	0	0	0	0	0	1	0	10	0	1206.65	>sp|Q05195|MAD1_HUMAN Max dimerization protein 1 OS=Homo sapiens GN=MXD1 PE=1 SV=1	>sp|Q05195|MAD1_HUMAN Max dimerization protein 1 OS=Homo sapiens GN=MXD1 PE=1 SV=1	yes	yes	2,3	0.0034377	113.22	1.5	0.5	2	2
AVIEHNIISASK	R	A	V	S	K	I	2	0	1	0	0	0	1	0	1	3	0	1	0	0	0	2	0	0	0	1	0	12	0	1280.71	>sp|Q9BT78|CSN4_HUMAN COP9 signalosome complex subunit 4 OS=Homo sapiens GN=COPS4 PE=1 SV=1	>sp|Q9BT78|CSN4_HUMAN COP9 signalosome complex subunit 4 OS=Homo sapiens GN=COPS4 PE=1 SV=1	yes	yes	2	3.466e-29	210.93	3	0.816		1	1	1
AVIIAGQPGTGK	R	A	V	G	K	T	2	0	0	0	0	1	0	3	0	2	0	1	0	0	1	0	1	0	0	1	0	12	0	1110.64	>sp|Q9Y230|RUVB2_HUMAN RuvB-like 2 OS=Homo sapiens GN=RUVBL2 PE=1 SV=3	>sp|Q9Y230|RUVB2_HUMAN RuvB-like 2 OS=Homo sapiens GN=RUVBL2 PE=1 SV=3	yes	yes	2	0.00017711	129.74	8.38	2.06					1	1	3	3	1	2
AVIIDIEPR	R	A	V	P	R	V	1	1	0	1	0	0	1	0	0	3	0	0	0	0	1	0	0	0	0	1	0	9	0	1024.59	>sp|P23258|TBG1_HUMAN Tubulin gamma-1 chain OS=Homo sapiens GN=TUBG1 PE=1 SV=2;>sp|Q9NRH3|TBG2_HUMAN Tubulin gamma-2 chain OS=Homo sapiens GN=TUBG2 PE=1 SV=1	>sp|P23258|TBG1_HUMAN Tubulin gamma-1 chain OS=Homo sapiens GN=TUBG1 PE=1 SV=2	yes	no	2	0.02145	94.85	11	0.707										1
AVIQAVGQIVQK	K	A	V	Q	K	E	2	0	0	0	0	3	0	1	0	2	0	1	0	0	0	0	0	0	0	3	0	12	0	1252.75	>sp|Q86YV9|HPS6_HUMAN Hermansky-Pudlak syndrome 6 protein OS=Homo sapiens GN=HPS6 PE=1 SV=1	>sp|Q86YV9|HPS6_HUMAN Hermansky-Pudlak syndrome 6 protein OS=Homo sapiens GN=HPS6 PE=1 SV=1	yes	yes	2	0.0025745	104.43	1	0	1
AVISIHTQKEEQAFISR	K	A	V	S	R	F	2	1	0	0	0	2	2	0	1	3	0	1	0	1	0	2	1	0	0	1	0	17	1	1956.04	>sp|O15534|PER1_HUMAN Period circadian protein homolog 1 OS=Homo sapiens GN=PER1 PE=1 SV=2	>sp|O15534|PER1_HUMAN Period circadian protein homolog 1 OS=Homo sapiens GN=PER1 PE=1 SV=2	yes	yes	3	0.006182	95.9	6	0						1
AVIVDIEPGTMDSVR	R	A	V	V	R	S	1	1	0	2	0	0	1	1	0	2	0	0	1	0	1	1	1	0	0	3	0	15	0	1600.81	>sp|P68371|TBB4B_HUMAN Tubulin beta-4B chain OS=Homo sapiens GN=TUBB4B PE=1 SV=1;>sp|Q3ZCM7|TBB8_HUMAN Tubulin beta-8 chain OS=Homo sapiens GN=TUBB8 PE=1 SV=2;>sp|P04350|TBB4A_HUMAN Tubulin beta-4A chain OS=Homo sapiens GN=TUBB4A PE=1 SV=2	>sp|P68371|TBB4B_HUMAN Tubulin beta-4B chain OS=Homo sapiens GN=TUBB4B PE=1 SV=1	no	no	2	1.2993e-25	194.55	6.23	3.75	4	6	4	2	2	1	2	5	4	2
AVNDYPSIYYPEMYIIK	R	A	V	I	K	G	1	0	1	1	0	0	1	0	0	3	0	1	1	0	2	1	0	0	4	1	0	17	0	2078.01	>sp|P30305|MPIP2_HUMAN M-phase inducer phosphatase 2 OS=Homo sapiens GN=CDC25B PE=1 SV=2	>sp|P30305|MPIP2_HUMAN M-phase inducer phosphatase 2 OS=Homo sapiens GN=CDC25B PE=1 SV=2	yes	yes	2	0.0058496	87.388	8.33	1.89							2
AVPETRPNHTIYINNINEK	M	A	V	E	K	I	1	1	4	0	0	0	2	0	1	3	0	1	0	0	2	0	2	0	1	1	0	19	1	2222.14	>sp|P09012|SNRPA_HUMAN U1 small nuclear ribonucleoprotein A OS=Homo sapiens GN=SNRPA PE=1 SV=3	>sp|P09012|SNRPA_HUMAN U1 small nuclear ribonucleoprotein A OS=Homo sapiens GN=SNRPA PE=1 SV=3	yes	yes	3	0.04814	42.981	10.5	0.5										1
AVTEINEPISNEDR	K	A	V	D	R	N	1	1	2	1	0	0	3	0	0	2	0	0	0	0	1	1	1	0	0	1	0	14	0	1585.76	>sp|Q04917|1433F_HUMAN 14-3-3 protein eta OS=Homo sapiens GN=YWHAH PE=1 SV=4	>sp|Q04917|1433F_HUMAN 14-3-3 protein eta OS=Homo sapiens GN=YWHAH PE=1 SV=4	yes	yes	2	1.9135e-134	283.82	7.44	4.11	1	1	1					2		1
AVTEQGAEISNEER	K	A	V	E	R	N	2	1	1	0	0	1	4	1	0	1	0	0	0	0	0	1	1	0	0	1	0	14	0	1531.71	>sp|P27348|1433T_HUMAN 14-3-3 protein theta OS=Homo sapiens GN=YWHAQ PE=1 SV=1	>sp|P27348|1433T_HUMAN 14-3-3 protein theta OS=Homo sapiens GN=YWHAQ PE=1 SV=1	yes	yes	2	3.7674e-41	217.39	6.67	3.44	1	1	2	1	1	1	1	2	1	1
AVTEQGHEISNEER	K	A	V	E	R	N	1	1	1	0	0	1	4	1	1	1	0	0	0	0	0	1	1	0	0	1	0	14	0	1597.73	>sp|P31946|1433B_HUMAN 14-3-3 protein beta/alpha OS=Homo sapiens GN=YWHAB PE=1 SV=3	>sp|P31946|1433B_HUMAN 14-3-3 protein beta/alpha OS=Homo sapiens GN=YWHAB PE=1 SV=3	yes	yes	2,3	5.679e-115	278.36	7.11	3.79	2	4	2	1		2	2	3	3	1
AVVGVVAGGGR	R	A	V	G	R	I	2	1	0	0	0	0	0	4	0	0	0	0	0	0	0	0	0	0	0	4	0	11	0	940.545	>sp|P62917|RL8_HUMAN 60S ribosomal protein L8 OS=Homo sapiens GN=RPL8 PE=1 SV=2	>sp|P62917|RL8_HUMAN 60S ribosomal protein L8 OS=Homo sapiens GN=RPL8 PE=1 SV=2	yes	yes	2	4.3226e-05	160.59	6.14	3.44	2	2	2	2	2	1	1	4	1	1
AVVIVDDR	R	A	V	D	R	G	1	1	0	2	0	0	0	0	0	1	0	0	0	0	0	0	0	0	0	3	0	8	0	885.492	>sp|Q15233|NONO_HUMAN Non-POU domain-containing octamer-binding protein OS=Homo sapiens GN=NONO PE=1 SV=4	>sp|Q15233|NONO_HUMAN Non-POU domain-containing octamer-binding protein OS=Homo sapiens GN=NONO PE=1 SV=4	no	no	2	0.051082	91.853	8.27	1.35						1	2	4	2	1
AVVVNAAQIASYSQSK	R	A	V	S	K	Q	4	0	1	0	0	2	0	0	0	1	0	1	0	0	0	3	0	0	1	3	0	16	0	1634.86	>sp|Q02978|M2OM_HUMAN Mitochondrial 2-oxoglutarate/malate carrier protein OS=Homo sapiens GN=SLC25A11 PE=1 SV=3	>sp|Q02978|M2OM_HUMAN Mitochondrial 2-oxoglutarate/malate carrier protein OS=Homo sapiens GN=SLC25A11 PE=1 SV=3	yes	yes	3	0.027054	80.411	10	0										1
AYAAIAAIEK	K	A	Y	E	K	I	5	0	0	0	0	0	1	0	0	2	0	1	0	0	0	0	0	0	1	0	0	10	0	1019.57	>sp|Q12906|ILF3_HUMAN Interleukin enhancer-binding factor 3 OS=Homo sapiens GN=ILF3 PE=1 SV=3	>sp|Q12906|ILF3_HUMAN Interleukin enhancer-binding factor 3 OS=Homo sapiens GN=ILF3 PE=1 SV=3	yes	yes	1	0.042121	78.516	7	0							1
AYHEQISVAEITNACFEPANQMVK	K	A	Y	V	K	C	4	0	2	0	1	2	3	0	1	2	0	1	1	1	1	1	1	0	1	2	0	24	0	2749.28	>sp|Q71U36|TBA1A_HUMAN Tubulin alpha-1A chain OS=Homo sapiens GN=TUBA1A PE=1 SV=1;>sp|Q13748|TBA3C_HUMAN Tubulin alpha-3C/D chain OS=Homo sapiens GN=TUBA3C PE=1 SV=3;>sp|Q6PEY2|TBA3E_HUMAN Tubulin alpha-3E chain OS=Homo sapiens GN=TUBA3E PE=1 SV=2;>sp|P68366|TBA4A_HUMAN Tubulin alpha-4A chain OS=Homo sapiens GN=TUBA4A PE=1 SV=1;>sp|P68363|TBA1B_HUMAN Tubulin alpha-1B chain OS=Homo sapiens GN=TUBA…	>sp|P68363|TBA1B_HUMAN Tubulin alpha-1B chain OS=Homo sapiens GN=TUBA1B PE=1 SV=1	no	no	3	5.5716e-25	149.71	5.44	4.5	2	1	2	1
AYHEQITVAEITNACFEPANQMVK	K	A	Y	V	K	C	4	0	2	0	1	2	3	0	1	2	0	1	1	1	1	0	2	0	1	2	0	24	0	2763.3	>sp|Q9BQE3|TBA1C_HUMAN Tubulin alpha-1C chain OS=Homo sapiens GN=TUBA1C PE=1 SV=1	>sp|Q9BQE3|TBA1C_HUMAN Tubulin alpha-1C chain OS=Homo sapiens GN=TUBA1C PE=1 SV=1	yes	yes	3	0.00062363	78.057	4.67	5.19	2
AYIINIVK	R	A	Y	V	K	Q	1	0	1	0	0	0	0	0	0	3	0	1	0	0	0	0	0	0	1	1	0	8	0	932.569	>sp|P50991|TCPD_HUMAN T-complex protein 1 subunit delta OS=Homo sapiens GN=CCT4 PE=1 SV=4	>sp|P50991|TCPD_HUMAN T-complex protein 1 subunit delta OS=Homo sapiens GN=CCT4 PE=1 SV=4	yes	yes	2	0.0053442	124.83	1.33	0.471	2	1
AYINQTVTEFK	R	A	Y	F	K	Q	1	0	1	0	0	1	1	0	0	1	0	1	0	1	0	0	2	0	1	1	0	11	0	1312.67	>sp|Q96K76|UBP47_HUMAN Ubiquitin carboxyl-terminal hydrolase 47 OS=Homo sapiens GN=USP47 PE=1 SV=3	>sp|Q96K76|UBP47_HUMAN Ubiquitin carboxyl-terminal hydrolase 47 OS=Homo sapiens GN=USP47 PE=1 SV=3	yes	yes	2	5.1133e-76	254.07	7.3	2.87			2		1	1	1	1	1	1
AYIPQEIIGK	K	A	Y	G	K	E	1	0	0	0	0	1	1	1	0	3	0	1	0	0	1	0	0	0	1	0	0	10	0	1130.63	>sp|P51398|RT29_HUMAN 28S ribosomal protein S29, mitochondrial OS=Homo sapiens GN=DAP3 PE=1 SV=1	>sp|P51398|RT29_HUMAN 28S ribosomal protein S29, mitochondrial OS=Homo sapiens GN=DAP3 PE=1 SV=1	yes	yes	2	0.0032177	117.71	6	0						1
AYNIIIGEIDCSK	R	A	Y	S	K	E	1	0	1	1	1	0	1	1	0	4	0	1	0	0	0	1	0	0	1	0	0	13	0	1494.74	>sp|Q9H3C7|GGNB2_HUMAN Gametogenetin-binding protein 2 OS=Homo sapiens GN=GGNBP2 PE=1 SV=1	>sp|Q9H3C7|GGNB2_HUMAN Gametogenetin-binding protein 2 OS=Homo sapiens GN=GGNBP2 PE=1 SV=1	yes	yes	2	0.023256	85.837	5	0					1
AYSEAHEISK	K	A	Y	S	K	E	2	0	0	0	0	0	2	0	1	1	0	1	0	0	0	2	0	0	1	0	0	10	0	1133.54	>sp|P61981|1433G_HUMAN 14-3-3 protein gamma OS=Homo sapiens GN=YWHAG PE=1 SV=2	>sp|P61981|1433G_HUMAN 14-3-3 protein gamma OS=Homo sapiens GN=YWHAG PE=1 SV=2	yes	yes	2,3	3.7166e-19	195.27	3	2.1	1	2	1				1
AYSEVDGQVFQGR	K	A	Y	G	R	M	1	1	0	1	0	2	1	2	0	0	0	0	0	1	0	1	0	0	1	2	0	13	0	1454.68	>sp|Q9Y4C8|RBM19_HUMAN Probable RNA-binding protein 19 OS=Homo sapiens GN=RBM19 PE=1 SV=3	>sp|Q9Y4C8|RBM19_HUMAN Probable RNA-binding protein 19 OS=Homo sapiens GN=RBM19 PE=1 SV=3	yes	yes	2	3.5139e-39	215.02	6	0.816					1	1	1
AYSIIDK	K	A	Y	D	K	E	1	0	0	1	0	0	0	0	0	2	0	1	0	0	0	1	0	0	1	0	0	7	0	808.433	>sp|O60343|TBCD4_HUMAN TBC1 domain family member 4 OS=Homo sapiens GN=TBC1D4 PE=1 SV=2	>sp|O60343|TBCD4_HUMAN TBC1 domain family member 4 OS=Homo sapiens GN=TBC1D4 PE=1 SV=2	yes	yes	2	0.041026	108.09	6	0						1
AYTPPEDIQSR	R	A	Y	S	R	I	1	1	0	1	0	1	1	0	0	1	0	0	0	0	2	1	1	0	1	0	0	11	0	1275.61	>sp|Q8N5N7|RM50_HUMAN 39S ribosomal protein L50, mitochondrial OS=Homo sapiens GN=MRPL50 PE=1 SV=2	>sp|Q8N5N7|RM50_HUMAN 39S ribosomal protein L50, mitochondrial OS=Homo sapiens GN=MRPL50 PE=1 SV=2	yes	yes	2	0.00060384	125.72	7.5	1.38						2	1	2		1
CCAADDKEACFAVEGPK	K	C	C	P	K	I	4	0	0	2	3	0	2	1	0	0	0	2	0	1	1	0	0	0	0	1	0	17	1	1926.79	CON__P02769	CON__P02769	yes	yes	3	0.003431	102.29	1.75	0.829	2	1	1
CCTESIVNR	K	C	C	N	R	R	0	1	1	0	2	0	1	0	0	1	0	0	0	0	0	1	1	0	0	1	0	9	0	1137.49	CON__P02769;CON__P02768-1;>sp|P02768|ALBU_HUMAN Serum albumin OS=Homo sapiens GN=ALB PE=1 SV=2	CON__P02769	no	no	2	0.0041439	128.6	6.32	3.5	6	5	4	6	5	6	4	4	4	6
CEINVTEDAIK	K	C	E	I	K	A	1	0	1	1	1	0	2	0	0	2	0	1	0	0	0	0	1	0	0	1	0	11	0	1290.61	>sp|O76031|CLPX_HUMAN ATP-dependent Clp protease ATP-binding subunit clpX-like, mitochondrial OS=Homo sapiens GN=CLPX PE=1 SV=2	>sp|O76031|CLPX_HUMAN ATP-dependent Clp protease ATP-binding subunit clpX-like, mitochondrial OS=Homo sapiens GN=CLPX PE=1 SV=2	yes	yes	2	0.00026007	140.63	7.75	0.829							2	1	1
CEMEQQNQEYK	R	C	E	Y	K	I	0	0	1	0	1	3	3	0	0	0	0	1	1	0	0	0	0	0	1	0	0	11	0	1485.59	CON__P02533;>sp|P02533|K1C14_HUMAN Keratin, type I cytoskeletal 14 OS=Homo sapiens GN=KRT14 PE=1 SV=4;CON__Q04695;>sp|Q04695|K1C17_HUMAN Keratin, type I cytoskeletal 17 OS=Homo sapiens GN=KRT17 PE=1 SV=2	CON__P02533	no	no	2	5.7791e-06	156.14	6.5	0.5						1	1
CGDICTHVETFVSSTR	K	C	G	T	R	F	0	1	0	1	2	0	1	1	1	1	0	0	0	1	0	2	3	0	0	2	0	16	0	1867.82	>sp|O76031|CLPX_HUMAN ATP-dependent Clp protease ATP-binding subunit clpX-like, mitochondrial OS=Homo sapiens GN=CLPX PE=1 SV=2	>sp|O76031|CLPX_HUMAN ATP-dependent Clp protease ATP-binding subunit clpX-like, mitochondrial OS=Homo sapiens GN=CLPX PE=1 SV=2	yes	yes	3	0.0062015	88.706	9	0									1
CGEAAINDPK	K	C	G	P	K	M	2	0	1	1	1	0	1	1	0	1	0	1	0	0	1	0	0	0	0	0	0	10	0	1073.48	>sp|Q13616|CUL1_HUMAN Cullin-1 OS=Homo sapiens GN=CUL1 PE=1 SV=2	>sp|Q13616|CUL1_HUMAN Cullin-1 OS=Homo sapiens GN=CUL1 PE=1 SV=2	yes	yes	2	0.0035446	117.25	4.33	1.49		1	2	2	2	1	1
CHHFFVVISEADSK	K	C	H	S	K	K	1	0	0	1	1	0	1	0	2	1	0	1	0	2	0	2	0	0	0	2	0	14	0	1674.78	>sp|O76031|CLPX_HUMAN ATP-dependent Clp protease ATP-binding subunit clpX-like, mitochondrial OS=Homo sapiens GN=CLPX PE=1 SV=2	>sp|O76031|CLPX_HUMAN ATP-dependent Clp protease ATP-binding subunit clpX-like, mitochondrial OS=Homo sapiens GN=CLPX PE=1 SV=2	yes	yes	2,3	5.6565e-05	138.21	8.67	0.471								1	2
CHHFFVVISEADSKK	K	C	H	K	K	S	1	0	0	1	1	0	1	0	2	1	0	2	0	2	0	2	0	0	0	2	0	15	1	1802.88	>sp|O76031|CLPX_HUMAN ATP-dependent Clp protease ATP-binding subunit clpX-like, mitochondrial OS=Homo sapiens GN=CLPX PE=1 SV=2	>sp|O76031|CLPX_HUMAN ATP-dependent Clp protease ATP-binding subunit clpX-like, mitochondrial OS=Homo sapiens GN=CLPX PE=1 SV=2	yes	yes	4	0.011155	78.529	9	0									1
CIECGYEGWR	R	C	I	W	R	I	0	1	0	0	2	0	2	2	0	1	0	0	0	0	0	0	0	1	1	0	0	10	0	1328.53	>sp|Q96K76|UBP47_HUMAN Ubiquitin carboxyl-terminal hydrolase 47 OS=Homo sapiens GN=USP47 PE=1 SV=3	>sp|Q96K76|UBP47_HUMAN Ubiquitin carboxyl-terminal hydrolase 47 OS=Homo sapiens GN=USP47 PE=1 SV=3	yes	yes	2	0.00011773	153.1	7.5	1.5						1			1
CIIEMTDDDANR	K	C	I	N	R	I	1	1	1	3	1	0	1	0	0	2	0	0	1	0	0	0	1	0	0	0	0	12	0	1451.6	>sp|Q5VW36|FOCAD_HUMAN Focadhesin OS=Homo sapiens GN=FOCAD PE=1 SV=1	>sp|Q5VW36|FOCAD_HUMAN Focadhesin OS=Homo sapiens GN=FOCAD PE=1 SV=1	yes	yes	2	0.033164	67.93	6.5	0.957					1	2	2	1
CIQISNGTSSVIVSR	R	C	I	S	R	K	0	1	1	0	1	1	0	1	0	3	0	0	0	0	0	4	1	0	0	2	0	15	0	1619.83	>sp|Q9UKB1|FBW1B_HUMAN F-box/WD repeat-containing protein 11 OS=Homo sapiens GN=FBXW11 PE=1 SV=1	>sp|Q9UKB1|FBW1B_HUMAN F-box/WD repeat-containing protein 11 OS=Homo sapiens GN=FBXW11 PE=1 SV=1	yes	yes	2	4.8058e-159	304.86	6.37	3.39	5	6	6	4	5	6	6	6	6	3
CQAPITMGTNQNK		C	Q	N	K		1	0	2	0	1	2	0	1	0	1	0	1	1	0	1	0	2	0	0	0	0	13	0	1461.67		REV__>sp|O95786|DDX58_HUMAN Probable ATP-dependent RNA helicase DDX58 OS=Homo sapiens GN=DDX58 PE=1 SV=2	yes	yes	2	0.022969	80.245	8.5	1.26							2	1	1	2
CQEECVEIMWTAVR		C	Q	V	R		1	1	0	0	2	1	3	0	0	1	0	0	1	0	0	0	1	1	0	2	0	14	0	1809.78		REV__>sp|P30279|CCND2_HUMAN G1/S-specific cyclin-D2 OS=Homo sapiens GN=CCND2 PE=1 SV=1	yes	yes	2	0.035734	71.879	6.66	3.59	6	5	6	5	6	6	5	5	4	6
CQINIDIIMEDK	K	C	Q	D	K	V	0	0	1	2	1	1	1	0	0	4	0	1	1	0	0	0	0	0	0	0	0	12	0	1490.71	>sp|O60330|PCDGC_HUMAN Protocadherin gamma-A12 OS=Homo sapiens GN=PCDHGA12 PE=2 SV=1	>sp|O60330|PCDGC_HUMAN Protocadherin gamma-A12 OS=Homo sapiens GN=PCDHGA12 PE=2 SV=1	yes	yes	2	0.0063742	71.085	12	0
CQVFEETQIGGER	R	C	Q	E	R	Y	0	1	0	0	1	2	3	2	0	1	0	0	0	1	0	0	1	0	0	1	0	13	0	1551.7	>sp|Q99832|TCPH_HUMAN T-complex protein 1 subunit eta OS=Homo sapiens GN=CCT7 PE=1 SV=2	>sp|Q99832|TCPH_HUMAN T-complex protein 1 subunit eta OS=Homo sapiens GN=CCT7 PE=1 SV=2	yes	yes	2	1.5498e-77	209.11	7	2.83				2	2	1	1		1
CTAGTIHNISHHR	R	C	T	H	R	E	1	1	1	0	1	0	0	1	3	2	0	0	0	0	0	1	2	0	0	0	0	13	0	1502.72	>sp|P35222|CTNB1_HUMAN Catenin beta-1 OS=Homo sapiens GN=CTNNB1 PE=1 SV=1	>sp|P35222|CTNB1_HUMAN Catenin beta-1 OS=Homo sapiens GN=CTNNB1 PE=1 SV=1	yes	yes	3,4	0.012055	84.169	5	0					2
CTGGEVGATSAIAPK	R	C	T	P	K	I	3	0	0	0	1	0	1	3	0	1	0	1	0	0	1	1	2	0	0	1	0	15	0	1417.69	>sp|P30050|RL12_HUMAN 60S ribosomal protein L12 OS=Homo sapiens GN=RPL12 PE=1 SV=1	>sp|P30050|RL12_HUMAN 60S ribosomal protein L12 OS=Homo sapiens GN=RPL12 PE=1 SV=1	yes	yes	2	0.0022057	122.63	2	0		1
CVINEGMPIYR	K	C	V	Y	R	R	0	1	1	0	1	0	1	1	0	2	0	0	1	0	1	0	0	0	1	1	0	11	0	1350.64	>sp|P31689|DNJA1_HUMAN DnaJ homolog subfamily A member 1 OS=Homo sapiens GN=DNAJA1 PE=1 SV=2	>sp|P31689|DNJA1_HUMAN DnaJ homolog subfamily A member 1 OS=Homo sapiens GN=DNAJA1 PE=1 SV=2	yes	yes	2	0.00011137	141.1	7.44	4.52	1	1	1	1						1
DAASVDKVIEIK	K	D	A	I	K	E	2	0	0	2	0	0	1	0	0	2	0	2	0	0	0	1	0	0	0	2	0	12	1	1286.71	>sp|O14979|HNRDL_HUMAN Heterogeneous nuclear ribonucleoprotein D-like OS=Homo sapiens GN=HNRPDL PE=1 SV=3	>sp|O14979|HNRDL_HUMAN Heterogeneous nuclear ribonucleoprotein D-like OS=Homo sapiens GN=HNRPDL PE=1 SV=3	yes	yes	2	0.053793	86.288	6	0						1
DAEAWFNEK	K	D	A	E	K	S	2	0	1	1	0	0	2	0	0	0	0	1	0	1	0	0	0	1	0	0	0	9	0	1108.48	>sp|P13645|K1C10_HUMAN Keratin, type I cytoskeletal 10 OS=Homo sapiens GN=KRT10 PE=1 SV=6;CON__P13645;>sp|Q7Z3Y7|K1C28_HUMAN Keratin, type I cytoskeletal 28 OS=Homo sapiens GN=KRT28 PE=1 SV=2;CON__Q7Z3Y7;CON__Q7Z3Y8;>sp|Q7Z3Y8|K1C27_HUMAN Keratin, type I cytoskeletal 27 OS=Homo sapiens GN=KRT27 PE=1 SV=2;CON__Q148H6;CON__Q7Z3Z0;>sp|Q7Z3Z0|K1C25_HUMAN Keratin, type I cytoskeletal 25 OS=Homo sapien…	>sp|P13645|K1C10_HUMAN Keratin, type I cytoskeletal 10 OS=Homo sapiens GN=KRT10 PE=1 SV=6	yes	no	2	1.7038e-25	210.6	6.47	3.45	10	10	10	10	10	10	10	10	9	10
DAEDWFFSK	K	D	A	S	K	T	1	0	0	2	0	0	1	0	0	0	0	1	0	2	0	1	0	1	0	0	0	9	0	1143.49	CON__Q04695;>sp|Q04695|K1C17_HUMAN Keratin, type I cytoskeletal 17 OS=Homo sapiens GN=KRT17 PE=1 SV=2	CON__Q04695	no	no	2	0.0006826	155.42	6.76	3.45	4	1	2	1	4	4	3	2	3	3
DAEEWFFTK	K	D	A	T	K	T	1	0	0	1	0	0	2	0	0	0	0	1	0	2	0	0	1	1	0	0	0	9	0	1171.52	CON__P02533;>sp|P02533|K1C14_HUMAN Keratin, type I cytoskeletal 14 OS=Homo sapiens GN=KRT14 PE=1 SV=4;CON__Q6IFX2	CON__P02533	yes	no	2	1.4213e-25	210.6	6.4	3.39	6	8	6	7	9	8	7	7	6	5
DAEEWFHAK	R	D	A	A	K	S	2	0	0	1	0	0	2	0	1	0	0	1	0	1	0	0	0	1	0	0	0	9	0	1131.5	CON__P13646-1	CON__P13646-1	yes	yes	2	0.0020135	149.72	4.8	3.12	2						2	1
DAENHEAQIK	K	D	A	I	K	N	2	0	1	1	0	1	2	0	1	1	0	1	0	0	0	0	0	0	0	0	0	10	0	1153.54	>sp|Q9Y266|NUDC_HUMAN Nuclear migration protein nudC OS=Homo sapiens GN=NUDC PE=1 SV=1	>sp|Q9Y266|NUDC_HUMAN Nuclear migration protein nudC OS=Homo sapiens GN=NUDC PE=1 SV=1	yes	yes	2	0.0038386	113.69	12	0
DAESFIIK	R	D	A	I	K	S	1	0	0	1	0	0	1	0	0	2	0	1	0	1	0	1	0	0	0	0	0	8	0	921.481	>sp|P30305|MPIP2_HUMAN M-phase inducer phosphatase 2 OS=Homo sapiens GN=CDC25B PE=1 SV=2	>sp|P30305|MPIP2_HUMAN M-phase inducer phosphatase 2 OS=Homo sapiens GN=CDC25B PE=1 SV=2	yes	yes	2	0.0026403	159.2	10.5	0.5										1
DAETWFISK	R	D	A	S	K	T	1	0	0	1	0	0	1	0	0	1	0	1	0	1	0	1	1	1	0	0	0	9	0	1095.52	CON__P08779;>sp|P08779|K1C16_HUMAN Keratin, type I cytoskeletal 16 OS=Homo sapiens GN=KRT16 PE=1 SV=4	CON__P08779	yes	no	2	1.0095e-07	176.33	6.41	3.61	5	4	4	3	4	4	3	3	3	5
DAFIGSFIYEYSR	K	D	A	S	R	R	1	1	0	1	0	0	1	1	0	2	0	0	0	2	0	2	0	0	2	0	0	13	0	1566.74	CON__P02769	CON__P02769	yes	yes	2	1.5709e-113	279.62	6.49	3.58	4	7	4	4	3	4	4	4	5	5
DAGAIAGINVIR	K	D	A	I	R	I	3	1	1	1	0	0	0	2	0	3	0	0	0	0	0	0	0	0	0	1	0	12	0	1168.66	>sp|P17066|HSP76_HUMAN Heat shock 70 kDa protein 6 OS=Homo sapiens GN=HSPA6 PE=1 SV=2	>sp|P17066|HSP76_HUMAN Heat shock 70 kDa protein 6 OS=Homo sapiens GN=HSPA6 PE=1 SV=2	yes	yes	2	0.00017427	129.34	11.5	0.5
DAGMQIQGYR	R	D	A	Y	R	Y	1	1	0	1	0	2	0	2	0	1	0	0	1	0	0	0	0	0	1	0	0	10	0	1137.52	>sp|P00505|AATM_HUMAN Aspartate aminotransferase, mitochondrial OS=Homo sapiens GN=GOT2 PE=1 SV=3	>sp|P00505|AATM_HUMAN Aspartate aminotransferase, mitochondrial OS=Homo sapiens GN=GOT2 PE=1 SV=3	yes	yes	2	0.045857	71.03	1.25	0.433	3	1
DAGQISGINVIR	K	D	A	I	R	V	1	1	1	1	0	1	0	2	0	3	0	0	0	0	0	1	0	0	0	1	0	12	0	1241.67	>sp|P38646|GRP75_HUMAN Stress-70 protein, mitochondrial OS=Homo sapiens GN=HSPA9 PE=1 SV=2	>sp|P38646|GRP75_HUMAN Stress-70 protein, mitochondrial OS=Homo sapiens GN=HSPA9 PE=1 SV=2	yes	yes	2	2.5738e-08	162.31	9.44	2.06							3	1		1
DAGTIAGINVIR	K	D	A	I	R	I	2	1	1	1	0	0	0	2	0	3	0	0	0	0	0	0	1	0	0	1	0	12	0	1198.67	>sp|P11142|HSP7C_HUMAN Heat shock cognate 71 kDa protein OS=Homo sapiens GN=HSPA8 PE=1 SV=1	>sp|P11142|HSP7C_HUMAN Heat shock cognate 71 kDa protein OS=Homo sapiens GN=HSPA8 PE=1 SV=1	yes	yes	2,3	1.8998e-21	202	6.6	3.61	6	4	3	1	3	5	4	4	5	3
DAGTIAGINVMR	K	D	A	M	R	I	2	1	1	1	0	0	0	2	0	2	0	0	1	0	0	0	1	0	0	1	0	12	0	1216.62	>sp|P11021|GRP78_HUMAN 78 kDa glucose-regulated protein OS=Homo sapiens GN=HSPA5 PE=1 SV=2	>sp|P11021|GRP78_HUMAN 78 kDa glucose-regulated protein OS=Homo sapiens GN=HSPA5 PE=1 SV=2	yes	yes	2	2.3873e-06	160.22	7.75	1.3						1	4		2	1
DAGVIAGINVIR	K	D	A	I	R	I	2	1	1	1	0	0	0	2	0	3	0	0	0	0	0	0	0	0	0	2	0	12	0	1196.69	>sp|P08107|HSP71_HUMAN Heat shock 70 kDa protein 1A/1B OS=Homo sapiens GN=HSPA1A PE=1 SV=5	>sp|P08107|HSP71_HUMAN Heat shock 70 kDa protein 1A/1B OS=Homo sapiens GN=HSPA1A PE=1 SV=5	no	no	2	7.0095e-29	208.17	6.53	3.59	8	5	3	3	6	4	6	5	6	6
DAGYGGISISIEGPSK	R	D	A	S	K	V	1	0	0	1	0	0	1	4	0	3	0	1	0	0	1	3	0	0	1	0	0	16	0	1549.76	>sp|P21333|FLNA_HUMAN Filamin-A OS=Homo sapiens GN=FLNA PE=1 SV=4	>sp|P21333|FLNA_HUMAN Filamin-A OS=Homo sapiens GN=FLNA PE=1 SV=4	yes	yes	2	0.0034172	107.73	3.5	0.5			1	1
DAIAAIGIIQK	R	D	A	Q	K	A	3	0	0	1	0	1	0	1	0	4	0	1	0	0	0	0	0	0	0	0	0	11	0	1111.66	>sp|A5YKK6|CNOT1_HUMAN CCR4-NOT transcription complex subunit 1 OS=Homo sapiens GN=CNOT1 PE=1 SV=2	>sp|A5YKK6|CNOT1_HUMAN CCR4-NOT transcription complex subunit 1 OS=Homo sapiens GN=CNOT1 PE=1 SV=2	yes	yes	2	0.013254	88.596	5.5	3.77			2	1
DAIHIGFPR	R	D	A	P	R	E	1	1	0	1	0	0	0	1	1	2	0	0	0	1	1	0	0	0	0	0	0	9	0	1024.55	>sp|P47974|TISD_HUMAN Zinc finger protein 36, C3H1 type-like 2 OS=Homo sapiens GN=ZFP36L2 PE=1 SV=3	>sp|P47974|TISD_HUMAN Zinc finger protein 36, C3H1 type-like 2 OS=Homo sapiens GN=ZFP36L2 PE=1 SV=3	yes	yes	2	0.011129	107.57	3.5	0.5			1	1
DAINIETAIK	R	D	A	I	K	T	2	0	1	1	0	0	1	0	0	3	0	1	0	0	0	0	1	0	0	0	0	10	0	1086.59	>sp|P07355|ANXA2_HUMAN Annexin A2 OS=Homo sapiens GN=ANXA2 PE=1 SV=2;>sp|A6NMY6|AXA2L_HUMAN Putative annexin A2-like protein OS=Homo sapiens GN=ANXA2P2 PE=5 SV=2	>sp|P07355|ANXA2_HUMAN Annexin A2 OS=Homo sapiens GN=ANXA2 PE=1 SV=2	yes	no	2	0.007204	98.754	6.75	0.829						2	1	1
DAIPEIIGIEAGSR	R	D	A	S	R	R	2	1	0	1	0	0	2	2	0	4	0	0	0	0	1	1	0	0	0	0	0	14	0	1439.76	>sp|Q9NSI2|F207A_HUMAN Protein FAM207A OS=Homo sapiens GN=FAM207A PE=1 SV=2	>sp|Q9NSI2|F207A_HUMAN Protein FAM207A OS=Homo sapiens GN=FAM207A PE=1 SV=2	yes	yes	2	0.0012651	128.95	7	0							1
DAIPENIPPITADFAEDK	K	D	A	D	K	D	3	0	1	3	0	0	2	0	0	3	0	1	0	1	3	0	1	0	0	0	0	18	0	1954.95	CON__P02769	CON__P02769	yes	yes	2	0.0068074	87.419	4.63	3.41	5	4	1	1			1	2	5
DAIPENIPPITADFAEDKDVCK	K	D	A	C	K	N	3	0	1	4	1	0	2	0	0	3	0	2	0	1	3	0	1	0	0	1	0	22	1	2457.17	CON__P02769	CON__P02769	yes	yes	2	6.7606e-10	133.65	3.17	3.13	2	2	1							1
DAIQVVR	R	D	A	V	R	E	1	1	0	1	0	1	0	0	0	1	0	0	0	0	0	0	0	0	0	2	0	7	0	799.455	>sp|Q9UHB9|SRP68_HUMAN Signal recognition particle subunit SRP68 OS=Homo sapiens GN=SRP68 PE=1 SV=2	>sp|Q9UHB9|SRP68_HUMAN Signal recognition particle subunit SRP68 OS=Homo sapiens GN=SRP68 PE=1 SV=2	yes	yes	2	1.6413e-07	133.81	1	0	1
DAISDIAIHFINK	R	D	A	N	K	M	2	0	1	2	0	0	0	0	1	4	0	1	0	1	0	1	0	0	0	0	0	13	0	1455.77	>sp|P50991|TCPD_HUMAN T-complex protein 1 subunit delta OS=Homo sapiens GN=CCT4 PE=1 SV=4	>sp|P50991|TCPD_HUMAN T-complex protein 1 subunit delta OS=Homo sapiens GN=CCT4 PE=1 SV=4	yes	yes	2	3.5871e-23	198.97	1.5	0.5	2	2
DASEINSEQDKENSIIK	K	D	A	I	K	S	1	0	2	2	0	1	3	0	0	3	0	2	0	0	0	3	0	0	0	0	0	17	1	1918.91	>sp|P15822|ZEP1_HUMAN Zinc finger protein 40 OS=Homo sapiens GN=HIVEP1 PE=1 SV=3	>sp|P15822|ZEP1_HUMAN Zinc finger protein 40 OS=Homo sapiens GN=HIVEP1 PE=1 SV=3	yes	yes	3	0.027395	73.386	5	0					2
DASGVTFTWTPSSGK	R	D	A	G	K	S	1	0	0	1	0	0	0	2	0	0	0	1	0	1	1	3	3	1	0	1	0	15	0	1539.72	>sp|P01876|IGHA1_HUMAN Ig alpha-1 chain C region OS=Homo sapiens GN=IGHA1 PE=1 SV=2	>sp|P01876|IGHA1_HUMAN Ig alpha-1 chain C region OS=Homo sapiens GN=IGHA1 PE=1 SV=2	yes	yes	2	0.0045359	105.58	9.83	1.34								1	2	1
DASIMVTNDGATIIK	R	D	A	I	K	N	2	0	1	2	0	0	0	1	0	3	0	1	1	0	0	1	2	0	0	1	0	15	0	1547.79	>sp|P78371|TCPB_HUMAN T-complex protein 1 subunit beta OS=Homo sapiens GN=CCT2 PE=1 SV=4	>sp|P78371|TCPB_HUMAN T-complex protein 1 subunit beta OS=Homo sapiens GN=CCT2 PE=1 SV=4	yes	yes	2	9.3678e-98	275.76	5.95	3.81	4	2	3	1			3	1	4	1
DASSSTFPTITR	K	D	A	T	R	H	1	1	0	1	0	0	0	0	0	1	0	0	0	1	1	3	3	0	0	0	0	12	0	1281.62	>sp|Q9BXW9|FACD2_HUMAN Fanconi anemia group D2 protein OS=Homo sapiens GN=FANCD2 PE=1 SV=1	>sp|Q9BXW9|FACD2_HUMAN Fanconi anemia group D2 protein OS=Homo sapiens GN=FANCD2 PE=1 SV=1	yes	yes	2	0.049709	72.289	12	0
DATWSPINHSIITTVGWDHQVVHHVVPTEPIPAPGPASVTE	R	D	A	T	E	-	3	0	1	2	0	1	2	2	4	4	0	0	0	0	6	3	5	2	0	6	0	41	0	4391.2	>sp|Q9BQA1|MEP50_HUMAN Methylosome protein 50 OS=Homo sapiens GN=WDR77 PE=1 SV=1	>sp|Q9BQA1|MEP50_HUMAN Methylosome protein 50 OS=Homo sapiens GN=WDR77 PE=1 SV=1	yes	yes	4	0.045647	22.121	2	0		1
DAVEDIESVGK	K	D	A	G	K	G	1	0	0	2	0	0	2	1	0	1	0	1	0	0	0	1	0	0	0	2	0	11	0	1160.56	>sp|P81605|DCD_HUMAN Dermcidin OS=Homo sapiens GN=DCD PE=1 SV=2	>sp|P81605|DCD_HUMAN Dermcidin OS=Homo sapiens GN=DCD PE=1 SV=2	yes	yes	2	1.8617e-26	169.82	6.24	3.42	10	7	8	10	9	9	8	8	7	7
DAVQINVIATR	R	D	A	T	R	Q	2	1	1	1	0	1	0	0	0	2	0	0	0	0	0	0	1	0	0	2	0	11	0	1198.67	>sp|Q8WVX9|FACR1_HUMAN Fatty acyl-CoA reductase 1 OS=Homo sapiens GN=FAR1 PE=1 SV=1	>sp|Q8WVX9|FACR1_HUMAN Fatty acyl-CoA reductase 1 OS=Homo sapiens GN=FAR1 PE=1 SV=1	yes	yes	2	0.0046425	97.957	8.5	1.12							1	1	1	1
DAVTYTEHAK	R	D	A	A	K	R	2	0	0	1	0	0	1	0	1	0	0	1	0	0	0	0	2	0	1	1	0	10	0	1133.54	>sp|P62805|H4_HUMAN Histone H4 OS=Homo sapiens GN=HIST1H4A PE=1 SV=2	>sp|P62805|H4_HUMAN Histone H4 OS=Homo sapiens GN=HIST1H4A PE=1 SV=2	yes	yes	2,3	0.0025447	130.41	6.71	3.41	3	2	1		1	3	1	6	3
DAYSGGAVNIYHVR	R	D	A	V	R	E	2	1	1	1	0	0	0	2	1	1	0	0	0	0	0	1	0	0	2	2	0	14	0	1520.74	>sp|P28074|PSB5_HUMAN Proteasome subunit beta type-5 OS=Homo sapiens GN=PSMB5 PE=1 SV=3	>sp|P28074|PSB5_HUMAN Proteasome subunit beta type-5 OS=Homo sapiens GN=PSMB5 PE=1 SV=3	yes	yes	2	3.392e-24	190.34	10.5	0.5										1
DCIFRPINK	R	D	C	N	K	Q	0	1	1	1	1	0	0	0	0	2	0	1	0	1	1	0	0	0	0	0	0	9	1	1161.6	>sp|Q13616|CUL1_HUMAN Cullin-1 OS=Homo sapiens GN=CUL1 PE=1 SV=2	>sp|Q13616|CUL1_HUMAN Cullin-1 OS=Homo sapiens GN=CUL1 PE=1 SV=2	yes	yes	2	0.019426	111.06	6.25	0.829					1	1	2
DDDIAAIVVDNGSGMCK	M	D	D	C	K	A	2	0	1	4	1	0	0	2	0	2	0	1	1	0	0	1	0	0	0	2	0	17	0	1778.78	CON__P60712;>sp|P60709|ACTB_HUMAN Actin, cytoplasmic 1 OS=Homo sapiens GN=ACTB PE=1 SV=1	CON__P60712	yes	no	2	1.8945e-08	161.19	6.27	2.93	1	2	1	3	1	4	3	2	1	1
DDDRVMEFIEQISK		D	D	S	K		0	1	0	3	0	1	2	0	0	2	0	1	1	1	0	1	0	0	0	1	0	14	1	1723.81		REV__>sp|P11137|MAP2_HUMAN Microtubule-associated protein 2 OS=Homo sapiens GN=MAP2 PE=1 SV=4	yes	yes	2	0.0015824	130.56	7.17	0.898						2	1	3
DDEVQVVR	K	D	D	V	R	G	0	1	0	2	0	1	1	0	0	0	0	0	0	0	0	0	0	0	0	3	0	8	0	958.472	>sp|P61254|RL26_HUMAN 60S ribosomal protein L26 OS=Homo sapiens GN=RPL26 PE=1 SV=1;>sp|Q9UNX3|RL26L_HUMAN 60S ribosomal protein L26-like 1 OS=Homo sapiens GN=RPL26L1 PE=1 SV=1	>sp|P61254|RL26_HUMAN 60S ribosomal protein L26 OS=Homo sapiens GN=RPL26 PE=1 SV=1	yes	no	2	0.016019	109.71	1.5	0.5	2	2
DDGVSIPGEYTSFIAPISSSK	K	D	D	S	K	I	1	0	0	2	0	0	1	2	0	3	0	1	0	1	2	5	1	0	1	1	0	21	0	2169.05	>sp|O14744|ANM5_HUMAN Protein arginine N-methyltransferase 5 OS=Homo sapiens GN=PRMT5 PE=1 SV=4	>sp|O14744|ANM5_HUMAN Protein arginine N-methyltransferase 5 OS=Homo sapiens GN=PRMT5 PE=1 SV=4	yes	yes	2	3.3063e-28	172.99	6.33	3.65	1	2	2	1	1		2	1	2
DDIIENAPTTHTEEYSGEEK	R	D	D	E	K	T	1	0	1	2	0	0	5	1	1	2	0	1	0	0	1	1	3	0	1	0	0	20	0	2276.99	>sp|O14744|ANM5_HUMAN Protein arginine N-methyltransferase 5 OS=Homo sapiens GN=PRMT5 PE=1 SV=4	>sp|O14744|ANM5_HUMAN Protein arginine N-methyltransferase 5 OS=Homo sapiens GN=PRMT5 PE=1 SV=4	yes	yes	2,3	4.0165e-48	198.88	5.94	3.21	3	3	4	3	3	1	6	3	4
DDIINIIR	R	D	D	I	R	E	0	1	1	2	0	0	0	0	0	4	0	0	0	0	0	0	0	0	0	0	0	8	0	970.545	>sp|Q9HD67|MYO10_HUMAN Unconventional myosin-X OS=Homo sapiens GN=MYO10 PE=1 SV=3	>sp|Q9HD67|MYO10_HUMAN Unconventional myosin-X OS=Homo sapiens GN=MYO10 PE=1 SV=3	yes	yes	2	0.0073782	121.09	3.5	0.5			1	1
DDKHGSYEDAVHSGAIND	K	D	D	N	D	-	2	0	1	4	0	0	1	2	2	1	0	1	0	0	0	2	0	0	1	1	0	18	1	1928.81	>sp|P17987|TCPA_HUMAN T-complex protein 1 subunit alpha OS=Homo sapiens GN=TCP1 PE=1 SV=1	>sp|P17987|TCPA_HUMAN T-complex protein 1 subunit alpha OS=Homo sapiens GN=TCP1 PE=1 SV=1	yes	yes	2,3	1.1249e-18	188.9	7.6	3.67	1						1		2
DDPHACYSTVFDK	K	D	D	D	K	I	1	0	0	3	1	0	0	0	1	0	0	1	0	1	1	1	1	0	1	1	0	13	0	1553.65	CON__P02769	CON__P02769	yes	yes	2	0.013228	91.712	10	0.816									1	1
DDPPPPEDDENK	K	D	D	N	K	E	0	0	1	4	0	0	2	0	0	0	0	1	0	0	4	0	0	0	0	0	0	12	0	1366.55	>sp|P63208|SKP1_HUMAN S-phase kinase-associated protein 1 OS=Homo sapiens GN=SKP1 PE=1 SV=2	>sp|P63208|SKP1_HUMAN S-phase kinase-associated protein 1 OS=Homo sapiens GN=SKP1 PE=1 SV=2	yes	yes	2	3.8571e-39	223.08	6.61	3.7	3	1	1	2	4	1	1	3		1
DDPPPPEDDENKEK	K	D	D	E	K	R	0	0	1	4	0	0	3	0	0	0	0	2	0	0	4	0	0	0	0	0	0	14	1	1623.69	>sp|P63208|SKP1_HUMAN S-phase kinase-associated protein 1 OS=Homo sapiens GN=SKP1 PE=1 SV=2	>sp|P63208|SKP1_HUMAN S-phase kinase-associated protein 1 OS=Homo sapiens GN=SKP1 PE=1 SV=2	yes	yes	2,3	1.8235e-12	186.51	8.35	3.65	2	1					2	2	2	2
DDVAQTDIIQIDPNFGSK	K	D	D	S	K	E	1	0	1	4	0	2	0	1	0	3	0	1	0	1	1	1	1	0	0	1	0	18	0	1974.95	>sp|P08195|4F2_HUMAN 4F2 cell-surface antigen heavy chain OS=Homo sapiens GN=SLC3A2 PE=1 SV=3	>sp|P08195|4F2_HUMAN 4F2 cell-surface antigen heavy chain OS=Homo sapiens GN=SLC3A2 PE=1 SV=3	yes	yes	2	0.054666	68.639	1	0	1
DDYAIGER	K	D	D	E	R	V	1	1	0	2	0	0	1	1	0	1	0	0	0	0	0	0	0	0	1	0	0	8	0	937.414	>sp|Q9BV68|RN126_HUMAN RING finger protein 126 OS=Homo sapiens GN=RNF126 PE=1 SV=1	>sp|Q9BV68|RN126_HUMAN RING finger protein 126 OS=Homo sapiens GN=RNF126 PE=1 SV=1	yes	yes	2	0.016601	109.48	11	0
DEDGKPYSPSEYSIQQTR	R	D	E	T	R	D	0	1	0	2	0	2	2	1	0	1	0	1	0	0	2	3	1	0	2	0	0	18	1	2098.94	>sp|Q16236|NF2L2_HUMAN Nuclear factor erythroid 2-related factor 2 OS=Homo sapiens GN=NFE2L2 PE=1 SV=3	>sp|Q16236|NF2L2_HUMAN Nuclear factor erythroid 2-related factor 2 OS=Homo sapiens GN=NFE2L2 PE=1 SV=3	yes	yes	2,3	1.3087e-07	156.83	6	1					1		1
DEIEAIIHR	R	D	E	H	R	Q	1	1	0	1	0	0	2	0	1	3	0	0	0	0	0	0	0	0	0	0	0	9	0	1094.57	>sp|Q9HD67|MYO10_HUMAN Unconventional myosin-X OS=Homo sapiens GN=MYO10 PE=1 SV=3	>sp|Q9HD67|MYO10_HUMAN Unconventional myosin-X OS=Homo sapiens GN=MYO10 PE=1 SV=3	yes	yes	2	0.01171	103.55	5	0					1
DEIHIVEAEAMNYEGSPIK	K	D	E	I	K	V	2	0	1	1	0	0	4	1	1	3	0	1	1	0	1	1	0	0	1	1	0	19	0	2144.01	>sp|P06748|NPM_HUMAN Nucleophosmin OS=Homo sapiens GN=NPM1 PE=1 SV=2	>sp|P06748|NPM_HUMAN Nucleophosmin OS=Homo sapiens GN=NPM1 PE=1 SV=2	yes	yes	2,3	9.03e-28	181.32	10.8	0.4										1
DEIIPTTPISEQK	K	D	E	Q	K	G	0	0	0	1	0	1	2	0	0	3	0	1	0	0	2	1	2	0	0	0	0	13	0	1469.76	>sp|P23396|RS3_HUMAN 40S ribosomal protein S3 OS=Homo sapiens GN=RPS3 PE=1 SV=2	>sp|P23396|RS3_HUMAN 40S ribosomal protein S3 OS=Homo sapiens GN=RPS3 PE=1 SV=2	yes	yes	2	8.2542e-16	182.25	6.35	3.76	3	5	3		1	4	2	4		3
DEKEMDKENNDGSSEIGK	K	D	E	G	K	A	0	0	2	3	0	0	4	2	0	1	0	3	1	0	0	2	0	0	0	0	0	18	2	2023.86	>sp|Q9HAW4|CLSPN_HUMAN Claspin OS=Homo sapiens GN=CLSPN PE=1 SV=3	>sp|Q9HAW4|CLSPN_HUMAN Claspin OS=Homo sapiens GN=CLSPN PE=1 SV=3	yes	yes	3	0.038064	99.392	6.5	0.5						1	1
DENPFASITATSQPIAAAAR	R	D	E	A	R	S	6	1	1	1	0	1	1	0	0	2	0	0	0	1	2	2	2	0	0	0	0	20	0	2030.01	>sp|O95155|UBE4B_HUMAN Ubiquitin conjugation factor E4 B OS=Homo sapiens GN=UBE4B PE=1 SV=1	>sp|O95155|UBE4B_HUMAN Ubiquitin conjugation factor E4 B OS=Homo sapiens GN=UBE4B PE=1 SV=1	yes	yes	2	2.5253e-61	220.16	5.33	1.7			1			1	1
DESSPYAAMIAAQDVAQR	R	D	E	Q	R	C	5	1	0	2	0	2	1	0	0	1	0	0	1	0	1	2	0	0	1	1	0	18	0	1921.88	>sp|P62263|RS14_HUMAN 40S ribosomal protein S14 OS=Homo sapiens GN=RPS14 PE=1 SV=3	>sp|P62263|RS14_HUMAN 40S ribosomal protein S14 OS=Homo sapiens GN=RPS14 PE=1 SV=3	yes	yes	2	5.679e-20	188.16	10	0										1
DETFIWFR	K	D	E	F	R	S	0	1	0	1	0	0	1	0	0	1	0	0	0	2	0	0	1	1	0	0	0	8	0	1112.53	>sp|Q9HD67|MYO10_HUMAN Unconventional myosin-X OS=Homo sapiens GN=MYO10 PE=1 SV=3	>sp|Q9HD67|MYO10_HUMAN Unconventional myosin-X OS=Homo sapiens GN=MYO10 PE=1 SV=3	yes	yes	2	0.0014408	157.33	5	2.16			1	1				1
DFIAGGIAAAISK	K	D	F	S	K	T	4	0	0	1	0	0	0	2	0	3	0	1	0	1	0	1	0	0	0	0	0	13	0	1232.68	>sp|P12236|ADT3_HUMAN ADP/ATP translocase 3 OS=Homo sapiens GN=SLC25A6 PE=1 SV=4	>sp|P12236|ADT3_HUMAN ADP/ATP translocase 3 OS=Homo sapiens GN=SLC25A6 PE=1 SV=4	yes	yes	2	0.002373	113.25	11.3	0.745										1
DFIAGGVAAAISK	K	D	F	S	K	T	4	0	0	1	0	0	0	2	0	2	0	1	0	1	0	1	0	0	0	1	0	13	0	1218.66	>sp|P05141|ADT2_HUMAN ADP/ATP translocase 2 OS=Homo sapiens GN=SLC25A5 PE=1 SV=7	>sp|P05141|ADT2_HUMAN ADP/ATP translocase 2 OS=Homo sapiens GN=SLC25A5 PE=1 SV=7	yes	yes	2	1.6647e-21	194.12	9	2.04						3		3	2	2
DFIIDIAR	R	D	F	A	R	Q	1	1	0	2	0	0	0	0	0	3	0	0	0	1	0	0	0	0	0	0	0	8	0	961.523	>sp|Q9HBM6|TAF9B_HUMAN Transcription initiation factor TFIID subunit 9B OS=Homo sapiens GN=TAF9B PE=1 SV=1;>sp|Q16594|TAF9_HUMAN Transcription initiation factor TFIID subunit 9 OS=Homo sapiens GN=TAF9 PE=1 SV=1	>sp|Q9HBM6|TAF9B_HUMAN Transcription initiation factor TFIID subunit 9B OS=Homo sapiens GN=TAF9B PE=1 SV=1	yes	no	2	0.0041957	127.56	9.33	1.7							1			1
DFIITAR	K	D	F	A	R	R	1	1	0	1	0	0	0	0	0	2	0	0	0	1	0	0	1	0	0	0	0	7	0	834.46	>sp|P63173|RL38_HUMAN 60S ribosomal protein L38 OS=Homo sapiens GN=RPL38 PE=1 SV=2	>sp|P63173|RL38_HUMAN 60S ribosomal protein L38 OS=Homo sapiens GN=RPL38 PE=1 SV=2	yes	yes	1,2	0.019525	152.47	6	2			1	2	1	3		1	2
DFIITQMTGK	R	D	F	G	K	E	0	0	0	1	0	1	0	1	0	2	0	1	1	1	0	0	2	0	0	0	0	10	0	1152.58	>sp|Q9H9J2|RM44_HUMAN 39S ribosomal protein L44, mitochondrial OS=Homo sapiens GN=MRPL44 PE=1 SV=1	>sp|Q9H9J2|RM44_HUMAN 39S ribosomal protein L44, mitochondrial OS=Homo sapiens GN=MRPL44 PE=1 SV=1	yes	yes	2	0.00023153	164.64	3.17	1.77	1	2	1		1	1
DFITAIPEQGIDHIAENIISYIDAR	R	D	F	A	R	S	3	1	1	3	0	1	2	1	1	7	0	0	0	1	1	1	1	0	1	0	0	25	0	2813.42	>sp|Q9UKB1|FBW1B_HUMAN F-box/WD repeat-containing protein 11 OS=Homo sapiens GN=FBXW11 PE=1 SV=1	>sp|Q9UKB1|FBW1B_HUMAN F-box/WD repeat-containing protein 11 OS=Homo sapiens GN=FBXW11 PE=1 SV=1	yes	yes	2,3	2.6306e-23	133.76	9.75	0.829									2	1
DFSHPQMPK	K	D	F	P	K	K	0	0	0	1	0	1	0	0	1	0	0	1	1	1	2	1	0	0	0	0	0	9	0	1085.5	>sp|P48643|TCPE_HUMAN T-complex protein 1 subunit epsilon OS=Homo sapiens GN=CCT5 PE=1 SV=1	>sp|P48643|TCPE_HUMAN T-complex protein 1 subunit epsilon OS=Homo sapiens GN=CCT5 PE=1 SV=1	yes	yes	2	0.022342	88.177	10.7	1.25									1
DFYIIGR	K	D	F	G	R	G	0	1	0	1	0	0	0	1	0	2	0	0	0	1	0	0	0	0	1	0	0	7	0	882.46	>sp|Q9UGJ1|GCP4_HUMAN Gamma-tubulin complex component 4 OS=Homo sapiens GN=TUBGCP4 PE=1 SV=1	>sp|Q9UGJ1|GCP4_HUMAN Gamma-tubulin complex component 4 OS=Homo sapiens GN=TUBGCP4 PE=1 SV=1	yes	yes	2	0.015667	126.24	11	0
DGAGDVAFIR	R	D	G	I	R	E	2	1	0	2	0	0	0	2	0	1	0	0	0	1	0	0	0	0	0	1	0	10	0	1019.5	>sp|P02788|TRFL_HUMAN Lactotransferrin OS=Homo sapiens GN=LTF PE=1 SV=6	>sp|P02788|TRFL_HUMAN Lactotransferrin OS=Homo sapiens GN=LTF PE=1 SV=6	yes	yes	2	0.0043714	113.93	10.3	1.03									2	2
DGAPSPMMPNEAR	R	D	G	A	R	I	2	1	1	1	0	0	1	1	0	0	0	0	2	0	3	1	0	0	0	0	0	13	0	1371.59	>sp|P30876|RPB2_HUMAN DNA-directed RNA polymerase II subunit RPB2 OS=Homo sapiens GN=POLR2B PE=1 SV=1	>sp|P30876|RPB2_HUMAN DNA-directed RNA polymerase II subunit RPB2 OS=Homo sapiens GN=POLR2B PE=1 SV=1	yes	yes	2	0.014709	81.904	9	0									1
DGAYYQIFVR	R	D	G	V	R	D	1	1	0	1	0	1	0	1	0	1	0	0	0	1	0	0	0	0	2	1	0	10	0	1230.6	>sp|Q9NNW5|WDR6_HUMAN WD repeat-containing protein 6 OS=Homo sapiens GN=WDR6 PE=1 SV=1	>sp|Q9NNW5|WDR6_HUMAN WD repeat-containing protein 6 OS=Homo sapiens GN=WDR6 PE=1 SV=1	yes	yes	2	0.0032915	114.89	2.33	0.471		2	1
DGDVTVTNDGATIISMMDVDHQIAK	K	D	G	A	K	I	2	0	1	5	0	1	0	2	1	3	0	1	2	0	0	1	3	0	0	3	0	25	0	2645.23	>sp|P48643|TCPE_HUMAN T-complex protein 1 subunit epsilon OS=Homo sapiens GN=CCT5 PE=1 SV=1	>sp|P48643|TCPE_HUMAN T-complex protein 1 subunit epsilon OS=Homo sapiens GN=CCT5 PE=1 SV=1	yes	yes	3	0.0070655	66.122	9	0									1
DGDYRDQDYR	R	D	G	Y	R	T	0	2	0	4	0	1	0	1	0	0	0	0	0	0	0	0	0	0	2	0	0	10	1	1301.53	>sp|P98175|RBM10_HUMAN RNA-binding protein 10 OS=Homo sapiens GN=RBM10 PE=1 SV=3	>sp|P98175|RBM10_HUMAN RNA-binding protein 10 OS=Homo sapiens GN=RBM10 PE=1 SV=3	yes	yes	2,3	0.0010462	114.86	6.44	4.06	1	1	1	1	1				1
DGEDIMDESVIK	K	D	G	I	K	F	0	0	0	3	0	0	2	1	0	2	0	1	1	0	0	1	0	0	0	1	0	12	0	1349.6	>sp|Q13616|CUL1_HUMAN Cullin-1 OS=Homo sapiens GN=CUL1 PE=1 SV=2	>sp|Q13616|CUL1_HUMAN Cullin-1 OS=Homo sapiens GN=CUL1 PE=1 SV=2	yes	yes	2	1.6794e-12	167.11	5.53	3.11	1	6	7	2	4	2	4	3	2	1
DGEDQTQDTEIVETR	R	D	G	T	R	P	0	1	0	3	0	2	3	1	0	1	0	0	0	0	0	0	3	0	0	1	0	15	0	1734.75	>sp|P30480|1B42_HUMAN HLA class I histocompatibility antigen, B-42 alpha chain OS=Homo sapiens GN=HLA-B PE=1 SV=1;>sp|P30460|1B08_HUMAN HLA class I histocompatibility antigen, B-8 alpha chain OS=Homo sapiens GN=HLA-B PE=1 SV=1;>sp|P01889|1B07_HUMAN HLA class I histocompatibility antigen, B-7 alpha chain OS=Homo sapiens GN=HLA-B PE=1 SV=3;>sp|Q95365|1B38_HUMAN HLA class I histocompatibility antige…	>sp|P10321|1C07_HUMAN HLA class I histocompatibility antigen, Cw-7 alpha chain OS=Homo sapiens GN=HLA-C PE=1 SV=3	no	no	2	1.7362e-157	299.56	11	0
DGEDQTQDTEIVETRPAGDGTFQK	R	D	G	Q	K	W	1	1	0	4	0	3	3	3	0	1	0	1	0	1	1	0	4	0	0	1	0	24	1	2636.18	>sp|P10321|1C07_HUMAN HLA class I histocompatibility antigen, Cw-7 alpha chain OS=Homo sapiens GN=HLA-C PE=1 SV=3;>sp|Q31612|1B73_HUMAN HLA class I histocompatibility antigen, B-73 alpha chain OS=Homo sapiens GN=HLA-B PE=1 SV=1;>sp|P30499|1C01_HUMAN HLA class I histocompatibility antigen, Cw-1 alpha chain OS=Homo sapiens GN=HLA-C PE=2 SV=1;>sp|Q09160|1A80_HUMAN HLA class I histocompatibility anti…	>sp|P10321|1C07_HUMAN HLA class I histocompatibility antigen, Cw-7 alpha chain OS=Homo sapiens GN=HLA-C PE=1 SV=3	no	no	3	2.4759e-21	167.89	6.44	4.14		2	2	1						1
DGEDQTQDTEIVETRPAGDR	R	D	G	D	R	T	1	2	0	4	0	2	3	2	0	1	0	0	0	0	1	0	3	0	0	1	0	20	1	2230.99	>sp|P30480|1B42_HUMAN HLA class I histocompatibility antigen, B-42 alpha chain OS=Homo sapiens GN=HLA-B PE=1 SV=1;>sp|P30460|1B08_HUMAN HLA class I histocompatibility antigen, B-8 alpha chain OS=Homo sapiens GN=HLA-B PE=1 SV=1;>sp|P01889|1B07_HUMAN HLA class I histocompatibility antigen, B-7 alpha chain OS=Homo sapiens GN=HLA-B PE=1 SV=3;>sp|Q95365|1B38_HUMAN HLA class I histocompatibility antige…	>sp|P30480|1B42_HUMAN HLA class I histocompatibility antigen, B-42 alpha chain OS=Homo sapiens GN=HLA-B PE=1 SV=1	no	no	3	2.1206e-05	114.56	6.92	3.93	1	1	2	1		1	2
DGEEEFPFER	R	D	G	E	R	R	0	1	0	1	0	0	4	1	0	0	0	0	0	2	1	0	0	0	0	0	0	10	0	1253.52	>sp|Q9H3C7|GGNB2_HUMAN Gametogenetin-binding protein 2 OS=Homo sapiens GN=GGNBP2 PE=1 SV=1	>sp|Q9H3C7|GGNB2_HUMAN Gametogenetin-binding protein 2 OS=Homo sapiens GN=GGNBP2 PE=1 SV=1	yes	yes	2	0.015845	85.355	8	0								1
DGEHDIIVYK	R	D	G	Y	K	A	0	0	0	2	0	0	1	1	1	2	0	1	0	0	0	0	0	0	1	1	0	10	0	1187.58	>sp|Q14185|DOCK1_HUMAN Dedicator of cytokinesis protein 1 OS=Homo sapiens GN=DOCK1 PE=1 SV=2	>sp|Q14185|DOCK1_HUMAN Dedicator of cytokinesis protein 1 OS=Homo sapiens GN=DOCK1 PE=1 SV=2	yes	yes	2,3	0.017406	85.29	7.5	1.12						1	1	1	1
DGEQHEDINEVAK	K	D	G	A	K	I	1	0	1	2	0	1	3	1	1	1	0	1	0	0	0	0	0	0	0	1	0	13	0	1482.66	>sp|O95831|AIFM1_HUMAN Apoptosis-inducing factor 1, mitochondrial OS=Homo sapiens GN=AIFM1 PE=1 SV=1	>sp|O95831|AIFM1_HUMAN Apoptosis-inducing factor 1, mitochondrial OS=Homo sapiens GN=AIFM1 PE=1 SV=1	yes	yes	2	1.0476e-39	220.37	9	0									1
DGEQPQIIIEDSSAGEDSVHDR	K	D	G	D	R	F	1	1	0	4	0	2	3	2	1	3	0	0	0	0	1	3	0	0	0	1	0	22	0	2396.07	>sp|Q96K76|UBP47_HUMAN Ubiquitin carboxyl-terminal hydrolase 47 OS=Homo sapiens GN=USP47 PE=1 SV=3	>sp|Q96K76|UBP47_HUMAN Ubiquitin carboxyl-terminal hydrolase 47 OS=Homo sapiens GN=USP47 PE=1 SV=3	yes	yes	2,3	3.9648e-93	233.85	6.71	1.83			1			2	1	2	1
DGFFTIDSAIIR	R	D	G	I	R	T	1	1	0	2	0	0	0	1	0	3	0	0	0	2	0	1	1	0	0	0	0	12	0	1353.69	>sp|O95900|TRUB2_HUMAN Probable tRNA pseudouridine synthase 2 OS=Homo sapiens GN=TRUB2 PE=1 SV=1	>sp|O95900|TRUB2_HUMAN Probable tRNA pseudouridine synthase 2 OS=Homo sapiens GN=TRUB2 PE=1 SV=1	yes	yes	2	0.028429	77.674	6	0						1
DGGEQDTWAGEGAEAIAR	R	D	G	A	R	N	4	1	0	2	0	1	3	4	0	1	0	0	0	0	0	0	1	1	0	0	0	18	0	1831.8	>sp|Q14494|NF2L1_HUMAN Nuclear factor erythroid 2-related factor 1 OS=Homo sapiens GN=NFE2L1 PE=1 SV=1	>sp|Q14494|NF2L1_HUMAN Nuclear factor erythroid 2-related factor 1 OS=Homo sapiens GN=NFE2L1 PE=1 SV=1	yes	yes	2	1.2787e-12	156.08	8	3					1
DGIGSDNIGSR	R	D	G	S	R	M	0	1	1	2	0	0	0	3	0	2	0	0	0	0	0	2	0	0	0	0	0	11	0	1089.51	>sp|P98175|RBM10_HUMAN RNA-binding protein 10 OS=Homo sapiens GN=RBM10 PE=1 SV=3	>sp|P98175|RBM10_HUMAN RNA-binding protein 10 OS=Homo sapiens GN=RBM10 PE=1 SV=3	yes	yes	2	0.00080099	110.64	9	0									2
DGMDNQGGYGSVGR	R	D	G	G	R	M	0	1	1	2	0	1	0	5	0	0	0	0	1	0	0	1	0	0	1	1	0	14	0	1411.58	>sp|P31942|HNRH3_HUMAN Heterogeneous nuclear ribonucleoprotein H3 OS=Homo sapiens GN=HNRNPH3 PE=1 SV=2	>sp|P31942|HNRH3_HUMAN Heterogeneous nuclear ribonucleoprotein H3 OS=Homo sapiens GN=HNRNPH3 PE=1 SV=2	yes	yes	2	1.9717e-53	249.39	6	0						2
DGMVSFHDNPEK	K	D	G	E	K	Y	0	0	1	2	0	0	1	1	1	0	0	1	1	1	1	1	0	0	0	1	0	12	0	1374.59	>sp|Q9UNS2|CSN3_HUMAN COP9 signalosome complex subunit 3 OS=Homo sapiens GN=COPS3 PE=1 SV=3	>sp|Q9UNS2|CSN3_HUMAN COP9 signalosome complex subunit 3 OS=Homo sapiens GN=COPS3 PE=1 SV=3	yes	yes	2	0.00016878	123.95	2	0		1
DGNDIHMTYK	R	D	G	Y	K	I	0	0	1	2	0	0	0	1	1	1	0	1	1	0	0	0	1	0	1	0	0	10	0	1192.52	>sp|O60884|DNJA2_HUMAN DnaJ homolog subfamily A member 2 OS=Homo sapiens GN=DNAJA2 PE=1 SV=1	>sp|O60884|DNJA2_HUMAN DnaJ homolog subfamily A member 2 OS=Homo sapiens GN=DNAJA2 PE=1 SV=1	yes	yes	2,3	2.3223e-48	241.4	6.27	4.12	3	7	6	5	2		2		1	3
DGNVIIHEMQIQHPTASIIAK	K	D	G	A	K	V	2	0	1	1	0	2	1	1	2	5	0	1	1	0	1	1	1	0	0	1	0	21	0	2314.21	>sp|P40227|TCPZ_HUMAN T-complex protein 1 subunit zeta OS=Homo sapiens GN=CCT6A PE=1 SV=3	>sp|P40227|TCPZ_HUMAN T-complex protein 1 subunit zeta OS=Homo sapiens GN=CCT6A PE=1 SV=3	yes	yes	2,3	7.3738e-16	156.58	7.23	4.61	3	1	1						3
DGQAMIWDINEGK	K	D	G	G	K	H	1	0	1	2	0	1	1	2	0	2	0	1	1	0	0	0	0	1	0	0	0	13	0	1475.67	>sp|P63244|GBLP_HUMAN Guanine nucleotide-binding protein subunit beta-2-like 1 OS=Homo sapiens GN=GNB2L1 PE=1 SV=3	>sp|P63244|GBLP_HUMAN Guanine nucleotide-binding protein subunit beta-2-like 1 OS=Homo sapiens GN=GNB2L1 PE=1 SV=3	yes	yes	2	2.042e-12	185.66	10.3	1.1									3	3
DGQVINETSQHHDDIE	R	D	G	I	E	-	0	0	1	3	0	2	2	1	2	2	0	0	0	0	0	1	1	0	0	1	0	16	0	1835.79	>sp|P08670|VIME_HUMAN Vimentin OS=Homo sapiens GN=VIM PE=1 SV=4	>sp|P08670|VIME_HUMAN Vimentin OS=Homo sapiens GN=VIM PE=1 SV=4	yes	yes	2	2.3107e-82	238.88	3	0			1
DGSDVIYPAR	R	D	G	A	R	I	1	1	0	2	0	0	0	1	0	1	0	0	0	0	1	1	0	0	1	1	0	10	0	1091.52	>sp|P25685|DNJB1_HUMAN DnaJ homolog subfamily B member 1 OS=Homo sapiens GN=DNAJB1 PE=1 SV=4	>sp|P25685|DNJB1_HUMAN DnaJ homolog subfamily B member 1 OS=Homo sapiens GN=DNAJB1 PE=1 SV=4	yes	yes	2	0.032125	82.287	4	0				1
DGSIASNPYSGDITK	R	D	G	T	K	F	1	0	1	2	0	0	0	2	0	2	0	1	0	0	1	3	1	0	1	0	0	15	0	1523.71	>sp|Q14157|UBP2L_HUMAN Ubiquitin-associated protein 2-like OS=Homo sapiens GN=UBAP2L PE=1 SV=2	>sp|Q14157|UBP2L_HUMAN Ubiquitin-associated protein 2-like OS=Homo sapiens GN=UBAP2L PE=1 SV=2	yes	yes	2	3.1843e-42	218.21	5.5	0.5					1	1
DGSNVIVTER	R	D	G	E	R	V	0	1	1	1	0	0	1	1	0	1	0	0	0	0	0	1	1	0	0	2	0	10	0	1088.55	>sp|Q02413|DSG1_HUMAN Desmoglein-1 OS=Homo sapiens GN=DSG1 PE=1 SV=2	>sp|Q02413|DSG1_HUMAN Desmoglein-1 OS=Homo sapiens GN=DSG1 PE=1 SV=2	yes	yes	2	0.0024236	136.81	3.38	2.18	5	1	3	3	1	1	1	1
DGVTPIKDITAHFR	K	D	G	F	R	G	1	1	0	2	0	0	0	1	1	2	0	1	0	1	1	0	2	0	0	1	0	14	1	1568.83	>sp|P55210|CASP7_HUMAN Caspase-7 OS=Homo sapiens GN=CASP7 PE=1 SV=1	>sp|P55210|CASP7_HUMAN Caspase-7 OS=Homo sapiens GN=CASP7 PE=1 SV=1	yes	yes	3	0.031443	72.615	6	0						1
DGVVEITGK	K	D	G	G	K	H	0	0	0	1	0	0	1	2	0	1	0	1	0	0	0	0	1	0	0	2	0	9	0	916.487	>sp|P04792|HSPB1_HUMAN Heat shock protein beta-1 OS=Homo sapiens GN=HSPB1 PE=1 SV=2	>sp|P04792|HSPB1_HUMAN Heat shock protein beta-1 OS=Homo sapiens GN=HSPB1 PE=1 SV=2	yes	yes	2	0.0105	112.71	7.5	0.5							1	1
DGVVFGVEK	K	D	G	E	K	I	0	0	0	1	0	0	1	2	0	0	0	1	0	1	0	0	0	0	0	3	0	9	0	948.492	>sp|P25788|PSA3_HUMAN Proteasome subunit alpha type-3 OS=Homo sapiens GN=PSMA3 PE=1 SV=2	>sp|P25788|PSA3_HUMAN Proteasome subunit alpha type-3 OS=Homo sapiens GN=PSMA3 PE=1 SV=2	yes	yes	2	0.021468	96.665	6	1.41				2	2	2	2	2
DGVWNIQNEVTK	K	D	G	T	K	E	0	0	2	1	0	1	1	1	0	1	0	1	0	0	0	0	1	1	0	2	0	12	0	1401.69	>sp|Q6P2Q9|PRP8_HUMAN Pre-mRNA-processing-splicing factor 8 OS=Homo sapiens GN=PRPF8 PE=1 SV=2	>sp|Q6P2Q9|PRP8_HUMAN Pre-mRNA-processing-splicing factor 8 OS=Homo sapiens GN=PRPF8 PE=1 SV=2	yes	yes	2	4.7487e-08	153.81	5	0.816				1	1	1
DGYMGIGISAQGVNMNR	R	D	G	N	R	I	1	1	2	1	0	1	0	4	0	2	0	0	2	0	0	1	0	0	1	1	0	17	0	1781.82	>sp|Q96S59|RANB9_HUMAN Ran-binding protein 9 OS=Homo sapiens GN=RANBP9 PE=1 SV=1;>sp|Q6VN20|RBP10_HUMAN Ran-binding protein 10 OS=Homo sapiens GN=RANBP10 PE=1 SV=1	>sp|Q96S59|RANB9_HUMAN Ran-binding protein 9 OS=Homo sapiens GN=RANBP9 PE=1 SV=1	no	no	2	0.00048104	117.07	1	0	1
DGYQATTQGQIK	R	D	G	I	K	E	1	0	0	1	0	3	0	2	0	1	0	1	0	0	0	0	2	0	1	0	0	12	0	1308.63	>sp|Q14185|DOCK1_HUMAN Dedicator of cytokinesis protein 1 OS=Homo sapiens GN=DOCK1 PE=1 SV=2	>sp|Q14185|DOCK1_HUMAN Dedicator of cytokinesis protein 1 OS=Homo sapiens GN=DOCK1 PE=1 SV=2	yes	yes	2	2.361e-21	198.55	7.6	1.36						2		1	2
DHASIQMNVAEVDK	K	D	H	D	K	V	2	0	1	2	0	1	1	0	1	1	0	1	1	0	0	1	0	0	0	2	0	14	0	1555.73	>sp|P63220|RS21_HUMAN 40S ribosomal protein S21 OS=Homo sapiens GN=RPS21 PE=1 SV=1	>sp|P63220|RS21_HUMAN 40S ribosomal protein S21 OS=Homo sapiens GN=RPS21 PE=1 SV=1	yes	yes	2	3.193e-09	172.85	9	0									2
DHAVFTR	K	D	H	T	R	R	1	1	0	1	0	0	0	0	1	0	0	0	0	1	0	0	1	0	0	1	0	7	0	844.419	>sp|P31689|DNJA1_HUMAN DnaJ homolog subfamily A member 1 OS=Homo sapiens GN=DNAJA1 PE=1 SV=2	>sp|P31689|DNJA1_HUMAN DnaJ homolog subfamily A member 1 OS=Homo sapiens GN=DNAJA1 PE=1 SV=2	yes	yes	2	0.0046013	116.9	10.2	1.72							1			1
DHAVVVGVYRPPPK	R	D	H	P	K	V	1	1	0	1	0	0	0	1	1	0	0	1	0	0	3	0	0	0	1	4	0	14	1	1532.85	>sp|P22087|FBRL_HUMAN rRNA 2'-O-methyltransferase fibrillarin OS=Homo sapiens GN=FBL PE=1 SV=2	>sp|P22087|FBRL_HUMAN rRNA 2'-O-methyltransferase fibrillarin OS=Homo sapiens GN=FBL PE=1 SV=2	yes	yes	2,3	3.9565e-05	164.22	9.12	2.03						1	1	2		1
DHGIIIYHIPQVEPR	R	D	H	P	R	D	0	1	0	1	0	1	1	1	2	4	0	0	0	0	2	0	0	0	1	1	0	15	0	1785.95	>sp|Q9Y676|RT18B_HUMAN 28S ribosomal protein S18b, mitochondrial OS=Homo sapiens GN=MRPS18B PE=1 SV=1	>sp|Q9Y676|RT18B_HUMAN 28S ribosomal protein S18b, mitochondrial OS=Homo sapiens GN=MRPS18B PE=1 SV=1	yes	yes	3	0.00085971	118.73	1.5	0.5	1	1
DHPAINYNIVSGPPSHK	K	D	H	H	K	T	1	0	2	1	0	0	0	1	2	2	0	1	0	0	3	2	0	0	1	1	0	17	0	1844.92	>sp|O15269|SPTC1_HUMAN Serine palmitoyltransferase 1 OS=Homo sapiens GN=SPTLC1 PE=1 SV=1	>sp|O15269|SPTC1_HUMAN Serine palmitoyltransferase 1 OS=Homo sapiens GN=SPTLC1 PE=1 SV=1	yes	yes	3	4.6373e-05	125.61	12	0
DHQYGIPIK	K	D	H	I	K	S	0	0	0	1	0	1	0	1	1	2	0	1	0	0	1	0	0	0	1	0	0	9	0	1069.56	>sp|Q9BSC4|NOL10_HUMAN Nucleolar protein 10 OS=Homo sapiens GN=NOL10 PE=1 SV=1	>sp|Q9BSC4|NOL10_HUMAN Nucleolar protein 10 OS=Homo sapiens GN=NOL10 PE=1 SV=1	yes	yes	2	0.010391	109.48	8.2	2.79					1	1	1
DHQYQFIEDAVR	K	D	H	V	R	N	1	1	0	2	0	2	1	0	1	1	0	0	0	1	0	0	0	0	1	1	0	12	0	1519.71	>sp|Q13263|TIF1B_HUMAN Transcription intermediary factor 1-beta OS=Homo sapiens GN=TRIM28 PE=1 SV=5	>sp|Q13263|TIF1B_HUMAN Transcription intermediary factor 1-beta OS=Homo sapiens GN=TRIM28 PE=1 SV=5	yes	yes	2	0.045457	67.997	8	1.35						1	4	4	1	1
DIAAHIK	K	D	I	I	K	K	2	0	0	1	0	0	0	0	1	2	0	1	0	0	0	0	0	0	0	0	0	7	0	766.434	>sp|P63167|DYL1_HUMAN Dynein light chain 1, cytoplasmic OS=Homo sapiens GN=DYNLL1 PE=1 SV=1	>sp|P63167|DYL1_HUMAN Dynein light chain 1, cytoplasmic OS=Homo sapiens GN=DYNLL1 PE=1 SV=1	yes	yes	2	0.058757	97.602	5.36	1.07				3	3	3	2
DIASVQAIIR	R	D	I	I	R	K	2	1	0	1	0	1	0	0	0	3	0	0	0	0	0	1	0	0	0	1	0	10	0	1084.62	>sp|Q13813|SPTN1_HUMAN Spectrin alpha chain, non-erythrocytic 1 OS=Homo sapiens GN=SPTAN1 PE=1 SV=3	>sp|Q13813|SPTN1_HUMAN Spectrin alpha chain, non-erythrocytic 1 OS=Homo sapiens GN=SPTAN1 PE=1 SV=3	yes	yes	2	0.0018661	143.5	4.67	0.471				1	2
DIDAFWIQR	R	D	I	Q	R	Q	1	1	0	2	0	1	0	0	0	2	0	0	0	1	0	0	0	1	0	0	0	9	0	1162.58	>sp|O75643|U520_HUMAN U5 small nuclear ribonucleoprotein 200 kDa helicase OS=Homo sapiens GN=SNRNP200 PE=1 SV=2	>sp|O75643|U520_HUMAN U5 small nuclear ribonucleoprotein 200 kDa helicase OS=Homo sapiens GN=SNRNP200 PE=1 SV=2	yes	yes	2	9.8355e-05	159.58	6.6	2.15				2				2	1
DIDDFQSWISR	R	D	I	S	R	T	0	1	0	3	0	1	0	0	0	2	0	0	0	1	0	2	0	1	0	0	0	11	0	1380.63	>sp|Q01082|SPTB2_HUMAN Spectrin beta chain, non-erythrocytic 1 OS=Homo sapiens GN=SPTBN1 PE=1 SV=2	>sp|Q01082|SPTB2_HUMAN Spectrin beta chain, non-erythrocytic 1 OS=Homo sapiens GN=SPTBN1 PE=1 SV=2	yes	yes	2	0.00059161	131.69	4.5	0.5				1	1
DIDEDEIIGNISETEIK	K	D	I	I	K	Q	0	0	1	3	0	0	4	1	0	5	0	1	0	0	0	1	1	0	0	0	0	17	0	1931.92	>sp|Q9NYL9|TMOD3_HUMAN Tropomodulin-3 OS=Homo sapiens GN=TMOD3 PE=1 SV=1	>sp|Q9NYL9|TMOD3_HUMAN Tropomodulin-3 OS=Homo sapiens GN=TMOD3 PE=1 SV=1	yes	yes	2	2.7191e-18	166.77	11	0
DIDEVSSIIR	R	D	I	I	R	T	0	1	0	2	0	0	1	0	0	3	0	0	0	0	0	2	0	0	0	1	0	10	0	1145.59	>sp|P50990|TCPQ_HUMAN T-complex protein 1 subunit theta OS=Homo sapiens GN=CCT8 PE=1 SV=4	>sp|P50990|TCPQ_HUMAN T-complex protein 1 subunit theta OS=Homo sapiens GN=CCT8 PE=1 SV=4	yes	yes	2	4.5721e-13	188.87	7.57	3.99	3	1	2			1	1	2	2	2
DIDIHEVR	K	D	I	V	R	I	0	1	0	2	0	0	1	0	1	2	0	0	0	0	0	0	0	0	0	1	0	8	0	995.504	>sp|Q00839|HNRPU_HUMAN Heterogeneous nuclear ribonucleoprotein U OS=Homo sapiens GN=HNRNPU PE=1 SV=6	>sp|Q00839|HNRPU_HUMAN Heterogeneous nuclear ribonucleoprotein U OS=Homo sapiens GN=HNRNPU PE=1 SV=6	yes	yes	2	0.0044663	138.06	5.95	2.93	1	2	3	2	2	2	3	2	2	1
DIDPEVFQR	K	D	I	Q	R	I	0	1	0	2	0	1	1	0	0	1	0	0	0	1	1	0	0	0	0	1	0	9	0	1117.54	>sp|Q5T4S7|UBR4_HUMAN E3 ubiquitin-protein ligase UBR4 OS=Homo sapiens GN=UBR4 PE=1 SV=1	>sp|Q5T4S7|UBR4_HUMAN E3 ubiquitin-protein ligase UBR4 OS=Homo sapiens GN=UBR4 PE=1 SV=1	yes	yes	2	0.013404	97.431	1	0	1
DIEAPEVQESYR	R	D	I	Y	R	Q	1	1	0	1	0	1	3	0	0	1	0	0	0	0	1	1	0	0	1	1	0	12	0	1434.66	>sp|P46379|BAG6_HUMAN Large proline-rich protein BAG6 OS=Homo sapiens GN=BAG6 PE=1 SV=2	>sp|P46379|BAG6_HUMAN Large proline-rich protein BAG6 OS=Homo sapiens GN=BAG6 PE=1 SV=2	yes	yes	2	8.0132e-11	168.76	5.56	2.22			2	2	1	1	1		2
DIEIHIESSSHQETIDHIQK	K	D	I	Q	K	Q	0	0	0	2	0	2	3	0	3	5	0	1	0	0	0	3	1	0	0	0	0	20	0	2358.15	>sp|Q5BKZ1|ZN326_HUMAN DBIRD complex subunit ZNF326 OS=Homo sapiens GN=ZNF326 PE=1 SV=2	>sp|Q5BKZ1|ZN326_HUMAN DBIRD complex subunit ZNF326 OS=Homo sapiens GN=ZNF326 PE=1 SV=2	yes	yes	3	2.6705e-11	129.42	9	0									1
DIENQYETQITQIEHEVSSSGQEVQSSAK	K	D	I	A	K	E	1	0	1	1	0	5	5	1	1	3	0	1	0	0	0	5	2	0	1	2	0	29	0	3263.51	>sp|P35527|K1C9_HUMAN Keratin, type I cytoskeletal 9 OS=Homo sapiens GN=KRT9 PE=1 SV=3;CON__P35527	>sp|P35527|K1C9_HUMAN Keratin, type I cytoskeletal 9 OS=Homo sapiens GN=KRT9 PE=1 SV=3	yes	no	3,4	4.7313e-85	192.93	6.43	3.3	15	10	9	10	15	12	17	16	15	9
DIEREDIEFICK	K	D	I	C	K	T	0	1	0	2	1	0	3	0	0	3	0	1	0	1	0	0	0	0	0	0	0	12	1	1565.74	>sp|P50991|TCPD_HUMAN T-complex protein 1 subunit delta OS=Homo sapiens GN=CCT4 PE=1 SV=4	>sp|P50991|TCPD_HUMAN T-complex protein 1 subunit delta OS=Homo sapiens GN=CCT4 PE=1 SV=4	yes	yes	2	0.032528	89.747	12	0
DIFQVAFNR	K	D	I	N	R	V	1	1	1	1	0	1	0	0	0	1	0	0	0	2	0	0	0	0	0	1	0	9	0	1108.57	>sp|Q14204|DYHC1_HUMAN Cytoplasmic dynein 1 heavy chain 1 OS=Homo sapiens GN=DYNC1H1 PE=1 SV=5	>sp|Q14204|DYHC1_HUMAN Cytoplasmic dynein 1 heavy chain 1 OS=Homo sapiens GN=DYNC1H1 PE=1 SV=5	yes	yes	2	0.010113	109.66	2.5	1.5	1			1
DIGEEHFK	K	D	I	F	K	G	0	0	0	1	0	0	2	1	1	1	0	1	0	1	0	0	0	0	0	0	0	8	0	973.451	CON__P02769	CON__P02769	yes	yes	2	0.004212	153.04	5.81	3.53	7	5	5	6	2	6	4	3	3	3
DIHTIDSHVR	R	D	I	V	R	G	0	1	0	2	0	0	0	0	2	2	0	0	0	0	0	1	1	0	0	1	0	10	0	1191.6	>sp|Q5T4S7|UBR4_HUMAN E3 ubiquitin-protein ligase UBR4 OS=Homo sapiens GN=UBR4 PE=1 SV=1	>sp|Q5T4S7|UBR4_HUMAN E3 ubiquitin-protein ligase UBR4 OS=Homo sapiens GN=UBR4 PE=1 SV=1	yes	yes	3	0.0028155	102.06	3	2	1				1
DIIEFGMIPEFVGR	R	D	I	G	R	I	0	1	0	1	0	0	2	2	0	3	0	0	1	2	1	0	0	0	0	1	0	14	0	1621.82	>sp|O76031|CLPX_HUMAN ATP-dependent Clp protease ATP-binding subunit clpX-like, mitochondrial OS=Homo sapiens GN=CLPX PE=1 SV=2	>sp|O76031|CLPX_HUMAN ATP-dependent Clp protease ATP-binding subunit clpX-like, mitochondrial OS=Homo sapiens GN=CLPX PE=1 SV=2	yes	yes	2,3	5.5486e-05	146.96	6.69	3.24	1	2			1	1	2	2	1	1
DIIGDFSK	R	D	I	S	K	G	0	0	0	2	0	0	0	1	0	2	0	1	0	1	0	1	0	0	0	0	0	8	0	893.449	>sp|P30304|MPIP1_HUMAN M-phase inducer phosphatase 1 OS=Homo sapiens GN=CDC25A PE=1 SV=2	>sp|P30304|MPIP1_HUMAN M-phase inducer phosphatase 1 OS=Homo sapiens GN=CDC25A PE=1 SV=2	yes	yes	2	0.01962	106.68	2	0.816	1	1	1
DIIHDPGR	K	D	I	G	R	G	0	1	0	2	0	0	0	1	1	2	0	0	0	0	1	0	0	0	0	0	0	8	0	921.467	>sp|P62917|RL8_HUMAN 60S ribosomal protein L8 OS=Homo sapiens GN=RPL8 PE=1 SV=2	>sp|P62917|RL8_HUMAN 60S ribosomal protein L8 OS=Homo sapiens GN=RPL8 PE=1 SV=2	yes	yes	2	0.045534	93.195	9	1.41							1	1	1	1
DIIHPSPEEEK	K	D	I	E	K	R	0	0	0	1	0	0	3	0	1	2	0	1	0	0	2	1	0	0	0	0	0	11	0	1292.62	>sp|P42677|RS27_HUMAN 40S ribosomal protein S27 OS=Homo sapiens GN=RPS27 PE=1 SV=3	>sp|P42677|RS27_HUMAN 40S ribosomal protein S27 OS=Homo sapiens GN=RPS27 PE=1 SV=3	yes	yes	2,3	0.000163	143.5	5.3	1.95			2	3		3		1	1
DIIHPSPEEEKR	K	D	I	K	R	K	0	1	0	1	0	0	3	0	1	2	0	1	0	0	2	1	0	0	0	0	0	12	1	1448.73	>sp|P42677|RS27_HUMAN 40S ribosomal protein S27 OS=Homo sapiens GN=RPS27 PE=1 SV=3	>sp|P42677|RS27_HUMAN 40S ribosomal protein S27 OS=Homo sapiens GN=RPS27 PE=1 SV=3	yes	yes	3	7.1588e-05	120.86	7.22	1.47						5		2	1	1
DIIHPSPEEEKRK	K	D	I	R	K	H	0	1	0	1	0	0	3	0	1	2	0	2	0	0	2	1	0	0	0	0	0	13	2	1576.82	>sp|P42677|RS27_HUMAN 40S ribosomal protein S27 OS=Homo sapiens GN=RPS27 PE=1 SV=3	>sp|P42677|RS27_HUMAN 40S ribosomal protein S27 OS=Homo sapiens GN=RPS27 PE=1 SV=3	yes	yes	3	0.0077741	108.72	6	0						2
DIIIGMEISAPSQQR	R	D	I	Q	R	Q	1	1	0	1	0	2	1	1	0	4	0	0	1	0	1	2	0	0	0	0	0	15	0	1656.85	>sp|Q6P2Q9|PRP8_HUMAN Pre-mRNA-processing-splicing factor 8 OS=Homo sapiens GN=PRPF8 PE=1 SV=2	>sp|Q6P2Q9|PRP8_HUMAN Pre-mRNA-processing-splicing factor 8 OS=Homo sapiens GN=PRPF8 PE=1 SV=2	yes	yes	2	0.0006697	125.33	4.5	0.5				1	1
DIIIQQTMR	R	D	I	M	R	Q	0	1	0	1	0	2	0	0	0	3	0	0	1	0	0	0	1	0	0	0	0	9	0	1116.6	>sp|O95071|UBR5_HUMAN E3 ubiquitin-protein ligase UBR5 OS=Homo sapiens GN=UBR5 PE=1 SV=2	>sp|O95071|UBR5_HUMAN E3 ubiquitin-protein ligase UBR5 OS=Homo sapiens GN=UBR5 PE=1 SV=2	yes	yes	2	0.0029662	118.03	5.75	0.829					2	1	1
DIIIQVGR	K	D	I	G	R	G	0	1	0	1	0	1	0	1	0	3	0	0	0	0	0	0	0	0	0	1	0	8	0	912.539	>sp|P30291|WEE1_HUMAN Wee1-like protein kinase OS=Homo sapiens GN=WEE1 PE=1 SV=2	>sp|P30291|WEE1_HUMAN Wee1-like protein kinase OS=Homo sapiens GN=WEE1 PE=1 SV=2	yes	yes	2	0.039483	95.815	11	0
DIIIQYDR	K	D	I	D	R	T	0	1	0	2	0	1	0	0	0	3	0	0	0	0	0	0	0	0	1	0	0	8	0	1034.54	>sp|P62249|RS16_HUMAN 40S ribosomal protein S16 OS=Homo sapiens GN=RPS16 PE=1 SV=2	>sp|P62249|RS16_HUMAN 40S ribosomal protein S16 OS=Homo sapiens GN=RPS16 PE=1 SV=2	yes	yes	2	0.049189	89.029	1	0	3
DIIQSSYNK	R	D	I	N	K	Q	0	0	1	1	0	1	0	0	0	2	0	1	0	0	0	2	0	0	1	0	0	9	0	1066.53	>sp|P51398|RT29_HUMAN 28S ribosomal protein S29, mitochondrial OS=Homo sapiens GN=DAP3 PE=1 SV=1	>sp|P51398|RT29_HUMAN 28S ribosomal protein S29, mitochondrial OS=Homo sapiens GN=DAP3 PE=1 SV=1	yes	yes	2	0.0012201	154.85	9.75	2.28						1				1
DIITEAMEIK	R	D	I	I	K	A	1	0	0	1	0	0	2	0	0	3	0	1	1	0	0	0	1	0	0	0	0	10	0	1161.6	>sp|Q13188|STK3_HUMAN Serine/threonine-protein kinase 3 OS=Homo sapiens GN=STK3 PE=1 SV=2	>sp|Q13188|STK3_HUMAN Serine/threonine-protein kinase 3 OS=Homo sapiens GN=STK3 PE=1 SV=2	yes	yes	2	0.011127	92.538	1.33	0.471	2	1
DIIVEADSIWVVK	R	D	I	V	K	M	1	0	0	2	0	0	1	0	0	3	0	1	0	0	0	1	0	1	0	3	0	13	0	1485.81	>sp|Q15208|STK38_HUMAN Serine/threonine-protein kinase 38 OS=Homo sapiens GN=STK38 PE=1 SV=1	>sp|Q15208|STK38_HUMAN Serine/threonine-protein kinase 38 OS=Homo sapiens GN=STK38 PE=1 SV=1	yes	yes	2	0.0015384	112.02	4	0.816			1	1	1
DIIVQTIENSGVINR	R	D	I	N	R	I	0	1	2	1	0	1	1	1	0	4	0	0	0	0	0	1	1	0	0	2	0	15	0	1669.9	>sp|O95684|FR1OP_HUMAN FGFR1 oncogene partner OS=Homo sapiens GN=FGFR1OP PE=1 SV=1	>sp|O95684|FR1OP_HUMAN FGFR1 oncogene partner OS=Homo sapiens GN=FGFR1OP PE=1 SV=1	yes	yes	2	0.0001884	132.84	3	0			1
DIKDYFSK	K	D	I	S	K	F	0	0	0	2	0	0	0	0	0	1	0	2	0	1	0	1	0	0	1	0	0	8	1	1014.5	>sp|Q14103|HNRPD_HUMAN Heterogeneous nuclear ribonucleoprotein D0 OS=Homo sapiens GN=HNRNPD PE=1 SV=1	>sp|Q14103|HNRPD_HUMAN Heterogeneous nuclear ribonucleoprotein D0 OS=Homo sapiens GN=HNRNPD PE=1 SV=1	yes	yes	2	0.040764	109.83	6	0						2
DIKDYFTK	K	D	I	T	K	F	0	0	0	2	0	0	0	0	0	1	0	2	0	1	0	0	1	0	1	0	0	8	1	1028.52	>sp|Q99729|ROAA_HUMAN Heterogeneous nuclear ribonucleoprotein A/B OS=Homo sapiens GN=HNRNPAB PE=1 SV=2	>sp|Q99729|ROAA_HUMAN Heterogeneous nuclear ribonucleoprotein A/B OS=Homo sapiens GN=HNRNPAB PE=1 SV=2	yes	yes	2	0.0031651	148.69	4.4	3.26	1	1	1			1				1
DIKPDNIIIDSK	R	D	I	S	K	G	0	0	1	3	0	0	0	0	0	4	0	2	0	0	1	1	0	0	0	0	0	12	1	1369.75	>sp|Q15208|STK38_HUMAN Serine/threonine-protein kinase 38 OS=Homo sapiens GN=STK38 PE=1 SV=1	>sp|Q15208|STK38_HUMAN Serine/threonine-protein kinase 38 OS=Homo sapiens GN=STK38 PE=1 SV=1	yes	yes	2	1.411e-05	161.87	8.8	3.31			1					1	1
DIKPDNIIITSMGHIK	R	D	I	I	K	I	0	0	1	2	0	0	0	1	1	5	0	2	1	0	1	1	1	0	0	0	0	16	1	1793.97	>sp|Q6P0Q8|MAST2_HUMAN Microtubule-associated serine/threonine-protein kinase 2 OS=Homo sapiens GN=MAST2 PE=1 SV=2;>sp|Q9Y2H9|MAST1_HUMAN Microtubule-associated serine/threonine-protein kinase 1 OS=Homo sapiens GN=MAST1 PE=1 SV=2	>sp|Q6P0Q8|MAST2_HUMAN Microtubule-associated serine/threonine-protein kinase 2 OS=Homo sapiens GN=MAST2 PE=1 SV=2	yes	no	3	0.0072626	110.6	6	0.816					1	1	1
DIMIWMEDVIR	R	D	I	I	R	Q	0	1	0	2	0	0	1	0	0	3	0	0	2	0	0	0	0	1	0	1	0	11	0	1419.69	>sp|Q01082|SPTB2_HUMAN Spectrin beta chain, non-erythrocytic 1 OS=Homo sapiens GN=SPTBN1 PE=1 SV=2	>sp|Q01082|SPTB2_HUMAN Spectrin beta chain, non-erythrocytic 1 OS=Homo sapiens GN=SPTBN1 PE=1 SV=2	yes	yes	2	0.0016055	98.156	4	0				1
DIMVHNIMK	R	D	I	M	K	E	0	0	1	1	0	0	0	0	1	2	0	1	2	0	0	0	0	0	0	1	0	9	0	1099.55	>sp|Q86U38|NOP9_HUMAN Nucleolar protein 9 OS=Homo sapiens GN=NOP9 PE=1 SV=1	>sp|Q86U38|NOP9_HUMAN Nucleolar protein 9 OS=Homo sapiens GN=NOP9 PE=1 SV=1	yes	yes	2	0.020774	78.556	5	0					1
DINCVPEIADTIGAVAK	R	D	I	A	K	Q	3	0	1	2	1	0	1	1	0	3	0	1	0	0	1	0	1	0	0	2	0	17	0	1784.9	>sp|O14744|ANM5_HUMAN Protein arginine N-methyltransferase 5 OS=Homo sapiens GN=PRMT5 PE=1 SV=4	>sp|O14744|ANM5_HUMAN Protein arginine N-methyltransferase 5 OS=Homo sapiens GN=PRMT5 PE=1 SV=4	yes	yes	2	0.001036	109.54	6.5	5.02	1	1
DINEQFKK	K	D	I	K	K	H	0	0	1	1	0	1	1	0	0	1	0	2	0	1	0	0	0	0	0	0	0	8	1	1020.52	>sp|Q13616|CUL1_HUMAN Cullin-1 OS=Homo sapiens GN=CUL1 PE=1 SV=2	>sp|Q13616|CUL1_HUMAN Cullin-1 OS=Homo sapiens GN=CUL1 PE=1 SV=2	yes	yes	2	0.0049058	133.58	7.13	3.05	1	2	4		4	4	6	5	3	2
DINIGEMK	R	D	I	M	K	S	0	0	1	1	0	0	1	1	0	2	0	1	1	0	0	0	0	0	0	0	0	8	0	918.448	>sp|Q53EL6|PDCD4_HUMAN Programmed cell death protein 4 OS=Homo sapiens GN=PDCD4 PE=1 SV=2	>sp|Q53EL6|PDCD4_HUMAN Programmed cell death protein 4 OS=Homo sapiens GN=PDCD4 PE=1 SV=2	yes	yes	2	0.0084563	112.11	4.43	3.89	1	3	1							1
DIPDVQEIITQVR	K	D	I	V	R	S	0	1	0	2	0	2	1	0	0	3	0	0	0	0	1	0	1	0	0	2	0	13	0	1524.81	>sp|Q9UHB9|SRP68_HUMAN Signal recognition particle subunit SRP68 OS=Homo sapiens GN=SRP68 PE=1 SV=2	>sp|Q9UHB9|SRP68_HUMAN Signal recognition particle subunit SRP68 OS=Homo sapiens GN=SRP68 PE=1 SV=2	yes	yes	2	4.2764e-16	183.06	5	3.52	1	2	1	1	3
DIPEHAVIK	K	D	I	I	K	M	1	0	0	1	0	0	1	0	1	2	0	1	0	0	1	0	0	0	0	1	0	9	0	1020.56	>sp|Q00839|HNRPU_HUMAN Heterogeneous nuclear ribonucleoprotein U OS=Homo sapiens GN=HNRNPU PE=1 SV=6	>sp|Q00839|HNRPU_HUMAN Heterogeneous nuclear ribonucleoprotein U OS=Homo sapiens GN=HNRNPU PE=1 SV=6	yes	yes	2	0.0044256	126.24	5.86	2.96	2	1	3	1	2	3	3	2	1	1
DIPFETIEVEAK	K	D	I	A	K	V	1	0	0	1	0	0	3	0	0	2	0	1	0	1	1	0	1	0	0	1	0	12	0	1389.7	>sp|Q9NYK5|RM39_HUMAN 39S ribosomal protein L39, mitochondrial OS=Homo sapiens GN=MRPL39 PE=1 SV=3	>sp|Q9NYK5|RM39_HUMAN 39S ribosomal protein L39, mitochondrial OS=Homo sapiens GN=MRPL39 PE=1 SV=3	yes	yes	2	0.00075073	108.68	6	0						1
DIPVSEQQER	K	D	I	E	R	A	0	1	0	1	0	2	2	0	0	1	0	0	0	0	1	1	0	0	0	1	0	10	0	1199.58	>sp|Q9UNM6|PSD13_HUMAN 26S proteasome non-ATPase regulatory subunit 13 OS=Homo sapiens GN=PSMD13 PE=1 SV=2	>sp|Q9UNM6|PSD13_HUMAN 26S proteasome non-ATPase regulatory subunit 13 OS=Homo sapiens GN=PSMD13 PE=1 SV=2	yes	yes	2	0.0025191	125.72	9	3.55			1	1						1
DIQENDEEAVQVK	R	D	I	V	K	E	1	0	1	2	0	2	3	0	0	1	0	1	0	0	0	0	0	0	0	2	0	13	0	1515.71	>sp|O00231|PSD11_HUMAN 26S proteasome non-ATPase regulatory subunit 11 OS=Homo sapiens GN=PSMD11 PE=1 SV=3	>sp|O00231|PSD11_HUMAN 26S proteasome non-ATPase regulatory subunit 11 OS=Homo sapiens GN=PSMD11 PE=1 SV=3	yes	yes	2	3.9251e-39	212.55	3	0.816		1	1	1
DIQMTQSPSSISVSVGDR	-	D	I	D	R	V	0	1	0	2	0	2	0	1	0	2	0	0	1	0	1	5	1	0	0	2	0	18	0	1905.91	>sp|P01605|KV113_HUMAN Ig kappa chain V-I region Lay OS=Homo sapiens PE=1 SV=1	>sp|P01605|KV113_HUMAN Ig kappa chain V-I region Lay OS=Homo sapiens PE=1 SV=1	yes	yes	2	1.4753e-06	142.55	3	0			1
DIQNFIK	K	D	I	I	K	K	0	0	1	1	0	1	0	0	0	2	0	1	0	1	0	0	0	0	0	0	0	7	0	876.471	>sp|P06702|S10A9_HUMAN Protein S100-A9 OS=Homo sapiens GN=S100A9 PE=1 SV=1	>sp|P06702|S10A9_HUMAN Protein S100-A9 OS=Homo sapiens GN=S100A9 PE=1 SV=1	yes	yes	2	0.014874	129.68	7.97	2.8			1	3	1	6	4	2	2	2
DIQTIISR	R	D	I	S	R	M	0	1	0	1	0	1	0	0	0	3	0	0	0	0	0	1	1	0	0	0	0	8	0	944.529	>sp|P46379|BAG6_HUMAN Large proline-rich protein BAG6 OS=Homo sapiens GN=BAG6 PE=1 SV=2	>sp|P46379|BAG6_HUMAN Large proline-rich protein BAG6 OS=Homo sapiens GN=BAG6 PE=1 SV=2	yes	yes	2	0.0058381	123.86	5.43	2.5			3		1	1			2
DIQTNVYIK	K	D	I	I	K	H	0	0	1	1	0	1	0	0	0	2	0	1	0	0	0	0	1	0	1	1	0	9	0	1092.58	>sp|P48556|PSMD8_HUMAN 26S proteasome non-ATPase regulatory subunit 8 OS=Homo sapiens GN=PSMD8 PE=1 SV=2	>sp|P48556|PSMD8_HUMAN 26S proteasome non-ATPase regulatory subunit 8 OS=Homo sapiens GN=PSMD8 PE=1 SV=2	yes	yes	2	0.024715	91.265	1.5	0.5	1	1
DIQVIMGSIVYIR	K	D	I	I	R	Q	0	1	0	1	0	1	0	1	0	4	0	0	1	0	0	1	0	0	1	2	0	13	0	1505.83	>sp|Q9H871|RMD5A_HUMAN Protein RMD5 homolog A OS=Homo sapiens GN=RMND5A PE=1 SV=1	>sp|Q9H871|RMD5A_HUMAN Protein RMD5 homolog A OS=Homo sapiens GN=RMND5A PE=1 SV=1	yes	yes	2	0.00036491	125.97	11	0
DISEASVFDAYVIPK	R	D	I	P	K	I	2	0	0	2	0	0	1	0	0	2	0	1	0	1	1	2	0	0	1	2	0	15	0	1652.83	>sp|P62854|RS26_HUMAN 40S ribosomal protein S26 OS=Homo sapiens GN=RPS26 PE=1 SV=3	>sp|P62854|RS26_HUMAN 40S ribosomal protein S26 OS=Homo sapiens GN=RPS26 PE=1 SV=3	yes	yes	2	7.9836e-12	160.87	7.5	1.12						1	1	1	1
DISQDSIQDIK	R	D	I	I	K	Q	0	0	0	3	0	2	0	0	0	3	0	1	0	0	0	2	0	0	0	0	0	11	0	1260.62	>sp|Q9Y4X5|ARI1_HUMAN E3 ubiquitin-protein ligase ARIH1 OS=Homo sapiens GN=ARIH1 PE=1 SV=2	>sp|Q9Y4X5|ARI1_HUMAN E3 ubiquitin-protein ligase ARIH1 OS=Homo sapiens GN=ARIH1 PE=1 SV=2	yes	yes	2	2.5257e-06	164.81	1.33	0.471	2	1
DISSCSQGIK	K	D	I	I	K	H	0	0	0	1	1	1	0	1	0	2	0	1	0	0	0	3	0	0	0	0	0	10	0	1093.51	>sp|O60343|TBCD4_HUMAN TBC1 domain family member 4 OS=Homo sapiens GN=TBC1D4 PE=1 SV=2	>sp|O60343|TBCD4_HUMAN TBC1 domain family member 4 OS=Homo sapiens GN=TBC1D4 PE=1 SV=2	yes	yes	2	0.042735	79.201	7.5	0.957						1	2	2	1
DISSVQTIITK	R	D	I	T	K	Q	0	0	0	1	0	1	0	0	0	3	0	1	0	0	0	2	2	0	0	1	0	11	0	1203.67	>sp|Q13813|SPTN1_HUMAN Spectrin alpha chain, non-erythrocytic 1 OS=Homo sapiens GN=SPTAN1 PE=1 SV=3	>sp|Q13813|SPTN1_HUMAN Spectrin alpha chain, non-erythrocytic 1 OS=Homo sapiens GN=SPTAN1 PE=1 SV=3	yes	yes	2	0.00038097	140.24	4.5	0.5				1	1
DITDYIMK	R	D	I	M	K	I	0	0	0	2	0	0	0	0	0	2	0	1	1	0	0	0	1	0	1	0	0	8	0	997.479	CON__P60712;>sp|P60709|ACTB_HUMAN Actin, cytoplasmic 1 OS=Homo sapiens GN=ACTB PE=1 SV=1;>sp|P63261|ACTG_HUMAN Actin, cytoplasmic 2 OS=Homo sapiens GN=ACTG1 PE=1 SV=1;>sp|P68133|ACTS_HUMAN Actin, alpha skeletal muscle OS=Homo sapiens GN=ACTA1 PE=1 SV=1;>sp|P68032|ACTC_HUMAN Actin, alpha cardiac muscle 1 OS=Homo sapiens GN=ACTC1 PE=1 SV=1;>sp|P63267|ACTH_HUMAN Actin, gamma-enteric smooth muscle OS…	>sp|P63261|ACTG_HUMAN Actin, cytoplasmic 2 OS=Homo sapiens GN=ACTG1 PE=1 SV=1	no	no	1,2	0.0041747	139.97	8.08	3.01	1	1	2	4	3	5	4	5	5	6
DITEYISR	K	D	I	S	R	F	0	1	0	1	0	0	1	0	0	2	0	0	0	0	0	1	1	0	1	0	0	8	0	995.492	>sp|O14979|HNRDL_HUMAN Heterogeneous nuclear ribonucleoprotein D-like OS=Homo sapiens GN=HNRPDL PE=1 SV=3	>sp|O14979|HNRDL_HUMAN Heterogeneous nuclear ribonucleoprotein D-like OS=Homo sapiens GN=HNRPDL PE=1 SV=3	yes	yes	2	0.00049318	166.52	6.5	0.5						1	1
DITNVQNIQK	K	D	I	Q	K	K	0	0	2	1	0	2	0	0	0	2	0	1	0	0	0	0	1	0	0	1	0	10	0	1171.62	>sp|Q13813|SPTN1_HUMAN Spectrin alpha chain, non-erythrocytic 1 OS=Homo sapiens GN=SPTAN1 PE=1 SV=3	>sp|Q13813|SPTN1_HUMAN Spectrin alpha chain, non-erythrocytic 1 OS=Homo sapiens GN=SPTAN1 PE=1 SV=3	yes	yes	2	0.0034232	115.57	4	0				1
DITSVNIIIK	K	D	I	I	K	K	0	0	1	1	0	0	0	0	0	4	0	1	0	0	0	1	1	0	0	1	0	10	0	1114.66	>sp|Q01082|SPTB2_HUMAN Spectrin beta chain, non-erythrocytic 1 OS=Homo sapiens GN=SPTBN1 PE=1 SV=2;>sp|O15020|SPTN2_HUMAN Spectrin beta chain, non-erythrocytic 2 OS=Homo sapiens GN=SPTBN2 PE=1 SV=3	>sp|Q01082|SPTB2_HUMAN Spectrin beta chain, non-erythrocytic 1 OS=Homo sapiens GN=SPTBN1 PE=1 SV=2	yes	no	2	0.051349	76.228	4.5	0.5				1	1
DIVKNEEIEIQEK	K	D	I	E	K	Q	0	0	1	1	0	1	4	0	0	3	0	2	0	0	0	0	0	0	0	1	0	13	1	1585.82	>sp|Q9HAW4|CLSPN_HUMAN Claspin OS=Homo sapiens GN=CLSPN PE=1 SV=3	>sp|Q9HAW4|CLSPN_HUMAN Claspin OS=Homo sapiens GN=CLSPN PE=1 SV=3	yes	yes	2,3	1.4098e-15	195.94	7.75	1.3						1	1		2
DIYANTVISGGTTMYPGIADR	K	D	I	D	R	M	2	1	1	2	0	0	0	3	0	3	0	0	1	0	1	1	3	0	2	1	0	21	0	2214.06	CON__P60712;>sp|P60709|ACTB_HUMAN Actin, cytoplasmic 1 OS=Homo sapiens GN=ACTB PE=1 SV=1;>sp|P63261|ACTG_HUMAN Actin, cytoplasmic 2 OS=Homo sapiens GN=ACTG1 PE=1 SV=1	>sp|P63261|ACTG_HUMAN Actin, cytoplasmic 2 OS=Homo sapiens GN=ACTG1 PE=1 SV=1	no	no	2,3	5.0172e-241	340.46	6.58	3.49	4	4	4	5	2	5	7	4	2	3
DIYEDEIVPIFEK	R	D	I	E	K	A	0	0	0	2	0	0	3	0	0	3	0	1	0	1	1	0	0	0	1	1	0	13	0	1608.79	>sp|O43390|HNRPR_HUMAN Heterogeneous nuclear ribonucleoprotein R OS=Homo sapiens GN=HNRNPR PE=1 SV=1	>sp|O43390|HNRPR_HUMAN Heterogeneous nuclear ribonucleoprotein R OS=Homo sapiens GN=HNRNPR PE=1 SV=1	yes	yes	2	5.1259e-05	135.04	5.8	3.76	1	1					1	1
DKAPVQPQQSPAAAPGGTDEKPSGK	R	D	K	G	K	E	4	0	0	2	0	3	1	3	0	0	0	3	0	0	5	2	1	0	0	1	0	25	2	2460.22	>sp|Q13200|PSMD2_HUMAN 26S proteasome non-ATPase regulatory subunit 2 OS=Homo sapiens GN=PSMD2 PE=1 SV=3	>sp|Q13200|PSMD2_HUMAN 26S proteasome non-ATPase regulatory subunit 2 OS=Homo sapiens GN=PSMD2 PE=1 SV=3	yes	yes	4	0.012869	82.267	7	0							1
DKEDPNTAIK	R	D	K	I	K	I	1	0	1	2	0	0	1	0	0	1	0	2	0	0	1	0	1	0	0	0	0	10	1	1129.56	>sp|Q96D09|GASP2_HUMAN G-protein coupled receptor-associated sorting protein 2 OS=Homo sapiens GN=GPRASP2 PE=1 SV=1	>sp|Q96D09|GASP2_HUMAN G-protein coupled receptor-associated sorting protein 2 OS=Homo sapiens GN=GPRASP2 PE=1 SV=1	yes	yes	2	0.0034352	132.32	5	0					1
DKGYTTIQDEAIK	K	D	K	I	K	I	1	0	0	2	0	1	1	1	0	2	0	2	0	0	0	0	2	0	1	0	0	13	1	1480.74	>sp|Q9HD67|MYO10_HUMAN Unconventional myosin-X OS=Homo sapiens GN=MYO10 PE=1 SV=3	>sp|Q9HD67|MYO10_HUMAN Unconventional myosin-X OS=Homo sapiens GN=MYO10 PE=1 SV=3	yes	yes	2	1.8366e-29	220.99	5.5	0.5					1	1
DKINTQSTYSEA	K	D	K	E	A	-	1	0	1	1	0	1	1	0	0	1	0	1	0	0	0	2	2	0	1	0	0	12	1	1355.62	>sp|O14786|NRP1_HUMAN Neuropilin-1 OS=Homo sapiens GN=NRP1 PE=1 SV=3	>sp|O14786|NRP1_HUMAN Neuropilin-1 OS=Homo sapiens GN=NRP1 PE=1 SV=3	yes	yes	2	4.6795e-21	212.68	6.43	3.85		1	2		1				1
DKTEEIMEITDEQR	R	D	K	Q	R	N	0	1	0	2	0	1	4	0	0	2	0	1	1	0	0	0	2	0	0	0	0	14	1	1735.79	>sp|Q96K76|UBP47_HUMAN Ubiquitin carboxyl-terminal hydrolase 47 OS=Homo sapiens GN=USP47 PE=1 SV=3	>sp|Q96K76|UBP47_HUMAN Ubiquitin carboxyl-terminal hydrolase 47 OS=Homo sapiens GN=USP47 PE=1 SV=3	yes	yes	2,3	3.268e-18	214.89	7.16	3.08		1	3		2	3	1	1	3	2
DKTEEIMEITDEQRNEIMK	R	D	K	M	K	K	0	1	1	2	0	1	5	0	0	3	0	2	2	0	0	0	2	0	0	0	0	19	2	2351.1	>sp|Q96K76|UBP47_HUMAN Ubiquitin carboxyl-terminal hydrolase 47 OS=Homo sapiens GN=USP47 PE=1 SV=3	>sp|Q96K76|UBP47_HUMAN Ubiquitin carboxyl-terminal hydrolase 47 OS=Homo sapiens GN=USP47 PE=1 SV=3	yes	yes	3	1.7358e-05	151.11	7.5	1.5						1			1
DKVDVASVIVTK	K	D	K	T	K	I	1	0	0	2	0	0	0	0	0	1	0	2	0	0	0	1	1	0	0	4	0	12	1	1272.73	>sp|P61011|SRP54_HUMAN Signal recognition particle 54 kDa protein OS=Homo sapiens GN=SRP54 PE=1 SV=1	>sp|P61011|SRP54_HUMAN Signal recognition particle 54 kDa protein OS=Homo sapiens GN=SRP54 PE=1 SV=1	yes	yes	2	1.392e-05	164.22	7.5	4.03			1	1
DMAEMQRVWKEK	R	D	M	E	K	F	1	1	0	1	0	1	2	0	0	0	0	2	2	0	0	0	0	1	0	1	0	12	2	1549.74	>sp|Q15058|KIF14_HUMAN Kinesin-like protein KIF14 OS=Homo sapiens GN=KIF14 PE=1 SV=1	>sp|Q15058|KIF14_HUMAN Kinesin-like protein KIF14 OS=Homo sapiens GN=KIF14 PE=1 SV=1	yes	yes	2	0.0077342	125.23	6.62	3.57	9	10	9	9	8	6	9	9	9	9
DMFASVGADGSVR	R	D	M	V	R	M	2	1	0	2	0	0	0	2	0	0	0	0	1	1	0	2	0	0	0	2	0	13	0	1310.59	>sp|P61962|DCAF7_HUMAN DDB1- and CUL4-associated factor 7 OS=Homo sapiens GN=DCAF7 PE=1 SV=1	>sp|P61962|DCAF7_HUMAN DDB1- and CUL4-associated factor 7 OS=Homo sapiens GN=DCAF7 PE=1 SV=1	yes	yes	2	0.03293	79.089	6	0						1
DMGIQDDEISIR	R	D	M	I	R	A	0	1	0	3	0	1	1	1	0	3	0	0	1	0	0	1	0	0	0	0	0	12	0	1390.64	>sp|Q96S82|UBL7_HUMAN Ubiquitin-like protein 7 OS=Homo sapiens GN=UBL7 PE=1 SV=2	>sp|Q96S82|UBL7_HUMAN Ubiquitin-like protein 7 OS=Homo sapiens GN=UBL7 PE=1 SV=2	yes	yes	2	3.238e-06	153.39	6	0						1
DMGTDGKEEIKADVVPVTIAPK	K	D	M	P	K	K	2	0	0	3	0	0	2	2	0	2	0	3	1	0	2	0	2	0	0	3	0	22	2	2312.19	>sp|Q9HAW4|CLSPN_HUMAN Claspin OS=Homo sapiens GN=CLSPN PE=1 SV=3	>sp|Q9HAW4|CLSPN_HUMAN Claspin OS=Homo sapiens GN=CLSPN PE=1 SV=3	yes	yes	3	0.00087794	122.35	6.5	0.5						1	1
DMIEAGIIDTYIGK	K	D	M	G	K	Y	1	0	0	2	0	0	1	2	0	4	0	1	1	0	0	0	1	0	1	0	0	14	0	1537.77	>sp|P50990|TCPQ_HUMAN T-complex protein 1 subunit theta OS=Homo sapiens GN=CCT8 PE=1 SV=4	>sp|P50990|TCPQ_HUMAN T-complex protein 1 subunit theta OS=Homo sapiens GN=CCT8 PE=1 SV=4	yes	yes	2	3.8283e-18	175.29	5.71	4	4	4	2				2	3	2	1
DMIIANK	R	D	M	N	K	V	1	0	1	1	0	0	0	0	0	2	0	1	1	0	0	0	0	0	0	0	0	7	0	803.421	>sp|P05388|RLA0_HUMAN 60S acidic ribosomal protein P0 OS=Homo sapiens GN=RPLP0 PE=1 SV=1;>sp|Q8NHW5|RLA0L_HUMAN 60S acidic ribosomal protein P0-like OS=Homo sapiens GN=RPLP0P6 PE=5 SV=1	>sp|P05388|RLA0_HUMAN 60S acidic ribosomal protein P0 OS=Homo sapiens GN=RPLP0 PE=1 SV=1	yes	no	2	0.0038281	143.02	11	0
DMIIIPEMVGSMVGVYNGK	R	D	M	G	K	T	0	0	1	1	0	0	1	3	0	3	0	1	3	0	1	1	0	0	1	3	0	19	0	2052.01	>sp|P62841|RS15_HUMAN 40S ribosomal protein S15 OS=Homo sapiens GN=RPS15 PE=1 SV=2	>sp|P62841|RS15_HUMAN 40S ribosomal protein S15 OS=Homo sapiens GN=RPS15 PE=1 SV=2	yes	yes	2	4.5159e-28	201.9	10.5	0.5										1
DMIIRQKGEEIK		D	M	I	K		0	1	0	1	0	1	2	1	0	3	0	2	1	0	0	0	0	0	0	0	0	12	2	1458.79		REV__>sp|Q16281|CNGA3_HUMAN Cyclic nucleotide-gated cation channel alpha-3 OS=Homo sapiens GN=CNGA3 PE=1 SV=2	yes	yes	2	0.0013792	147.28	4	2		1				1
DMPIQAFIIYQEPVIGPVR	R	D	M	V	R	G	1	1	0	1	0	2	1	1	0	4	0	0	1	1	3	0	0	0	1	2	0	19	0	2185.16	CON__P02666	CON__P02666	yes	yes	3	0.0030414	87.157	2.67	0.471		1	2
DMTAQFNNIGVIHVTK	K	D	M	T	K	K	1	0	2	1	0	1	0	1	1	2	0	1	1	1	0	0	2	0	0	2	0	16	0	1786.9	>sp|Q00653|NFKB2_HUMAN Nuclear factor NF-kappa-B p100 subunit OS=Homo sapiens GN=NFKB2 PE=1 SV=4	>sp|Q00653|NFKB2_HUMAN Nuclear factor NF-kappa-B p100 subunit OS=Homo sapiens GN=NFKB2 PE=1 SV=4	yes	yes	2,3	4.1995e-56	231.41	6.67	0.471						1	2
DMTMFVTASK	R	D	M	S	K	D	1	0	0	1	0	0	0	0	0	0	0	1	2	1	0	1	2	0	0	1	0	10	0	1129.51	>sp|Q13347|EIF3I_HUMAN Eukaryotic translation initiation factor 3 subunit I OS=Homo sapiens GN=EIF3I PE=1 SV=1	>sp|Q13347|EIF3I_HUMAN Eukaryotic translation initiation factor 3 subunit I OS=Homo sapiens GN=EIF3I PE=1 SV=1	yes	yes	2	0.035497	62.166	10.7	0.471										1
DMVVDIQR	K	D	M	Q	R	R	0	1	0	2	0	1	0	0	0	1	0	0	1	0	0	0	0	0	0	2	0	8	0	974.486	>sp|Q9Y266|NUDC_HUMAN Nuclear migration protein nudC OS=Homo sapiens GN=NUDC PE=1 SV=1	>sp|Q9Y266|NUDC_HUMAN Nuclear migration protein nudC OS=Homo sapiens GN=NUDC PE=1 SV=1	yes	yes	2	0.0011089	145.16	6.07	3.36		6	4	3	1	1	6	2		2
DMYEQFQNIMK	R	D	M	M	K	M	0	0	1	1	0	2	1	0	0	1	0	1	2	1	0	0	0	0	1	0	0	11	0	1445.63	>sp|P61011|SRP54_HUMAN Signal recognition particle 54 kDa protein OS=Homo sapiens GN=SRP54 PE=1 SV=1	>sp|P61011|SRP54_HUMAN Signal recognition particle 54 kDa protein OS=Homo sapiens GN=SRP54 PE=1 SV=1	yes	yes	2	6.4465e-16	206.36	3.67	0.471			1	2
DNEDAFYNSQK	K	D	N	Q	K	F	1	0	2	2	0	1	1	0	0	0	0	1	0	1	0	1	0	0	1	0	0	11	0	1329.55	>sp|O60343|TBCD4_HUMAN TBC1 domain family member 4 OS=Homo sapiens GN=TBC1D4 PE=1 SV=2	>sp|O60343|TBCD4_HUMAN TBC1 domain family member 4 OS=Homo sapiens GN=TBC1D4 PE=1 SV=2	yes	yes	2	4.7358e-49	227.48	6	0						1
DNFDEMDTSR	K	D	N	S	R	E	0	1	1	3	0	0	1	0	0	0	0	0	1	1	0	1	1	0	0	0	0	10	0	1228.47	>sp|P23258|TBG1_HUMAN Tubulin gamma-1 chain OS=Homo sapiens GN=TUBG1 PE=1 SV=2	>sp|P23258|TBG1_HUMAN Tubulin gamma-1 chain OS=Homo sapiens GN=TUBG1 PE=1 SV=2	yes	yes	2	7.1023e-28	225.93	11	1										1
DNIQGITK	R	D	N	T	K	P	0	0	1	1	0	1	0	1	0	2	0	1	0	0	0	0	1	0	0	0	0	8	0	887.471	>sp|P62805|H4_HUMAN Histone H4 OS=Homo sapiens GN=HIST1H4A PE=1 SV=2	>sp|P62805|H4_HUMAN Histone H4 OS=Homo sapiens GN=HIST1H4A PE=1 SV=2	yes	yes	2	0.00069957	166.09	5.33	0.471					2	1
DNIQGITKPAIR	R	D	N	I	R	R	1	1	1	1	0	1	0	1	0	3	0	1	0	0	1	0	1	0	0	0	0	12	1	1324.75	>sp|P62805|H4_HUMAN Histone H4 OS=Homo sapiens GN=HIST1H4A PE=1 SV=2	>sp|P62805|H4_HUMAN Histone H4 OS=Homo sapiens GN=HIST1H4A PE=1 SV=2	yes	yes	2,3	0.00025681	137.4	2.73	1.91	4	3	1		1	2
DNITIWTSDMQGDGEEQNK	R	D	N	N	K	E	0	0	2	3	0	2	2	2	0	2	0	1	1	0	0	1	2	1	0	0	0	19	0	2179.93	>sp|P62258|1433E_HUMAN 14-3-3 protein epsilon OS=Homo sapiens GN=YWHAE PE=1 SV=1	>sp|P62258|1433E_HUMAN 14-3-3 protein epsilon OS=Homo sapiens GN=YWHAE PE=1 SV=1	yes	yes	2	9.6322e-210	305.85	4.91	3.92	3	2	1			1	1	1
DNITIWTSDMQGDGEEQNKEAIQDVEDENQ	R	D	N	N	Q	-	1	0	3	5	0	4	5	2	0	3	0	1	1	0	0	1	2	1	0	1	0	30	1	3450.46	>sp|P62258|1433E_HUMAN 14-3-3 protein epsilon OS=Homo sapiens GN=YWHAE PE=1 SV=1	>sp|P62258|1433E_HUMAN 14-3-3 protein epsilon OS=Homo sapiens GN=YWHAE PE=1 SV=1	yes	yes	3	1.3582e-31	160.12	5	2.53		2				1	1	1
DNITIWTSDQQDDDGGEGNN	R	D	N	N	N	-	0	0	3	5	0	2	1	3	0	2	0	0	0	0	0	1	2	1	0	0	0	20	0	2192.87	>sp|P61981|1433G_HUMAN 14-3-3 protein gamma OS=Homo sapiens GN=YWHAG PE=1 SV=2	>sp|P61981|1433G_HUMAN 14-3-3 protein gamma OS=Homo sapiens GN=YWHAG PE=1 SV=2	yes	yes	2	7.2355e-109	250.64	12	0
DNITIWTSDTQGDEAEAGEGGEN	R	D	N	E	N	-	2	0	2	3	0	1	4	4	0	2	0	0	0	0	0	1	3	1	0	0	0	23	0	2407.99	>sp|P63104|1433Z_HUMAN 14-3-3 protein zeta/delta OS=Homo sapiens GN=YWHAZ PE=1 SV=1	>sp|P63104|1433Z_HUMAN 14-3-3 protein zeta/delta OS=Homo sapiens GN=YWHAZ PE=1 SV=1	yes	yes	2,3	2.5422e-40	185.64	4.43	2.32		2	2			1	1	1
DNITIWTSENQGDEGDAGEGEN	R	D	N	E	N	-	1	0	3	3	0	1	4	4	0	2	0	0	0	0	0	1	2	1	0	0	0	22	0	2349.95	>sp|P31946|1433B_HUMAN 14-3-3 protein beta/alpha OS=Homo sapiens GN=YWHAB PE=1 SV=3	>sp|P31946|1433B_HUMAN 14-3-3 protein beta/alpha OS=Homo sapiens GN=YWHAB PE=1 SV=3	yes	yes	2,3	5.6924e-93	233.34	6.38	3.97	1	1	1			1	1	1
DNKQAGVFEPTIVK	R	D	N	V	K	V	1	0	1	1	0	1	1	1	0	1	0	2	0	1	1	0	1	0	0	2	0	14	1	1544.82	>sp|P17987|TCPA_HUMAN T-complex protein 1 subunit alpha OS=Homo sapiens GN=TCP1 PE=1 SV=1	>sp|P17987|TCPA_HUMAN T-complex protein 1 subunit alpha OS=Homo sapiens GN=TCP1 PE=1 SV=1	yes	yes	2	0.042255	100.4	1	0	1
DNNIIGK	K	D	N	G	K	F	0	0	2	1	0	0	0	1	0	2	0	1	0	0	0	0	0	0	0	0	0	7	0	772.408	>sp|P11142|HSP7C_HUMAN Heat shock cognate 71 kDa protein OS=Homo sapiens GN=HSPA8 PE=1 SV=1;>sp|P54652|HSP72_HUMAN Heat shock-related 70 kDa protein 2 OS=Homo sapiens GN=HSPA2 PE=1 SV=1	>sp|P11142|HSP7C_HUMAN Heat shock cognate 71 kDa protein OS=Homo sapiens GN=HSPA8 PE=1 SV=1	yes	no	2	0.016221	139.68	6.38	3.86	2	2	2	3	3			1	1	1
DNNIIGR	K	D	N	G	R	F	0	1	2	1	0	0	0	1	0	2	0	0	0	0	0	0	0	0	0	0	0	7	0	800.414	>sp|P08107|HSP71_HUMAN Heat shock 70 kDa protein 1A/1B OS=Homo sapiens GN=HSPA1A PE=1 SV=5;>sp|P17066|HSP76_HUMAN Heat shock 70 kDa protein 6 OS=Homo sapiens GN=HSPA6 PE=1 SV=2	>sp|P08107|HSP71_HUMAN Heat shock 70 kDa protein 1A/1B OS=Homo sapiens GN=HSPA1A PE=1 SV=5	no	no	2	0.015163	158.36	7.13	3.53		3	3	1	2	1	2	1	1	3
DNSIKIWDK	R	D	N	D	K	T	0	0	1	2	0	0	0	0	0	2	0	2	0	0	0	1	0	1	0	0	0	9	1	1117.58	>sp|Q9UKB1|FBW1B_HUMAN F-box/WD repeat-containing protein 11 OS=Homo sapiens GN=FBXW11 PE=1 SV=1	>sp|Q9UKB1|FBW1B_HUMAN F-box/WD repeat-containing protein 11 OS=Homo sapiens GN=FBXW11 PE=1 SV=1	yes	yes	2	0.0022907	141.91	8.23	2.08					2	1	2	1	4	1
DNSTMGYMAAK	R	D	N	A	K	K	2	0	1	1	0	0	0	1	0	0	0	1	2	0	0	1	1	0	1	0	0	11	0	1187.5	>sp|P07900|HS90A_HUMAN Heat shock protein HSP 90-alpha OS=Homo sapiens GN=HSP90AA1 PE=1 SV=5	>sp|P07900|HS90A_HUMAN Heat shock protein HSP 90-alpha OS=Homo sapiens GN=HSP90AA1 PE=1 SV=5	yes	yes	2	0.038947	59.265	5	0					1
DNSTMGYMMAK	R	D	N	A	K	K	1	0	1	1	0	0	0	1	0	0	0	1	3	0	0	1	1	0	1	0	0	11	0	1247.5	>sp|P08238|HS90B_HUMAN Heat shock protein HSP 90-beta OS=Homo sapiens GN=HSP90AB1 PE=1 SV=4;>sp|Q58FF7|H90B3_HUMAN Putative heat shock protein HSP 90-beta-3 OS=Homo sapiens GN=HSP90AB3P PE=5 SV=1	>sp|P08238|HS90B_HUMAN Heat shock protein HSP 90-beta OS=Homo sapiens GN=HSP90AB1 PE=1 SV=4	yes	no	2	0.039495	57.175	5	0					4
DNYVPEVSAIDQEIIEVDPDTK	R	D	N	T	K	E	1	0	1	4	0	1	3	0	0	3	0	1	0	0	2	1	1	0	1	3	0	22	0	2488.19	>sp|P0CW22|RS17L_HUMAN 40S ribosomal protein S17-like OS=Homo sapiens GN=RPS17L PE=2 SV=1;>sp|P08708|RS17_HUMAN 40S ribosomal protein S17 OS=Homo sapiens GN=RPS17 PE=1 SV=2	>sp|P0CW22|RS17L_HUMAN 40S ribosomal protein S17-like OS=Homo sapiens GN=RPS17L PE=2 SV=1	yes	no	2,3	3.426e-09	103.02	7.67	0.471							1	2
DPEEIEK	R	D	P	E	K	E	0	0	0	1	0	0	3	0	0	1	0	1	0	0	1	0	0	0	0	0	0	7	0	858.397	>sp|P08865|RSSA_HUMAN 40S ribosomal protein SA OS=Homo sapiens GN=RPSA PE=1 SV=4	>sp|P08865|RSSA_HUMAN 40S ribosomal protein SA OS=Homo sapiens GN=RPSA PE=1 SV=4	yes	yes	2	0.01709	94.662	2	0		1
DPEEIEKEEQAAAEK	R	D	P	E	K	A	3	0	0	1	0	1	6	0	0	1	0	2	0	0	1	0	0	0	0	0	0	15	1	1714.79	>sp|P08865|RSSA_HUMAN 40S ribosomal protein SA OS=Homo sapiens GN=RPSA PE=1 SV=4	>sp|P08865|RSSA_HUMAN 40S ribosomal protein SA OS=Homo sapiens GN=RPSA PE=1 SV=4	yes	yes	2	2.6601e-25	207.85	11	0
DPEGFVGHPVNAFK	K	D	P	F	K	I	1	0	1	1	0	0	1	2	1	0	0	1	0	2	2	0	0	0	0	2	0	14	0	1512.74	>sp|P13674|P4HA1_HUMAN Prolyl 4-hydroxylase subunit alpha-1 OS=Homo sapiens GN=P4HA1 PE=1 SV=2	>sp|P13674|P4HA1_HUMAN Prolyl 4-hydroxylase subunit alpha-1 OS=Homo sapiens GN=P4HA1 PE=1 SV=2	yes	yes	2	8.6815e-08	154.1	3	0			1
DPFFGGMTR	R	D	P	T	R	D	0	1	0	1	0	0	0	2	0	0	0	0	1	2	1	0	1	0	0	0	0	9	0	1026.46	>sp|O00165|HAX1_HUMAN HCLS1-associated protein X-1 OS=Homo sapiens GN=HAX1 PE=1 SV=2	>sp|O00165|HAX1_HUMAN HCLS1-associated protein X-1 OS=Homo sapiens GN=HAX1 PE=1 SV=2	yes	yes	2	0.038636	80.688	5.5	0.5					1	1
DPGAEDKFIQISK	K	D	P	S	K	A	1	0	0	2	0	1	1	1	0	2	0	2	0	1	1	1	0	0	0	0	0	13	1	1446.74	>sp|Q9Y2G8|DJC16_HUMAN DnaJ homolog subfamily C member 16 OS=Homo sapiens GN=DNAJC16 PE=2 SV=3	>sp|Q9Y2G8|DJC16_HUMAN DnaJ homolog subfamily C member 16 OS=Homo sapiens GN=DNAJC16 PE=2 SV=3	yes	yes	2	0.0091691	117.2	8.08	2.25				1	2	4	4	3	2	4
DPIEEMVPISHIEEEQPPAPESPESR	K	D	P	S	R	A	1	1	0	1	0	1	7	0	1	3	0	0	1	0	6	3	0	0	0	1	0	26	0	2941.37	>sp|O60307|MAST3_HUMAN Microtubule-associated serine/threonine-protein kinase 3 OS=Homo sapiens GN=MAST3 PE=1 SV=2	>sp|O60307|MAST3_HUMAN Microtubule-associated serine/threonine-protein kinase 3 OS=Homo sapiens GN=MAST3 PE=1 SV=2	yes	yes	6	0.063606	10.436	1	0	1
DPMIDNNR	R	D	P	N	R	Y	0	1	2	2	0	0	0	0	0	1	0	0	1	0	1	0	0	0	0	0	0	8	0	973.429	>sp|O14744|ANM5_HUMAN Protein arginine N-methyltransferase 5 OS=Homo sapiens GN=PRMT5 PE=1 SV=4	>sp|O14744|ANM5_HUMAN Protein arginine N-methyltransferase 5 OS=Homo sapiens GN=PRMT5 PE=1 SV=4	yes	yes	2	0.022292	95.741	2	0		1
DPMYNEYIDR	R	D	P	D	R	I	0	1	1	2	0	0	1	0	0	1	0	0	1	0	1	0	0	0	2	0	0	10	0	1314.56	>sp|Q7L5D6|GET4_HUMAN Golgi to ER traffic protein 4 homolog OS=Homo sapiens GN=GET4 PE=1 SV=1	>sp|Q7L5D6|GET4_HUMAN Golgi to ER traffic protein 4 homolog OS=Homo sapiens GN=GET4 PE=1 SV=1	yes	yes	2	0.00096998	124.12	10.5	0.5										1
DPNTQSVGNPQR	K	D	P	Q	R	I	0	1	2	1	0	2	0	1	0	0	0	0	0	0	2	1	1	0	0	1	0	12	0	1311.62	>sp|O75616|ERAL1_HUMAN GTPase Era, mitochondrial OS=Homo sapiens GN=ERAL1 PE=1 SV=2	>sp|O75616|ERAL1_HUMAN GTPase Era, mitochondrial OS=Homo sapiens GN=ERAL1 PE=1 SV=2	yes	yes	2	2.7269e-63	239.48	4.67	1.89		1				2
DPPSAAISGEGATPR	K	D	P	P	R	K	3	1	0	1	0	0	1	2	0	1	0	0	0	0	3	2	1	0	0	0	0	15	0	1424.69	>sp|O15534|PER1_HUMAN Period circadian protein homolog 1 OS=Homo sapiens GN=PER1 PE=1 SV=2	>sp|O15534|PER1_HUMAN Period circadian protein homolog 1 OS=Homo sapiens GN=PER1 PE=1 SV=2	yes	yes	2	1.3424e-07	157.68	6	0						1
DPSQQEIPR	R	D	P	P	R	I	0	1	0	1	0	2	1	0	0	1	0	0	0	0	2	1	0	0	0	0	0	9	0	1068.52	>sp|P49327|FAS_HUMAN Fatty acid synthase OS=Homo sapiens GN=FASN PE=1 SV=3	>sp|P49327|FAS_HUMAN Fatty acid synthase OS=Homo sapiens GN=FASN PE=1 SV=3	yes	yes	2	9.0636e-05	162.64	3.5	0.5			1	1
DPTAEQFQEEIEK	R	D	P	E	K	F	1	0	0	1	0	2	4	0	0	1	0	1	0	1	1	0	1	0	0	0	0	13	0	1562.71	>sp|P31944|CASPE_HUMAN Caspase-14 OS=Homo sapiens GN=CASP14 PE=1 SV=2	>sp|P31944|CASPE_HUMAN Caspase-14 OS=Homo sapiens GN=CASP14 PE=1 SV=2	yes	yes	2	9.2945e-16	179.46	8	1.63						2	2	2	1	1
DQAAEGINIIK	K	D	Q	I	K	V	2	0	1	1	0	1	1	1	0	3	0	1	0	0	0	0	0	0	0	0	0	11	0	1170.62	>sp|P82650|RT22_HUMAN 28S ribosomal protein S22, mitochondrial OS=Homo sapiens GN=MRPS22 PE=1 SV=1	>sp|P82650|RT22_HUMAN 28S ribosomal protein S22, mitochondrial OS=Homo sapiens GN=MRPS22 PE=1 SV=1	yes	yes	2	0.00048484	125.36	2.75	1.92	1	2				1
DQFTTTEVNMAR	R	D	Q	A	R	V	1	1	1	1	0	1	1	0	0	0	0	0	1	1	0	0	3	0	0	1	0	12	0	1411.64	>sp|P61758|PFD3_HUMAN Prefoldin subunit 3 OS=Homo sapiens GN=VBP1 PE=1 SV=3	>sp|P61758|PFD3_HUMAN Prefoldin subunit 3 OS=Homo sapiens GN=VBP1 PE=1 SV=3	yes	yes	2	1.3085e-08	166.62	6.92	4.01	2	1	1		1		2	1		1
DQGTYEDYVEGIR	K	D	Q	I	R	V	0	1	0	2	0	1	2	2	0	1	0	0	0	0	0	0	1	0	2	1	0	13	0	1543.68	>sp|P60660|MYL6_HUMAN Myosin light polypeptide 6 OS=Homo sapiens GN=MYL6 PE=1 SV=2	>sp|P60660|MYL6_HUMAN Myosin light polypeptide 6 OS=Homo sapiens GN=MYL6 PE=1 SV=2	yes	yes	2	3.8284e-05	139.58	8	0								1
DQIVDITVGNNK	K	D	Q	N	K	T	0	0	2	2	0	1	0	1	0	2	0	1	0	0	0	0	1	0	0	2	0	12	0	1314.68	>sp|P35527|K1C9_HUMAN Keratin, type I cytoskeletal 9 OS=Homo sapiens GN=KRT9 PE=1 SV=3;CON__P35527	>sp|P35527|K1C9_HUMAN Keratin, type I cytoskeletal 9 OS=Homo sapiens GN=KRT9 PE=1 SV=3	yes	no	2	1.5067e-78	255.54	7.24	2.91	2	2	3	3	5	3	6	7	8	6
DQMSHIFNVAHTIR	K	D	Q	I	R	M	1	1	1	1	0	1	0	0	2	2	0	0	1	1	0	1	1	0	0	1	0	14	0	1667.82	>sp|P27708|PYR1_HUMAN CAD protein OS=Homo sapiens GN=CAD PE=1 SV=3	>sp|P27708|PYR1_HUMAN CAD protein OS=Homo sapiens GN=CAD PE=1 SV=3	yes	yes	3	0.025218	82.529	4.5	0.5				1	1
DQNIIIGTTYR	R	D	Q	Y	R	I	0	1	1	1	0	1	0	1	0	3	0	0	0	0	0	0	2	0	1	0	0	11	0	1292.67	>sp|P78527|PRKDC_HUMAN DNA-dependent protein kinase catalytic subunit OS=Homo sapiens GN=PRKDC PE=1 SV=3	>sp|P78527|PRKDC_HUMAN DNA-dependent protein kinase catalytic subunit OS=Homo sapiens GN=PRKDC PE=1 SV=3	yes	yes	2	0.0028964	100.22	4.8	0.748				2	2	1
DQNTVETIQR	R	D	Q	Q	R	M	0	1	1	1	0	2	1	0	0	1	0	0	0	0	0	0	2	0	0	1	0	10	0	1202.59	>sp|Q01082|SPTB2_HUMAN Spectrin beta chain, non-erythrocytic 1 OS=Homo sapiens GN=SPTBN1 PE=1 SV=2	>sp|Q01082|SPTB2_HUMAN Spectrin beta chain, non-erythrocytic 1 OS=Homo sapiens GN=SPTBN1 PE=1 SV=2	yes	yes	2	0.0034447	114.71	4	0				1
DQNVFDSK	K	D	Q	S	K	K	0	0	1	2	0	1	0	0	0	0	0	1	0	1	0	1	0	0	0	1	0	8	0	951.43	>sp|O76094|SRP72_HUMAN Signal recognition particle subunit SRP72 OS=Homo sapiens GN=SRP72 PE=1 SV=3	>sp|O76094|SRP72_HUMAN Signal recognition particle subunit SRP72 OS=Homo sapiens GN=SRP72 PE=1 SV=3	yes	yes	2	0.0042306	130.66	1	0	1
DQNYPGAIAIHHPNVAEK	R	D	Q	E	K	R	3	0	2	1	0	1	1	1	2	2	0	1	0	0	2	0	0	0	1	1	0	18	0	1972.98	CON__P15636	CON__P15636	yes	yes	4	0.018968	61.165	6.08	3.63	2	1	1	1	1	1	1	1	1	1
DQSAVVVQGIPEGVAFK	R	D	Q	F	K	H	2	0	0	1	0	2	1	2	0	1	0	1	0	1	1	1	0	0	0	4	0	17	0	1742.92	>sp|P78347|GTF2I_HUMAN General transcription factor II-I OS=Homo sapiens GN=GTF2I PE=1 SV=2	>sp|P78347|GTF2I_HUMAN General transcription factor II-I OS=Homo sapiens GN=GTF2I PE=1 SV=2	yes	yes	2	2.0021e-05	131.18	10.8	0.748										2
DQTPDENDQVIVK	R	D	Q	V	K	I	0	0	1	3	0	2	1	0	0	1	0	1	0	0	1	0	1	0	0	2	0	13	0	1499.71	>sp|Q9NZI8|IF2B1_HUMAN Insulin-like growth factor 2 mRNA-binding protein 1 OS=Homo sapiens GN=IGF2BP1 PE=1 SV=2	>sp|Q9NZI8|IF2B1_HUMAN Insulin-like growth factor 2 mRNA-binding protein 1 OS=Homo sapiens GN=IGF2BP1 PE=1 SV=2	yes	yes	2	1.2794e-50	225.79	7.5	3.61	1	1				1	2	1	1
DQTPDENDQVVVK	R	D	Q	V	K	I	0	0	1	3	0	2	1	0	0	0	0	1	0	0	1	0	1	0	0	3	0	13	0	1485.69	>sp|O00425|IF2B3_HUMAN Insulin-like growth factor 2 mRNA-binding protein 3 OS=Homo sapiens GN=IGF2BP3 PE=1 SV=2	>sp|O00425|IF2B3_HUMAN Insulin-like growth factor 2 mRNA-binding protein 3 OS=Homo sapiens GN=IGF2BP3 PE=1 SV=2	yes	yes	2	8.2422e-07	149.57	4	3.56	1	1							1
DQVANSAFVER	K	D	Q	E	R	I	2	1	1	1	0	1	1	0	0	0	0	0	0	1	0	1	0	0	0	2	0	11	0	1234.59	>sp|P07900|HS90A_HUMAN Heat shock protein HSP 90-alpha OS=Homo sapiens GN=HSP90AA1 PE=1 SV=5	>sp|P07900|HS90A_HUMAN Heat shock protein HSP 90-alpha OS=Homo sapiens GN=HSP90AA1 PE=1 SV=5	yes	yes	2	0.00010036	149.41	7.25	4.58	1	2					1
DQYEQMAEK	R	D	Q	E	K	N	1	0	0	1	0	2	2	0	0	0	0	1	1	0	0	0	0	0	1	0	0	9	0	1140.48	CON__P08779;>sp|P08779|K1C16_HUMAN Keratin, type I cytoskeletal 16 OS=Homo sapiens GN=KRT16 PE=1 SV=4;CON__Q9Z2K1;CON__Q3ZAW8	CON__P08779	yes	no	2	0.0010639	143.4	8	3.97		1	1	1						2
DRDPEAQFEMPYVVR	K	D	R	V	R	I	1	2	0	2	0	1	2	0	0	0	0	0	1	1	2	0	0	0	1	2	0	15	1	1850.86	>sp|O14744|ANM5_HUMAN Protein arginine N-methyltransferase 5 OS=Homo sapiens GN=PRMT5 PE=1 SV=4	>sp|O14744|ANM5_HUMAN Protein arginine N-methyltransferase 5 OS=Homo sapiens GN=PRMT5 PE=1 SV=4	yes	yes	2,3	9.2178e-54	246.66	7.4	3.61	1						1	1	1
DRDYSDHPSGGSYR	R	D	R	Y	R	D	0	2	0	3	0	0	0	2	1	0	0	0	0	0	1	3	0	0	2	0	0	14	1	1610.67	>sp|P38159|RBMX_HUMAN RNA-binding motif protein, X chromosome OS=Homo sapiens GN=RBMX PE=1 SV=3;>sp|Q96E39|RMXL1_HUMAN RNA binding motif protein, X-linked-like-1 OS=Homo sapiens GN=RBMXL1 PE=1 SV=1	>sp|P38159|RBMX_HUMAN RNA-binding motif protein, X chromosome OS=Homo sapiens GN=RBMX PE=1 SV=3	yes	no	3	0.015711	88.224	6.86	4.02		1	1	1	1					1
DREDYVPYTGEK	K	D	R	E	K	K	0	1	0	2	0	0	2	1	0	0	0	1	0	0	1	0	1	0	2	1	0	12	1	1470.66	>sp|Q9NYL9|TMOD3_HUMAN Tropomodulin-3 OS=Homo sapiens GN=TMOD3 PE=1 SV=1	>sp|Q9NYL9|TMOD3_HUMAN Tropomodulin-3 OS=Homo sapiens GN=TMOD3 PE=1 SV=1	yes	yes	2	6.8175e-05	153.7	11	0
DREYTDIIR	K	D	R	I	R	K	0	2	0	2	0	0	1	0	0	2	0	0	0	0	0	0	1	0	1	0	0	9	1	1179.59	>sp|P49427|UB2R1_HUMAN Ubiquitin-conjugating enzyme E2 R1 OS=Homo sapiens GN=CDC34 PE=1 SV=2	>sp|P49427|UB2R1_HUMAN Ubiquitin-conjugating enzyme E2 R1 OS=Homo sapiens GN=CDC34 PE=1 SV=2	yes	yes	2	0.015881	113.44	1.67	0.471	1	2
DRIVVSGSSDNTIR	R	D	R	I	R	I	0	2	1	2	0	0	0	1	0	2	0	0	0	0	0	3	1	0	0	2	0	14	1	1517.78	>sp|Q9UKB1|FBW1B_HUMAN F-box/WD repeat-containing protein 11 OS=Homo sapiens GN=FBXW11 PE=1 SV=1;>sp|Q9Y297|FBW1A_HUMAN F-box/WD repeat-containing protein 1A OS=Homo sapiens GN=BTRC PE=1 SV=1	>sp|Q9UKB1|FBW1B_HUMAN F-box/WD repeat-containing protein 11 OS=Homo sapiens GN=FBXW11 PE=1 SV=1	no	no	2,3	6.2082e-65	258.39	6.94	3.6	7	8	6	3	4	7	7	6	9	8
DRPGKPIFHIEHYIEGK	K	D	R	G	K	Y	0	1	0	1	0	0	2	2	2	3	0	2	0	1	2	0	0	0	1	0	0	17	2	2035.06	>sp|O00418|EF2K_HUMAN Eukaryotic elongation factor 2 kinase OS=Homo sapiens GN=EEF2K PE=1 SV=2	>sp|O00418|EF2K_HUMAN Eukaryotic elongation factor 2 kinase OS=Homo sapiens GN=EEF2K PE=1 SV=2	yes	yes	5	0.044896	55.415	7	0							1
DSAVAISGADSR	R	D	S	S	R	G	3	1	0	2	0	0	0	1	0	1	0	0	0	0	0	3	0	0	0	1	0	12	0	1147.55	>sp|Q7Z6Z7|HUWE1_HUMAN E3 ubiquitin-protein ligase HUWE1 OS=Homo sapiens GN=HUWE1 PE=1 SV=3	>sp|Q7Z6Z7|HUWE1_HUMAN E3 ubiquitin-protein ligase HUWE1 OS=Homo sapiens GN=HUWE1 PE=1 SV=3	yes	yes	2	0.0085299	97.69	3.5	1.94	2	1	1	1	1	2
DSAYQSITHYRPVSASR	R	D	S	S	R	S	2	2	0	1	0	1	0	0	1	1	0	0	0	0	1	4	1	0	2	1	0	17	1	1936.94	>sp|P50402|EMD_HUMAN Emerin OS=Homo sapiens GN=EMD PE=1 SV=1	>sp|P50402|EMD_HUMAN Emerin OS=Homo sapiens GN=EMD PE=1 SV=1	yes	yes	3	0.015395	83.692	9.4	2.8				1						2
DSDKTDTDWR	R	D	S	W	R	A	0	1	0	4	0	0	0	0	0	0	0	1	0	0	0	1	2	1	0	0	0	10	1	1237.52	>sp|P23588|IF4B_HUMAN Eukaryotic translation initiation factor 4B OS=Homo sapiens GN=EIF4B PE=1 SV=2	>sp|P23588|IF4B_HUMAN Eukaryotic translation initiation factor 4B OS=Homo sapiens GN=EIF4B PE=1 SV=2	yes	yes	2,3	0.0019072	145.91	3.86	3.23	2	1	1	1	1
DSDQIDVIQENR	K	D	S	N	R	Q	0	1	1	3	0	2	1	0	0	2	0	0	0	0	0	1	0	0	0	1	0	12	0	1430.66	>sp|Q5T4S7|UBR4_HUMAN E3 ubiquitin-protein ligase UBR4 OS=Homo sapiens GN=UBR4 PE=1 SV=1	>sp|Q5T4S7|UBR4_HUMAN E3 ubiquitin-protein ligase UBR4 OS=Homo sapiens GN=UBR4 PE=1 SV=1	yes	yes	2	3.3935e-05	137.09	1	0	1
DSGEEAAEPSAPSR	R	D	S	S	R	T	3	1	0	1	0	0	3	1	0	0	0	0	0	0	2	3	0	0	0	0	0	14	0	1401.6	>sp|Q00653|NFKB2_HUMAN Nuclear factor NF-kappa-B p100 subunit OS=Homo sapiens GN=NFKB2 PE=1 SV=4	>sp|Q00653|NFKB2_HUMAN Nuclear factor NF-kappa-B p100 subunit OS=Homo sapiens GN=NFKB2 PE=1 SV=4	yes	yes	2	8.8866e-08	156.6	5.62	1.58			1	1	2	1	2	1
DSHGVAQVR	R	D	S	V	R	F	1	1	0	1	0	1	0	1	1	0	0	0	0	0	0	1	0	0	0	2	0	9	0	967.484	>sp|P62277|RS13_HUMAN 40S ribosomal protein S13 OS=Homo sapiens GN=RPS13 PE=1 SV=2	>sp|P62277|RS13_HUMAN 40S ribosomal protein S13 OS=Homo sapiens GN=RPS13 PE=1 SV=2	yes	yes	2	0.0316	90.15	8.5	0.5								1	1
DSIFSNITGQIDYQGFEK	R	D	S	E	K	A	0	0	1	2	0	2	1	2	0	3	0	1	0	2	0	2	1	0	1	0	0	18	0	2060.97	>sp|P40939|ECHA_HUMAN Trifunctional enzyme subunit alpha, mitochondrial OS=Homo sapiens GN=HADHA PE=1 SV=2	>sp|P40939|ECHA_HUMAN Trifunctional enzyme subunit alpha, mitochondrial OS=Homo sapiens GN=HADHA PE=1 SV=2	yes	yes	2	1.0589e-18	166.21	12	0
DSIHSIMATISSSNPFFVR	K	D	S	V	R	C	1	1	1	1	0	0	0	0	1	3	0	0	1	2	1	5	1	0	0	1	0	19	0	2108.04	>sp|Q9HD67|MYO10_HUMAN Unconventional myosin-X OS=Homo sapiens GN=MYO10 PE=1 SV=3	>sp|Q9HD67|MYO10_HUMAN Unconventional myosin-X OS=Homo sapiens GN=MYO10 PE=1 SV=3	yes	yes	2	6.8322e-10	151.95	5.5	0.5					1	1
DSPDAVEVTGIPDDIPFR	R	D	S	F	R	N	1	1	0	4	0	0	1	1	0	2	0	0	0	1	3	1	1	0	0	2	0	18	0	1941.93	>sp|Q9UHL9|GT2D1_HUMAN General transcription factor II-I repeat domain-containing protein 1 OS=Homo sapiens GN=GTF2IRD1 PE=1 SV=1	>sp|Q9UHL9|GT2D1_HUMAN General transcription factor II-I repeat domain-containing protein 1 OS=Homo sapiens GN=GTF2IRD1 PE=1 SV=1	yes	yes	2	0.0010732	100.77	7	0							1
DSQGEIMVYPYYGEK	R	D	S	E	K	S	0	0	0	1	0	1	2	2	0	1	0	1	1	0	1	1	0	0	3	1	0	15	0	1777.79	>sp|Q04721|NOTC2_HUMAN Neurogenic locus notch homolog protein 2 OS=Homo sapiens GN=NOTCH2 PE=1 SV=3	>sp|Q04721|NOTC2_HUMAN Neurogenic locus notch homolog protein 2 OS=Homo sapiens GN=NOTCH2 PE=1 SV=3	yes	yes	2	0.0024093	106.38	12	0
DSQTQAIITK	R	D	S	T	K	I	1	0	0	1	0	2	0	0	0	2	0	1	0	0	0	1	2	0	0	0	0	10	0	1103.58	>sp|Q13098|CSN1_HUMAN COP9 signalosome complex subunit 1 OS=Homo sapiens GN=GPS1 PE=1 SV=4	>sp|Q13098|CSN1_HUMAN COP9 signalosome complex subunit 1 OS=Homo sapiens GN=GPS1 PE=1 SV=4	yes	yes	2	0.0032395	118.23	12	0
DSSPHFQAEQR	R	D	S	Q	R	V	1	1	0	1	0	2	1	0	1	0	0	0	0	1	1	2	0	0	0	0	0	11	0	1300.58	>sp|Q9UH99|SUN2_HUMAN SUN domain-containing protein 2 OS=Homo sapiens GN=SUN2 PE=1 SV=3	>sp|Q9UH99|SUN2_HUMAN SUN domain-containing protein 2 OS=Homo sapiens GN=SUN2 PE=1 SV=3	yes	yes	2,3	0.00066213	132.17	8.18	2.55					3	1	1		2	1
DSTIIMQIIR	K	D	S	I	R	D	0	1	0	1	0	1	0	0	0	4	0	0	1	0	0	1	1	0	0	0	0	10	0	1188.65	>sp|P31946|1433B_HUMAN 14-3-3 protein beta/alpha OS=Homo sapiens GN=YWHAB PE=1 SV=3;>sp|P31947|1433S_HUMAN 14-3-3 protein sigma OS=Homo sapiens GN=SFN PE=1 SV=1;>sp|P62258|1433E_HUMAN 14-3-3 protein epsilon OS=Homo sapiens GN=YWHAE PE=1 SV=1;>sp|P63104|1433Z_HUMAN 14-3-3 protein zeta/delta OS=Homo sapiens GN=YWHAZ PE=1 SV=1;>sp|P27348|1433T_HUMAN 14-3-3 protein theta OS=Homo sapiens GN=YWHAQ PE=1…	>sp|P62258|1433E_HUMAN 14-3-3 protein epsilon OS=Homo sapiens GN=YWHAE PE=1 SV=1	no	no	2	9.1359e-06	176.33	7.97	2.95			2	2	3	3	3	6		2
DSTYSISSTITISK	K	D	S	S	K	A	0	0	0	1	0	0	0	0	0	3	0	1	0	0	0	5	3	0	1	0	0	14	0	1501.75	>sp|P01834|IGKC_HUMAN Ig kappa chain C region OS=Homo sapiens GN=IGKC PE=1 SV=1	>sp|P01834|IGKC_HUMAN Ig kappa chain C region OS=Homo sapiens GN=IGKC PE=1 SV=1	yes	yes	2	5.091e-08	157.33	4.33	4.03	1	1								1
DSVFISCSEDNR	K	D	S	N	R	I	0	1	1	2	1	0	1	0	0	1	0	0	0	1	0	3	0	0	0	1	0	12	0	1427.6	>sp|Q9BQA1|MEP50_HUMAN Methylosome protein 50 OS=Homo sapiens GN=WDR77 PE=1 SV=1	>sp|Q9BQA1|MEP50_HUMAN Methylosome protein 50 OS=Homo sapiens GN=WDR77 PE=1 SV=1	yes	yes	2	7.9549e-95	263.29	6.2	3.56		3	2	1	2		2	1		1
DSVPSIQGEK	R	D	S	E	K	A	0	0	0	1	0	1	1	1	0	1	0	1	0	0	1	2	0	0	0	1	0	10	0	1058.52	>sp|P61244|MAX_HUMAN Protein max OS=Homo sapiens GN=MAX PE=1 SV=1	>sp|P61244|MAX_HUMAN Protein max OS=Homo sapiens GN=MAX PE=1 SV=1	yes	yes	2	0.01143	94.692	10.4	1.02									1	2
DSVWGSGGGQQSVNHIVK	K	D	S	V	K	E	0	0	1	1	0	2	0	4	1	1	0	1	0	0	0	3	0	1	0	3	0	18	0	1853.9	>sp|Q53EL6|PDCD4_HUMAN Programmed cell death protein 4 OS=Homo sapiens GN=PDCD4 PE=1 SV=2	>sp|Q53EL6|PDCD4_HUMAN Programmed cell death protein 4 OS=Homo sapiens GN=PDCD4 PE=1 SV=2	yes	yes	2,3	3.9905e-60	216	7.67	4.5	1	1							1	1
DSYESYGNSR	R	D	S	S	R	S	0	1	1	1	0	0	1	1	0	0	0	0	0	0	0	3	0	0	2	0	0	10	0	1176.47	>sp|P38159|RBMX_HUMAN RNA-binding motif protein, X chromosome OS=Homo sapiens GN=RBMX PE=1 SV=3;>sp|Q96E39|RMXL1_HUMAN RNA binding motif protein, X-linked-like-1 OS=Homo sapiens GN=RBMXL1 PE=1 SV=1	>sp|P38159|RBMX_HUMAN RNA-binding motif protein, X chromosome OS=Homo sapiens GN=RBMX PE=1 SV=3	yes	no	2	3.8453e-19	193.83	8	4.65	1	1								1
DSYIIIETIPTEYDSR	K	D	S	S	R	V	0	1	0	2	0	0	2	0	0	4	0	0	0	0	1	2	2	0	2	0	0	16	0	1913.93	>sp|P17980|PRS6A_HUMAN 26S protease regulatory subunit 6A OS=Homo sapiens GN=PSMC3 PE=1 SV=3	>sp|P17980|PRS6A_HUMAN 26S protease regulatory subunit 6A OS=Homo sapiens GN=PSMC3 PE=1 SV=3	yes	yes	2	1.31e-07	142.57	11.5	0.5
DSYVGDEAQSK	K	D	S	S	K	R	1	0	0	2	0	1	1	1	0	0	0	1	0	0	0	2	0	0	1	1	0	11	0	1197.52	CON__P60712;>sp|P60709|ACTB_HUMAN Actin, cytoplasmic 1 OS=Homo sapiens GN=ACTB PE=1 SV=1;>sp|P63261|ACTG_HUMAN Actin, cytoplasmic 2 OS=Homo sapiens GN=ACTG1 PE=1 SV=1;>sp|P68133|ACTS_HUMAN Actin, alpha skeletal muscle OS=Homo sapiens GN=ACTA1 PE=1 SV=1;>sp|P68032|ACTC_HUMAN Actin, alpha cardiac muscle 1 OS=Homo sapiens GN=ACTC1 PE=1 SV=1;>sp|P63267|ACTH_HUMAN Actin, gamma-enteric smooth muscle OS…	>sp|P63261|ACTG_HUMAN Actin, cytoplasmic 2 OS=Homo sapiens GN=ACTG1 PE=1 SV=1	no	no	2	5.9433e-62	248.98	6.64	3.64	5	6	3	2	4	6	5	4	3	4
DSYVGDEAQSKR	K	D	S	K	R	G	1	1	0	2	0	1	1	1	0	0	0	1	0	0	0	2	0	0	1	1	0	12	1	1353.62	CON__P60712;>sp|P60709|ACTB_HUMAN Actin, cytoplasmic 1 OS=Homo sapiens GN=ACTB PE=1 SV=1;>sp|P63261|ACTG_HUMAN Actin, cytoplasmic 2 OS=Homo sapiens GN=ACTG1 PE=1 SV=1;>sp|P68133|ACTS_HUMAN Actin, alpha skeletal muscle OS=Homo sapiens GN=ACTA1 PE=1 SV=1;>sp|P68032|ACTC_HUMAN Actin, alpha cardiac muscle 1 OS=Homo sapiens GN=ACTC1 PE=1 SV=1;>sp|P63267|ACTH_HUMAN Actin, gamma-enteric smooth muscle OS…	>sp|P63261|ACTG_HUMAN Actin, cytoplasmic 2 OS=Homo sapiens GN=ACTG1 PE=1 SV=1	no	no	2,3	2.7128e-21	207.34	6.88	2.69		1	1	1	1	3	4	2
DTAIIIDPNIYR	K	D	T	Y	R	T	1	1	1	2	0	0	0	0	0	4	0	0	0	0	1	0	1	0	1	0	0	12	0	1402.75	>sp|Q6ZN18|AEBP2_HUMAN Zinc finger protein AEBP2 OS=Homo sapiens GN=AEBP2 PE=1 SV=2	>sp|Q6ZN18|AEBP2_HUMAN Zinc finger protein AEBP2 OS=Homo sapiens GN=AEBP2 PE=1 SV=2	yes	yes	2	0.038643	73.082	11	0
DTDSEEEIR	K	D	T	I	R	E	0	1	0	2	0	0	3	0	0	1	0	0	0	0	0	1	1	0	0	0	0	9	0	1092.46	>sp|P62158|CALM_HUMAN Calmodulin OS=Homo sapiens GN=CALM1 PE=1 SV=2	>sp|P62158|CALM_HUMAN Calmodulin OS=Homo sapiens GN=CALM1 PE=1 SV=2	yes	yes	2	0.051819	81.95	3.5	0.5			1	1
DTDSEEEIREAFR	K	D	T	F	R	V	1	2	0	2	0	0	4	0	0	1	0	0	0	1	0	1	1	0	0	0	0	13	1	1595.71	>sp|P62158|CALM_HUMAN Calmodulin OS=Homo sapiens GN=CALM1 PE=1 SV=2	>sp|P62158|CALM_HUMAN Calmodulin OS=Homo sapiens GN=CALM1 PE=1 SV=2	yes	yes	2	0.02191	101.71	5.89	3.4	2	2	2	2	1	2	1	2	1	2
DTEPIIQTAK	K	D	T	A	K	T	1	0	0	1	0	1	1	0	0	2	0	1	0	0	1	0	2	0	0	0	0	10	0	1114.59	>sp|P48643|TCPE_HUMAN T-complex protein 1 subunit epsilon OS=Homo sapiens GN=CCT5 PE=1 SV=1	>sp|P48643|TCPE_HUMAN T-complex protein 1 subunit epsilon OS=Homo sapiens GN=CCT5 PE=1 SV=1	yes	yes	2	0.014555	90.05	1.33	0.471	2	1
DTGHVYAMK	K	D	T	M	K	I	1	0	0	1	0	0	0	1	1	0	0	1	1	0	0	0	1	0	1	1	0	9	0	1020.47	>sp|Q15208|STK38_HUMAN Serine/threonine-protein kinase 38 OS=Homo sapiens GN=STK38 PE=1 SV=1	>sp|Q15208|STK38_HUMAN Serine/threonine-protein kinase 38 OS=Homo sapiens GN=STK38 PE=1 SV=1	yes	yes	2	0.0038789	136.27	7.5	4.5			1
DTIGIFIR	K	D	T	I	R	E	0	1	0	1	0	0	0	1	0	3	0	0	0	1	0	0	1	0	0	0	0	8	0	933.528	>sp|O75643|U520_HUMAN U5 small nuclear ribonucleoprotein 200 kDa helicase OS=Homo sapiens GN=SNRNP200 PE=1 SV=2	>sp|O75643|U520_HUMAN U5 small nuclear ribonucleoprotein 200 kDa helicase OS=Homo sapiens GN=SNRNP200 PE=1 SV=2	yes	yes	2	0.0042428	132.08	4.67	0.471				1	2
DTIYEAVR	R	D	T	V	R	E	1	1	0	1	0	0	1	0	0	1	0	0	0	0	0	0	1	0	1	1	0	8	0	965.482	>sp|P62906|RL10A_HUMAN 60S ribosomal protein L10a OS=Homo sapiens GN=RPL10A PE=1 SV=2	>sp|P62906|RL10A_HUMAN 60S ribosomal protein L10a OS=Homo sapiens GN=RPL10A PE=1 SV=2	yes	yes	2	0.00025891	170.66	5.23	2.58	2	1	1		1	4	1	2	1
DTNVQVIMVIGAGR	K	D	T	G	R	G	1	1	1	1	0	1	0	2	0	2	0	0	1	0	0	0	1	0	0	3	0	14	0	1471.78	>sp|O14744|ANM5_HUMAN Protein arginine N-methyltransferase 5 OS=Homo sapiens GN=PRMT5 PE=1 SV=4	>sp|O14744|ANM5_HUMAN Protein arginine N-methyltransferase 5 OS=Homo sapiens GN=PRMT5 PE=1 SV=4	yes	yes	2	0.041128	77.633	2	0		1
DTQSGSIIFIGR	R	D	T	G	R	I	0	1	0	1	0	1	0	2	0	3	0	0	0	1	0	2	1	0	0	0	0	12	0	1292.67	>sp|P50454|SERPH_HUMAN Serpin H1 OS=Homo sapiens GN=SERPINH1 PE=1 SV=2	>sp|P50454|SERPH_HUMAN Serpin H1 OS=Homo sapiens GN=SERPINH1 PE=1 SV=2	yes	yes	2	0.0043404	100.73	10.5	0.5										1
DTRDYAPPPR	R	D	T	P	R	D	1	2	0	2	0	0	0	0	0	0	0	0	0	0	3	0	1	0	1	0	0	10	1	1186.57	>sp|P38159|RBMX_HUMAN RNA-binding motif protein, X chromosome OS=Homo sapiens GN=RBMX PE=1 SV=3;>sp|Q96E39|RMXL1_HUMAN RNA binding motif protein, X-linked-like-1 OS=Homo sapiens GN=RBMXL1 PE=1 SV=1	>sp|P38159|RBMX_HUMAN RNA-binding motif protein, X chromosome OS=Homo sapiens GN=RBMX PE=1 SV=3	yes	no	3	0.065589	45.598	2	0		1
DTTAVPYVFQDDPYIMPASSIESR	R	D	T	S	R	S	2	1	0	3	0	1	1	0	0	2	0	0	1	1	3	3	2	0	2	2	0	24	0	2701.26	>sp|Q96EY7|PTCD3_HUMAN Pentatricopeptide repeat domain-containing protein 3, mitochondrial OS=Homo sapiens GN=PTCD3 PE=1 SV=3	>sp|Q96EY7|PTCD3_HUMAN Pentatricopeptide repeat domain-containing protein 3, mitochondrial OS=Homo sapiens GN=PTCD3 PE=1 SV=3	yes	yes	2	1.0999e-25	166.98	9	0									1
DTTFAQVIK	K	D	T	I	K	D	1	0	0	1	0	1	0	0	0	1	0	1	0	1	0	0	2	0	0	1	0	9	0	1021.54	>sp|Q92600|RCD1_HUMAN Cell differentiation protein RCD1 homolog OS=Homo sapiens GN=RQCD1 PE=1 SV=1	>sp|Q92600|RCD1_HUMAN Cell differentiation protein RCD1 homolog OS=Homo sapiens GN=RQCD1 PE=1 SV=1	yes	yes	2	0.0054291	122.33	7	0							1
DTTVGTISQR	K	D	T	Q	R	I	0	1	0	1	0	1	0	1	0	1	0	0	0	0	0	1	3	0	0	1	0	10	0	1076.55	>sp|P51665|PSD7_HUMAN 26S proteasome non-ATPase regulatory subunit 7 OS=Homo sapiens GN=PSMD7 PE=1 SV=2	>sp|P51665|PSD7_HUMAN 26S proteasome non-ATPase regulatory subunit 7 OS=Homo sapiens GN=PSMD7 PE=1 SV=2	yes	yes	2	0.0056251	106.4	6.57	4.17		1	2	1
DTVEIQIIK	R	D	T	I	K	G	0	0	0	1	0	1	1	0	0	3	0	1	0	0	0	0	1	0	0	1	0	9	0	1057.6	>sp|O95900|TRUB2_HUMAN Probable tRNA pseudouridine synthase 2 OS=Homo sapiens GN=TRUB2 PE=1 SV=1	>sp|O95900|TRUB2_HUMAN Probable tRNA pseudouridine synthase 2 OS=Homo sapiens GN=TRUB2 PE=1 SV=1	yes	yes	2	0.007433	117.01	6	0						1
DTVIEPYADPYYDYEIER	R	D	T	E	R	F	1	1	0	3	0	0	3	0	0	2	0	0	0	0	2	0	1	0	4	1	0	18	0	2250	>sp|Q86VM9|ZCH18_HUMAN Zinc finger CCCH domain-containing protein 18 OS=Homo sapiens GN=ZC3H18 PE=1 SV=2	>sp|Q86VM9|ZCH18_HUMAN Zinc finger CCCH domain-containing protein 18 OS=Homo sapiens GN=ZC3H18 PE=1 SV=2	yes	yes	2,3	4.2796e-73	222.09	6.29	3.22	1		3	1	1	2	1		3
DVASAAPEKAENPAGHGSK	R	D	V	S	K	E	5	0	1	1	0	0	2	2	1	0	0	2	0	0	2	2	0	0	0	1	0	19	1	1834.88	>sp|Q9Y2S7|PDIP2_HUMAN Polymerase delta-interacting protein 2 OS=Homo sapiens GN=POLDIP2 PE=1 SV=1	>sp|Q9Y2S7|PDIP2_HUMAN Polymerase delta-interacting protein 2 OS=Homo sapiens GN=POLDIP2 PE=1 SV=1	yes	yes	3	0.0011704	106.28	2	0		1
DVDAAYMNK	K	D	V	N	K	V	2	0	1	2	0	0	0	0	0	0	0	1	1	0	0	0	0	0	1	1	0	9	0	1025.45	CON__Q5XQN5;CON__Q922U2;CON__P13647;>sp|P13647|K2C5_HUMAN Keratin, type II cytoskeletal 5 OS=Homo sapiens GN=KRT5 PE=1 SV=3;CON__P50446;CON__P04259;CON__P02538;>sp|P02538|K2C6A_HUMAN Keratin, type II cytoskeletal 6A OS=Homo sapiens GN=KRT6A PE=1 SV=3;CON__Q14CN4-1;>sp|Q14CN4|K2C72_HUMAN Keratin, type II cytoskeletal 72 OS=Homo sapiens GN=KRT72 PE=1 SV=2;CON__Q6IME9	CON__P04259	no	no	2	0.00088542	155.58	6.71	3.38	8	9	9	9	7	10	11	8	13	12
DVDAAYMNKVEIQAK	K	D	V	A	K	A	3	0	1	2	0	1	1	0	0	1	0	2	1	0	0	0	0	0	1	2	0	15	1	1693.83	CON__P50446;CON__P04259;CON__P02538;>sp|P02538|K2C6A_HUMAN Keratin, type II cytoskeletal 6A OS=Homo sapiens GN=KRT6A PE=1 SV=3;CON__Q14CN4-1;>sp|Q14CN4|K2C72_HUMAN Keratin, type II cytoskeletal 72 OS=Homo sapiens GN=KRT72 PE=1 SV=2;CON__Q6IME9	CON__P04259	no	no	3	0.069808	47.621	3	1.29	1	1	2	1	1
DVDEAYMNK	K	D	V	N	K	V	1	0	1	2	0	0	1	0	0	0	0	1	1	0	0	0	0	0	1	1	0	9	0	1083.45	CON__P05787;>sp|P05787|K2C8_HUMAN Keratin, type II cytoskeletal 8 OS=Homo sapiens GN=KRT8 PE=1 SV=7;CON__H-INV:HIT000292931;CON__Q9H552	CON__P05787	yes	no	2	0.029889	83.998	1	0	1
DVDEIEAWISEK	R	D	V	E	K	I	1	0	0	2	0	0	3	0	0	2	0	1	0	0	0	1	0	1	0	1	0	12	0	1432.67	>sp|Q13813|SPTN1_HUMAN Spectrin alpha chain, non-erythrocytic 1 OS=Homo sapiens GN=SPTAN1 PE=1 SV=3	>sp|Q13813|SPTN1_HUMAN Spectrin alpha chain, non-erythrocytic 1 OS=Homo sapiens GN=SPTAN1 PE=1 SV=3	yes	yes	2	0.00079029	107.17	4.5	0.5				1	1
DVDFEIIKVEGK	R	D	V	G	K	V	0	0	0	2	0	0	2	1	0	2	0	2	0	1	0	0	0	0	0	2	0	12	1	1390.73	>sp|P48643|TCPE_HUMAN T-complex protein 1 subunit epsilon OS=Homo sapiens GN=CCT5 PE=1 SV=1	>sp|P48643|TCPE_HUMAN T-complex protein 1 subunit epsilon OS=Homo sapiens GN=CCT5 PE=1 SV=1	yes	yes	2	0.00011647	150.49	5.8	3.66	1	1					1		1	1
DVDGAYMTK	K	D	V	T	K	V	1	0	0	2	0	0	0	1	0	0	0	1	1	0	0	0	1	0	1	1	0	9	0	998.438	>sp|P04264|K2C1_HUMAN Keratin, type II cytoskeletal 1 OS=Homo sapiens GN=KRT1 PE=1 SV=6;CON__P04264	>sp|P04264|K2C1_HUMAN Keratin, type II cytoskeletal 1 OS=Homo sapiens GN=KRT1 PE=1 SV=6	yes	no	2	5.8018e-05	167.67	6.38	3.55	19	16	17	14	16	14	14	14	18	13
DVDNAYMIK	K	D	V	I	K	V	1	0	1	2	0	0	0	0	0	1	0	1	1	0	0	0	0	0	1	1	0	9	0	1067.5	>sp|P35908|K22E_HUMAN Keratin, type II cytoskeletal 2 epidermal OS=Homo sapiens GN=KRT2 PE=1 SV=2;CON__P35908	>sp|P35908|K22E_HUMAN Keratin, type II cytoskeletal 2 epidermal OS=Homo sapiens GN=KRT2 PE=1 SV=2	no	no	2	2.8554e-08	190.02	6.52	3.4	17	12	15	16	16	16	16	17	16	16
DVDNAYMIKVEIQSK	K	D	V	S	K	V	1	0	1	2	0	1	1	0	0	2	0	2	1	0	0	1	0	0	1	2	0	15	1	1751.88	>sp|P35908|K22E_HUMAN Keratin, type II cytoskeletal 2 epidermal OS=Homo sapiens GN=KRT2 PE=1 SV=2;CON__P35908	>sp|P35908|K22E_HUMAN Keratin, type II cytoskeletal 2 epidermal OS=Homo sapiens GN=KRT2 PE=1 SV=2	no	no	2,3	0.007256	113.47	6.36	3.58	2	1	1	1	1	1	1		2	2
DVEDEIIWVGER	R	D	V	E	R	M	0	1	0	2	0	0	3	1	0	2	0	0	0	0	0	0	0	1	0	2	0	12	0	1458.7	>sp|Q01082|SPTB2_HUMAN Spectrin beta chain, non-erythrocytic 1 OS=Homo sapiens GN=SPTBN1 PE=1 SV=2	>sp|Q01082|SPTB2_HUMAN Spectrin beta chain, non-erythrocytic 1 OS=Homo sapiens GN=SPTBN1 PE=1 SV=2	yes	yes	2	0.0092677	89.231	4.67	0.471				1	2
DVFISAAER	K	D	V	E	R	D	2	1	0	1	0	0	1	0	0	1	0	0	0	1	0	1	0	0	0	1	0	9	0	1006.51	>sp|P20618|PSB1_HUMAN Proteasome subunit beta type-1 OS=Homo sapiens GN=PSMB1 PE=1 SV=2	>sp|P20618|PSB1_HUMAN Proteasome subunit beta type-1 OS=Homo sapiens GN=PSMB1 PE=1 SV=2	yes	yes	2	9.7847e-05	163.38	5.33	2.33	1	1	2	1	3	2	1	3	1
DVFQHSQSR	K	D	V	S	R	T	0	1	0	1	0	2	0	0	1	0	0	0	0	1	0	2	0	0	0	1	0	9	0	1102.52	>sp|Q9NZB2|F120A_HUMAN Constitutive coactivator of PPAR-gamma-like protein 1 OS=Homo sapiens GN=FAM120A PE=1 SV=2	>sp|Q9NZB2|F120A_HUMAN Constitutive coactivator of PPAR-gamma-like protein 1 OS=Homo sapiens GN=FAM120A PE=1 SV=2	yes	yes	2	0.0034547	139.38	7	0							1
DVGGEGVQQGIIK	R	D	V	I	K	I	0	0	0	1	0	2	1	4	0	2	0	1	0	0	0	0	0	0	0	2	0	13	0	1298.68	>sp|O76031|CLPX_HUMAN ATP-dependent Clp protease ATP-binding subunit clpX-like, mitochondrial OS=Homo sapiens GN=CLPX PE=1 SV=2	>sp|O76031|CLPX_HUMAN ATP-dependent Clp protease ATP-binding subunit clpX-like, mitochondrial OS=Homo sapiens GN=CLPX PE=1 SV=2	yes	yes	2	1.1888e-79	262.15	6.7	3.35	2	2	2		2	2	3	1	3	3
DVGIEDNQIGAFITK	K	D	V	T	K	N	1	0	1	2	0	1	1	2	0	3	0	1	0	1	0	0	1	0	0	1	0	15	0	1618.82	>sp|Q96E29|MTER1_HUMAN mTERF domain-containing protein 1, mitochondrial OS=Homo sapiens GN=MTERFD1 PE=1 SV=2	>sp|Q96E29|MTER1_HUMAN mTERF domain-containing protein 1, mitochondrial OS=Homo sapiens GN=MTERFD1 PE=1 SV=2	yes	yes	2	2.4948e-25	190.18	10	0										1
DVIDFYNVPIQDR	R	D	V	D	R	S	0	1	1	3	0	1	0	0	0	2	0	0	0	1	1	0	0	0	1	2	0	13	0	1592.78	>sp|Q8N5N7|RM50_HUMAN 39S ribosomal protein L50, mitochondrial OS=Homo sapiens GN=MRPL50 PE=1 SV=2	>sp|Q8N5N7|RM50_HUMAN 39S ribosomal protein L50, mitochondrial OS=Homo sapiens GN=MRPL50 PE=1 SV=2	yes	yes	2	0.0028703	101.72	1	0	1
DVISVAFSSDNR	K	D	V	N	R	Q	1	1	1	2	0	0	0	0	0	1	0	0	0	1	0	3	0	0	0	2	0	12	0	1308.63	>sp|P63244|GBLP_HUMAN Guanine nucleotide-binding protein subunit beta-2-like 1 OS=Homo sapiens GN=GNB2L1 PE=1 SV=3	>sp|P63244|GBLP_HUMAN Guanine nucleotide-binding protein subunit beta-2-like 1 OS=Homo sapiens GN=GNB2L1 PE=1 SV=3	yes	yes	2	8.3708e-11	171.49	8.7	1.95						2	1	2	1	2
DVIYISVIR	R	D	V	I	R	K	0	1	0	1	0	0	0	0	0	3	0	0	0	0	0	1	0	0	1	2	0	9	0	1076.62	>sp|Q9Y5P4|C43BP_HUMAN Collagen type IV alpha-3-binding protein OS=Homo sapiens GN=COL4A3BP PE=1 SV=1	>sp|Q9Y5P4|C43BP_HUMAN Collagen type IV alpha-3-binding protein OS=Homo sapiens GN=COL4A3BP PE=1 SV=1	yes	yes	2	0.0060266	119.68	11	0
DVMEGVTVDDHMMK	K	D	V	M	K	V	0	0	0	3	0	0	1	1	1	0	0	1	3	0	0	0	1	0	0	3	0	14	0	1605.68	>sp|Q5BKZ1|ZN326_HUMAN DBIRD complex subunit ZNF326 OS=Homo sapiens GN=ZNF326 PE=1 SV=2	>sp|Q5BKZ1|ZN326_HUMAN DBIRD complex subunit ZNF326 OS=Homo sapiens GN=ZNF326 PE=1 SV=2	yes	yes	2,3	0.00093235	119.96	9	0									2
DVNAAIATIK	K	D	V	I	K	T	3	0	1	1	0	0	0	0	0	2	0	1	0	0	0	0	1	0	0	1	0	10	0	1014.57	>sp|Q9BQE3|TBA1C_HUMAN Tubulin alpha-1C chain OS=Homo sapiens GN=TUBA1C PE=1 SV=1;>sp|Q71U36|TBA1A_HUMAN Tubulin alpha-1A chain OS=Homo sapiens GN=TUBA1A PE=1 SV=1;>sp|Q13748|TBA3C_HUMAN Tubulin alpha-3C/D chain OS=Homo sapiens GN=TUBA3C PE=1 SV=3;>sp|Q6PEY2|TBA3E_HUMAN Tubulin alpha-3E chain OS=Homo sapiens GN=TUBA3E PE=1 SV=2;>sp|P68363|TBA1B_HUMAN Tubulin alpha-1B chain OS=Homo sapiens GN=TUBA…	>sp|P68363|TBA1B_HUMAN Tubulin alpha-1B chain OS=Homo sapiens GN=TUBA1B PE=1 SV=1	no	no	2	2.5562e-13	194.48	6.67	3.5	7	8	5	3	7	6	8	7	7	7
DVNQQEFVR	K	D	V	V	R	A	0	1	1	1	0	2	1	0	0	0	0	0	0	1	0	0	0	0	0	2	0	9	0	1133.55	>sp|P39019|RS19_HUMAN 40S ribosomal protein S19 OS=Homo sapiens GN=RPS19 PE=1 SV=2	>sp|P39019|RS19_HUMAN 40S ribosomal protein S19 OS=Homo sapiens GN=RPS19 PE=1 SV=2	yes	yes	2	0.003916	132.88	7.83	3.05	1				2	1	1	1	2	1
DVQDSITVSNEAQTAK	K	D	V	A	K	E	2	0	1	2	0	2	1	0	0	1	0	1	0	0	0	2	2	0	0	2	0	16	0	1704.82	>sp|P52907|CAZA1_HUMAN F-actin-capping protein subunit alpha-1 OS=Homo sapiens GN=CAPZA1 PE=1 SV=3	>sp|P52907|CAZA1_HUMAN F-actin-capping protein subunit alpha-1 OS=Homo sapiens GN=CAPZA1 PE=1 SV=3	yes	yes	2	1.8126e-26	189.04	7.5	3.5				1
DVSIGTYGSR	R	D	V	S	R	A	0	1	0	1	0	0	0	2	0	1	0	0	0	0	0	2	1	0	1	1	0	10	0	1053.51	>sp|Q9C0C2|TB182_HUMAN 182 kDa tankyrase-1-binding protein OS=Homo sapiens GN=TNKS1BP1 PE=1 SV=4	>sp|Q9C0C2|TB182_HUMAN 182 kDa tankyrase-1-binding protein OS=Homo sapiens GN=TNKS1BP1 PE=1 SV=4	yes	yes	2	0.052773	77.288	5	0					1
DVTGAEAIIER	K	D	V	E	R	H	2	1	0	1	0	0	2	1	0	2	0	0	0	0	0	0	1	0	0	1	0	11	0	1172.6	>sp|Q13813|SPTN1_HUMAN Spectrin alpha chain, non-erythrocytic 1 OS=Homo sapiens GN=SPTAN1 PE=1 SV=3	>sp|Q13813|SPTN1_HUMAN Spectrin alpha chain, non-erythrocytic 1 OS=Homo sapiens GN=SPTAN1 PE=1 SV=3	yes	yes	2	1.4192e-07	137.01	4	0				1
DVWQVIVKPR	K	D	V	P	R	G	0	1	0	1	0	1	0	0	0	1	0	1	0	0	1	0	0	1	0	3	0	10	1	1238.71	>sp|O14654|IRS4_HUMAN Insulin receptor substrate 4 OS=Homo sapiens GN=IRS4 PE=1 SV=1	>sp|O14654|IRS4_HUMAN Insulin receptor substrate 4 OS=Homo sapiens GN=IRS4 PE=1 SV=1	yes	yes	2	0.0087296	112.3	5.33	0.471					2	1
DWIENIEVDRIQR	K	D	W	Q	R	E	0	2	1	2	0	1	2	0	0	3	0	0	0	0	0	0	0	1	0	1	0	13	1	1684.85	>sp|Q8WWZ7|ABCA5_HUMAN ATP-binding cassette sub-family A member 5 OS=Homo sapiens GN=ABCA5 PE=2 SV=2	>sp|Q8WWZ7|ABCA5_HUMAN ATP-binding cassette sub-family A member 5 OS=Homo sapiens GN=ABCA5 PE=2 SV=2	yes	yes	3	0.010028	86.288	9	1.81						1	2	1	3	1
DWNTIIVGK	R	D	W	G	K	I	0	0	1	1	0	0	0	1	0	2	0	1	0	0	0	0	1	1	0	1	0	9	0	1044.56	>sp|O14744|ANM5_HUMAN Protein arginine N-methyltransferase 5 OS=Homo sapiens GN=PRMT5 PE=1 SV=4	>sp|O14744|ANM5_HUMAN Protein arginine N-methyltransferase 5 OS=Homo sapiens GN=PRMT5 PE=1 SV=4	yes	yes	2	0.0030181	145.9	6.27	2.94	1	2	2	1	3	2	3	3	2	1
DWTHQGIAK	K	D	W	A	K	I	1	0	0	1	0	1	0	1	1	1	0	1	0	0	0	0	1	1	0	0	0	9	0	1054.52	>sp|Q14693|LPIN1_HUMAN Phosphatidate phosphatase LPIN1 OS=Homo sapiens GN=LPIN1 PE=1 SV=2;>sp|Q92539|LPIN2_HUMAN Phosphatidate phosphatase LPIN2 OS=Homo sapiens GN=LPIN2 PE=1 SV=1	>sp|Q14693|LPIN1_HUMAN Phosphatidate phosphatase LPIN1 OS=Homo sapiens GN=LPIN1 PE=1 SV=2	yes	no	2	0.0039163	134.77	7.5	0.5							1	1
DWVFINYTYK	K	D	W	Y	K	R	0	0	1	1	0	0	0	0	0	1	0	1	0	1	0	0	1	1	2	1	0	10	0	1347.65	>sp|Q15208|STK38_HUMAN Serine/threonine-protein kinase 38 OS=Homo sapiens GN=STK38 PE=1 SV=1;>sp|Q9Y2H1|ST38L_HUMAN Serine/threonine-protein kinase 38-like OS=Homo sapiens GN=STK38L PE=1 SV=3	>sp|Q15208|STK38_HUMAN Serine/threonine-protein kinase 38 OS=Homo sapiens GN=STK38 PE=1 SV=1	no	no	2	0.0011763	143.97	11.6	0.49
DYDDMSPR	R	D	Y	P	R	R	0	1	0	3	0	0	0	0	0	0	0	0	1	0	1	1	0	0	1	0	0	8	0	997.381	>sp|P61978|HNRPK_HUMAN Heterogeneous nuclear ribonucleoprotein K OS=Homo sapiens GN=HNRNPK PE=1 SV=1	>sp|P61978|HNRPK_HUMAN Heterogeneous nuclear ribonucleoprotein K OS=Homo sapiens GN=HNRNPK PE=1 SV=1	yes	yes	2	0.028231	90.37	2	0		1
DYEDGMEVDTTPTVAGQFEDADVDH	R	D	Y	D	H	-	2	0	0	6	0	1	3	2	1	0	0	0	1	1	1	0	3	0	1	3	0	25	0	2755.11	>sp|P54105|ICLN_HUMAN Methylosome subunit pICln OS=Homo sapiens GN=CLNS1A PE=1 SV=1	>sp|P54105|ICLN_HUMAN Methylosome subunit pICln OS=Homo sapiens GN=CLNS1A PE=1 SV=1	yes	yes	2,3	1.1312e-95	222.92	8.12	2.85				2			2			1
DYEEVGADSADGEDEGEEY	K	D	Y	E	Y	-	2	0	0	4	0	0	6	3	0	0	0	0	0	0	0	1	0	0	2	1	0	19	0	2077.74	>sp|Q9BQE3|TBA1C_HUMAN Tubulin alpha-1C chain OS=Homo sapiens GN=TUBA1C PE=1 SV=1	>sp|Q9BQE3|TBA1C_HUMAN Tubulin alpha-1C chain OS=Homo sapiens GN=TUBA1C PE=1 SV=1	yes	yes	2	3.3525e-185	301.48	5.82	3.1	1	2	1			1	2	1	2	1
DYEEVGVDSVEGEGEEEGEEY	K	D	Y	E	Y	-	0	0	0	2	0	0	9	4	0	0	0	0	0	0	0	1	0	0	2	3	0	21	0	2347.9	>sp|Q71U36|TBA1A_HUMAN Tubulin alpha-1A chain OS=Homo sapiens GN=TUBA1A PE=1 SV=1;>sp|P68363|TBA1B_HUMAN Tubulin alpha-1B chain OS=Homo sapiens GN=TUBA1B PE=1 SV=1;CON__ENSEMBL:ENSBTAP00000016242	>sp|P68363|TBA1B_HUMAN Tubulin alpha-1B chain OS=Homo sapiens GN=TUBA1B PE=1 SV=1	no	no	2	1.814e-126	259.22	8.27	3.11			1	2	1	1	1	1	1	2
DYFEEYGK	R	D	Y	G	K	I	0	0	0	1	0	0	2	1	0	0	0	1	0	1	0	0	0	0	2	0	0	8	0	1049.43	>sp|P22626|ROA2_HUMAN Heterogeneous nuclear ribonucleoproteins A2/B1 OS=Homo sapiens GN=HNRNPA2B1 PE=1 SV=2	>sp|P22626|ROA2_HUMAN Heterogeneous nuclear ribonucleoproteins A2/B1 OS=Homo sapiens GN=HNRNPA2B1 PE=1 SV=2	yes	yes	2	0.00039363	166.68	6.5	0.5						1	1
DYFEQYGK	R	D	Y	G	K	I	0	0	0	1	0	1	1	1	0	0	0	1	0	1	0	0	0	0	2	0	0	8	0	1048.45	>sp|P09651|ROA1_HUMAN Heterogeneous nuclear ribonucleoprotein A1 OS=Homo sapiens GN=HNRNPA1 PE=1 SV=5;>sp|Q32P51|RA1L2_HUMAN Heterogeneous nuclear ribonucleoprotein A1-like 2 OS=Homo sapiens GN=HNRNPA1L2 PE=2 SV=2	>sp|P09651|ROA1_HUMAN Heterogeneous nuclear ribonucleoprotein A1 OS=Homo sapiens GN=HNRNPA1 PE=1 SV=5	yes	no	2	8.0963e-07	180.87	3.33	1.97	1	2	1			2
DYGHGSYGGQR	R	D	Y	Q	R	S	0	1	0	1	0	1	0	4	1	0	0	0	0	0	0	1	0	0	2	0	0	11	0	1195.5	>sp|Q5BKZ1|ZN326_HUMAN DBIRD complex subunit ZNF326 OS=Homo sapiens GN=ZNF326 PE=1 SV=2	>sp|Q5BKZ1|ZN326_HUMAN DBIRD complex subunit ZNF326 OS=Homo sapiens GN=ZNF326 PE=1 SV=2	yes	yes	2,3	0.00046303	138.76	9	0									2
DYIHYIR	R	D	Y	I	R	K	0	1	0	1	0	0	0	0	1	2	0	0	0	0	0	0	0	0	2	0	0	7	0	978.492	>sp|P62280|RS11_HUMAN 40S ribosomal protein S11 OS=Homo sapiens GN=RPS11 PE=1 SV=3	>sp|P62280|RS11_HUMAN 40S ribosomal protein S11 OS=Homo sapiens GN=RPS11 PE=1 SV=3	yes	yes	2	0.022978	114.72	7.5	0.5							1	1
DYIVVGSDSGR	K	D	Y	G	R	I	0	1	0	2	0	0	0	2	0	1	0	0	0	0	0	2	0	0	1	2	0	11	0	1166.56	>sp|Q15393|SF3B3_HUMAN Splicing factor 3B subunit 3 OS=Homo sapiens GN=SF3B3 PE=1 SV=4	>sp|Q15393|SF3B3_HUMAN Splicing factor 3B subunit 3 OS=Homo sapiens GN=SF3B3 PE=1 SV=4	yes	yes	2	0.050875	72.29	9	0									1
DYQEIMNTK	R	D	Y	T	K	I	0	0	1	1	0	1	1	0	0	1	0	1	1	0	0	0	1	0	1	0	0	9	0	1140.51	CON__ENSEMBL:ENSBTAP00000038253;>sp|P04264|K2C1_HUMAN Keratin, type II cytoskeletal 1 OS=Homo sapiens GN=KRT1 PE=1 SV=6;CON__P04264	>sp|P04264|K2C1_HUMAN Keratin, type II cytoskeletal 1 OS=Homo sapiens GN=KRT1 PE=1 SV=6	no	no	2	4.9565e-109	280.96	6.63	3.48	18	20	15	18	16	17	20	18	20	19
DYQEIMNVK	R	D	Y	V	K	I	0	0	1	1	0	1	1	0	0	1	0	1	1	0	0	0	0	0	1	1	0	9	0	1138.53	>sp|P35908|K22E_HUMAN Keratin, type II cytoskeletal 2 epidermal OS=Homo sapiens GN=KRT2 PE=1 SV=2;CON__Q01546;CON__P35908	>sp|P35908|K22E_HUMAN Keratin, type II cytoskeletal 2 epidermal OS=Homo sapiens GN=KRT2 PE=1 SV=2	no	no	2	5.2789e-97	230.24	6.45	3.42	17	14	15	17	20	18	16	16	14	15
DYSPYFK	K	D	Y	F	K	T	0	0	0	1	0	0	0	0	0	0	0	1	0	1	1	1	0	0	2	0	0	7	0	918.412	CON__P02533;>sp|P02533|K1C14_HUMAN Keratin, type I cytoskeletal 14 OS=Homo sapiens GN=KRT14 PE=1 SV=4;CON__Q6IFX2;CON__P08779;>sp|P08779|K1C16_HUMAN Keratin, type I cytoskeletal 16 OS=Homo sapiens GN=KRT16 PE=1 SV=4;CON__Q9Z2K1;CON__Q3ZAW8	CON__P02533	no	no	2	0.031554	110.61	6.57	3.73	6	5	4	4	4	4	3	4	4	4
DYVATGQVGR	K	D	Y	G	R	D	1	1	0	1	0	1	0	2	0	0	0	0	0	0	0	0	1	0	1	2	0	10	0	1064.53	>sp|Q05BV3|EMAL5_HUMAN Echinoderm microtubule-associated protein-like 5 OS=Homo sapiens GN=EML5 PE=2 SV=3;>sp|Q6ZMW3|EMAL6_HUMAN Echinoderm microtubule-associated protein-like 6 OS=Homo sapiens GN=EML6 PE=2 SV=2	>sp|Q05BV3|EMAL5_HUMAN Echinoderm microtubule-associated protein-like 5 OS=Homo sapiens GN=EML5 PE=2 SV=3	yes	no	2	0.0056399	106.62	6	0						1
DYVDHSETIQK	R	D	Y	Q	K	I	0	0	0	2	0	1	1	0	1	1	0	1	0	0	0	1	1	0	1	1	0	11	0	1333.62	>sp|Q96E29|MTER1_HUMAN mTERF domain-containing protein 1, mitochondrial OS=Homo sapiens GN=MTERFD1 PE=1 SV=2	>sp|Q96E29|MTER1_HUMAN mTERF domain-containing protein 1, mitochondrial OS=Homo sapiens GN=MTERFD1 PE=1 SV=2	yes	yes	2	1.612e-35	172.21	7	5		1
DYYEIIGVSR	K	D	Y	S	R	G	0	1	0	1	0	0	1	1	0	2	0	0	0	0	0	1	0	0	2	1	0	10	0	1213.6	>sp|Q9NXW2|DJB12_HUMAN DnaJ homolog subfamily B member 12 OS=Homo sapiens GN=DNAJB12 PE=1 SV=4	>sp|Q9NXW2|DJB12_HUMAN DnaJ homolog subfamily B member 12 OS=Homo sapiens GN=DNAJB12 PE=1 SV=4	yes	yes	2	0.016128	86.014	3	0.816		1	1	1
EAAEAIEAEGATAPITEIIHSR	K	E	A	S	R	N	6	1	0	0	0	0	5	1	1	4	0	0	0	0	1	1	2	0	0	0	0	22	0	2278.14	>sp|P35222|CTNB1_HUMAN Catenin beta-1 OS=Homo sapiens GN=CTNNB1 PE=1 SV=1	>sp|P35222|CTNB1_HUMAN Catenin beta-1 OS=Homo sapiens GN=CTNNB1 PE=1 SV=1	yes	yes	2,3	7.4551e-63	212.47	6	1					1		1
EAAENSIVAYK	K	E	A	Y	K	A	3	0	1	0	0	0	2	0	0	1	0	1	0	0	0	1	0	0	1	1	0	11	0	1193.59	>sp|P62258|1433E_HUMAN 14-3-3 protein epsilon OS=Homo sapiens GN=YWHAE PE=1 SV=1	>sp|P62258|1433E_HUMAN 14-3-3 protein epsilon OS=Homo sapiens GN=YWHAE PE=1 SV=1	yes	yes	2	0.002329	104.07	5.8	3.22	1	2			1	1	2	2
EAAFDDAVEER	K	E	A	E	R	V	3	1	0	2	0	0	3	0	0	0	0	0	0	1	0	0	0	0	0	1	0	11	0	1250.54	>sp|Q09028|RBBP4_HUMAN Histone-binding protein RBBP4 OS=Homo sapiens GN=RBBP4 PE=1 SV=3	>sp|Q09028|RBBP4_HUMAN Histone-binding protein RBBP4 OS=Homo sapiens GN=RBBP4 PE=1 SV=3	yes	yes	2	0.00053421	135.99	12	0
EADIDGDGQVNYEEFVQMMTAK	R	E	A	A	K	-	2	0	1	3	0	2	3	2	0	1	0	1	2	1	0	0	1	0	1	2	0	22	0	2489.07	>sp|P62158|CALM_HUMAN Calmodulin OS=Homo sapiens GN=CALM1 PE=1 SV=2	>sp|P62158|CALM_HUMAN Calmodulin OS=Homo sapiens GN=CALM1 PE=1 SV=2	yes	yes	3	8.3006e-78	235.37	5.47	3.62	4	4	4	4	1	2	2	1	1	3
EADSSSDYVNMDFTK	R	E	A	T	K	R	1	0	1	3	0	0	1	0	0	0	0	1	1	1	0	3	1	0	1	1	0	15	0	1707.69	>sp|O14654|IRS4_HUMAN Insulin receptor substrate 4 OS=Homo sapiens GN=IRS4 PE=1 SV=1	>sp|O14654|IRS4_HUMAN Insulin receptor substrate 4 OS=Homo sapiens GN=IRS4 PE=1 SV=1	yes	yes	2	1.7628e-12	174.59	4.5	1.12			1	1	1	1
EAESCDCIQGFQITHSIGGGTGSGMGTIIISK	K	E	A	S	K	I	1	0	0	1	2	2	2	7	1	6	0	1	1	1	0	4	3	0	0	0	0	32	0	3310.53	>sp|P07437|TBB5_HUMAN Tubulin beta chain OS=Homo sapiens GN=TUBB PE=1 SV=2;>sp|A6NNZ2|TBB8L_HUMAN Tubulin beta-8 chain-like protein LOC260334 OS=Homo sapiens PE=1 SV=1;>sp|P68371|TBB4B_HUMAN Tubulin beta-4B chain OS=Homo sapiens GN=TUBB4B PE=1 SV=1;>sp|Q3ZCM7|TBB8_HUMAN Tubulin beta-8 chain OS=Homo sapiens GN=TUBB8 PE=1 SV=2;>sp|P04350|TBB4A_HUMAN Tubulin beta-4A chain OS=Homo sapiens GN=TUBB4A P…	>sp|P07437|TBB5_HUMAN Tubulin beta chain OS=Homo sapiens GN=TUBB PE=1 SV=2	no	no	3	5.1918e-16	112.39	4	4.1	2		2
EAFIEQFR	R	E	A	F	R	K	1	1	0	0	0	1	2	0	0	1	0	0	0	2	0	0	0	0	0	0	0	8	0	1038.51	>sp|P23258|TBG1_HUMAN Tubulin gamma-1 chain OS=Homo sapiens GN=TUBG1 PE=1 SV=2	>sp|P23258|TBG1_HUMAN Tubulin gamma-1 chain OS=Homo sapiens GN=TUBG1 PE=1 SV=2	yes	yes	2	0.000714	162.25	10	0										1
EAFQIFDR	K	E	A	D	R	T	1	1	0	1	0	1	1	0	0	1	0	0	0	2	0	0	0	0	0	0	0	8	0	1024.5	>sp|P60660|MYL6_HUMAN Myosin light polypeptide 6 OS=Homo sapiens GN=MYL6 PE=1 SV=2	>sp|P60660|MYL6_HUMAN Myosin light polypeptide 6 OS=Homo sapiens GN=MYL6 PE=1 SV=2	yes	yes	2	0.0046988	152.06	5.75	0.433					1	3
EAFSIFDKDGDGTITTK	K	E	A	T	K	E	1	0	0	3	0	0	1	2	0	2	0	2	0	2	0	1	3	0	0	0	0	17	1	1843.88	>sp|P62158|CALM_HUMAN Calmodulin OS=Homo sapiens GN=CALM1 PE=1 SV=2	>sp|P62158|CALM_HUMAN Calmodulin OS=Homo sapiens GN=CALM1 PE=1 SV=2	yes	yes	2	0.00053973	134.08	2.25	0.968	2	3	2	1
EAGAGGIAIAVEGPSK	R	E	A	S	K	A	4	0	0	0	0	0	2	4	0	2	0	1	0	0	1	1	0	0	0	1	0	16	0	1425.75	>sp|P21333|FLNA_HUMAN Filamin-A OS=Homo sapiens GN=FLNA PE=1 SV=4	>sp|P21333|FLNA_HUMAN Filamin-A OS=Homo sapiens GN=FLNA PE=1 SV=4	yes	yes	2	0.0055966	104.26	4.5	0.5				1	1
EAIDVIGAVIK	R	E	A	I	K	A	2	0	0	1	0	0	1	1	0	3	0	1	0	0	0	0	0	0	0	2	0	11	0	1126.66	>sp|Q92552|RT27_HUMAN 28S ribosomal protein S27, mitochondrial OS=Homo sapiens GN=MRPS27 PE=1 SV=3	>sp|Q92552|RT27_HUMAN 28S ribosomal protein S27, mitochondrial OS=Homo sapiens GN=MRPS27 PE=1 SV=3	yes	yes	2	0.0003249	143.24	8.67	3.2		1				1	2			1
EAIEGTYIDKK	K	E	A	K	K	C	1	0	0	1	0	0	2	1	0	2	0	2	0	0	0	0	1	0	1	0	0	11	1	1265.65	>sp|P62280|RS11_HUMAN 40S ribosomal protein S11 OS=Homo sapiens GN=RPS11 PE=1 SV=3	>sp|P62280|RS11_HUMAN 40S ribosomal protein S11 OS=Homo sapiens GN=RPS11 PE=1 SV=3	yes	yes	2	0.00042533	125.72	10.5	0.5										1
EAIHSQIIEK	K	E	A	E	K	Q	1	0	0	0	0	1	2	0	1	3	0	1	0	0	0	1	0	0	0	0	0	10	0	1166.63	>sp|O60925|PFD1_HUMAN Prefoldin subunit 1 OS=Homo sapiens GN=PFDN1 PE=1 SV=2	>sp|O60925|PFD1_HUMAN Prefoldin subunit 1 OS=Homo sapiens GN=PFDN1 PE=1 SV=2	yes	yes	2,3	0.0037823	113.69	6.5	2.29			1	2		5		2		1
EAIIGVQEDVDEYVK	R	E	A	V	K	I	1	0	0	2	0	1	3	1	0	2	0	1	0	0	0	0	0	0	1	3	0	15	0	1705.84	>sp|Q14257|RCN2_HUMAN Reticulocalbin-2 OS=Homo sapiens GN=RCN2 PE=1 SV=1	>sp|Q14257|RCN2_HUMAN Reticulocalbin-2 OS=Homo sapiens GN=RCN2 PE=1 SV=1	yes	yes	2	3.9026e-26	192.4	7.5	3.3		1				1	2
EAIISSAVDHGSDEVK	R	E	A	V	K	F	2	0	0	2	0	0	2	1	1	2	0	1	0	0	0	3	0	0	0	2	0	16	0	1655.8	>sp|P78371|TCPB_HUMAN T-complex protein 1 subunit beta OS=Homo sapiens GN=CCT2 PE=1 SV=4	>sp|P78371|TCPB_HUMAN T-complex protein 1 subunit beta OS=Homo sapiens GN=CCT2 PE=1 SV=4	yes	yes	2,3	1.1259e-45	217.39	7.27	4.39	2	1	1					1	2
EAIISSAVDHGSDEVKFR	R	E	A	F	R	Q	2	1	0	2	0	0	2	1	1	2	0	1	0	1	0	3	0	0	0	2	0	18	1	1958.97	>sp|P78371|TCPB_HUMAN T-complex protein 1 subunit beta OS=Homo sapiens GN=CCT2 PE=1 SV=4	>sp|P78371|TCPB_HUMAN T-complex protein 1 subunit beta OS=Homo sapiens GN=CCT2 PE=1 SV=4	yes	yes	3	0.027482	71.08	1	0	1
EAINVINTHTK	K	E	A	T	K	V	1	0	2	0	0	0	1	0	1	2	0	1	0	0	0	0	2	0	0	1	0	11	0	1238.66	>sp|O76094|SRP72_HUMAN Signal recognition particle subunit SRP72 OS=Homo sapiens GN=SRP72 PE=1 SV=3	>sp|O76094|SRP72_HUMAN Signal recognition particle subunit SRP72 OS=Homo sapiens GN=SRP72 PE=1 SV=3	yes	yes	2	4.1306e-20	202.05	2	0.816	1	1	1
EANFTVSSMHGDMPQK	R	E	A	Q	K	E	1	0	1	1	0	1	1	1	1	0	0	1	2	1	1	2	1	0	0	1	0	16	0	1777.78	>sp|P38919|IF4A3_HUMAN Eukaryotic initiation factor 4A-III OS=Homo sapiens GN=EIF4A3 PE=1 SV=4	>sp|P38919|IF4A3_HUMAN Eukaryotic initiation factor 4A-III OS=Homo sapiens GN=EIF4A3 PE=1 SV=4	yes	yes	3	0.056981	40.751	7	0							1
EANNFIWPFK	K	E	A	F	K	I	1	0	2	0	0	0	1	0	0	1	0	1	0	2	1	0	0	1	0	0	0	10	0	1264.62	>sp|P18124|RL7_HUMAN 60S ribosomal protein L7 OS=Homo sapiens GN=RPL7 PE=1 SV=1	>sp|P18124|RL7_HUMAN 60S ribosomal protein L7 OS=Homo sapiens GN=RPL7 PE=1 SV=1	yes	yes	2	0.013552	96.665	5.5	1.5				1			1
EANQQQQFNR	R	E	A	N	R	N	1	1	2	0	0	4	1	0	0	0	0	0	0	1	0	0	0	0	0	0	0	10	0	1261.58	>sp|Q13813|SPTN1_HUMAN Spectrin alpha chain, non-erythrocytic 1 OS=Homo sapiens GN=SPTAN1 PE=1 SV=3	>sp|Q13813|SPTN1_HUMAN Spectrin alpha chain, non-erythrocytic 1 OS=Homo sapiens GN=SPTAN1 PE=1 SV=3	yes	yes	2	0.0052865	103.55	7.8	3.49				1	1	1
EANVYHASTANGESR	K	E	A	S	R	A	3	1	2	0	0	0	2	1	1	0	0	0	0	0	0	2	1	0	1	1	0	15	0	1604.72	>sp|Q9BRS2|RIOK1_HUMAN Serine/threonine-protein kinase RIO1 OS=Homo sapiens GN=RIOK1 PE=1 SV=2	>sp|Q9BRS2|RIOK1_HUMAN Serine/threonine-protein kinase RIO1 OS=Homo sapiens GN=RIOK1 PE=1 SV=2	yes	yes	2	6.6141e-53	222.88	1	0	1
EAPETDTSPSIWDVEFAK	K	E	A	A	K	Q	2	0	0	2	0	0	3	0	0	1	0	1	0	1	2	2	2	1	0	1	0	18	0	2020.93	>sp|Q92665|RT31_HUMAN 28S ribosomal protein S31, mitochondrial OS=Homo sapiens GN=MRPS31 PE=1 SV=3	>sp|Q92665|RT31_HUMAN 28S ribosomal protein S31, mitochondrial OS=Homo sapiens GN=MRPS31 PE=1 SV=3	yes	yes	2	5.0512e-06	127.32	6	0						1
EAQNSHVYWWR	R	E	A	W	R	Y	1	1	1	0	0	1	1	0	1	0	0	0	0	0	0	1	0	2	1	1	0	11	0	1474.67	>sp|Q9Y2S7|PDIP2_HUMAN Polymerase delta-interacting protein 2 OS=Homo sapiens GN=POLDIP2 PE=1 SV=1	>sp|Q9Y2S7|PDIP2_HUMAN Polymerase delta-interacting protein 2 OS=Homo sapiens GN=POLDIP2 PE=1 SV=1	yes	yes	2	0.00033517	113.67	4	1.58		1	1		1	1
EASDIIEQNR	K	E	A	N	R	I	1	1	1	1	0	1	2	0	0	2	0	0	0	0	0	1	0	0	0	0	0	10	0	1173.56	>sp|Q6WCQ1|MPRIP_HUMAN Myosin phosphatase Rho-interacting protein OS=Homo sapiens GN=MPRIP PE=1 SV=3	>sp|Q6WCQ1|MPRIP_HUMAN Myosin phosphatase Rho-interacting protein OS=Homo sapiens GN=MPRIP PE=1 SV=3	yes	yes	2	0.0018202	141.91	6.5	0.5						1	1
EASDPQPEEADGGIK	K	E	A	I	K	S	2	0	0	2	0	1	3	2	0	1	0	1	0	0	2	1	0	0	0	0	0	15	0	1541.68	>sp|P52907|CAZA1_HUMAN F-actin-capping protein subunit alpha-1 OS=Homo sapiens GN=CAPZA1 PE=1 SV=3	>sp|P52907|CAZA1_HUMAN F-actin-capping protein subunit alpha-1 OS=Homo sapiens GN=CAPZA1 PE=1 SV=3	yes	yes	2	1.6511e-80	246.66	8.22	2.66				1		2	2			1
EASEDASAIGSSSYK	K	E	A	Y	K	K	3	0	0	1	0	0	2	1	0	1	0	1	0	0	0	5	0	0	1	0	0	15	0	1500.66	>sp|Q9Y4C8|RBM19_HUMAN Probable RNA-binding protein 19 OS=Homo sapiens GN=RBM19 PE=1 SV=3	>sp|Q9Y4C8|RBM19_HUMAN Probable RNA-binding protein 19 OS=Homo sapiens GN=RBM19 PE=1 SV=3	yes	yes	2	9.4008e-12	162.88	7	0							1
EATAGNPGGQTVR	K	E	A	V	R	E	2	1	1	0	0	1	1	3	0	0	0	0	0	0	1	0	2	0	0	1	0	13	0	1256.61	>sp|P27708|PYR1_HUMAN CAD protein OS=Homo sapiens GN=CAD PE=1 SV=3	>sp|P27708|PYR1_HUMAN CAD protein OS=Homo sapiens GN=CAD PE=1 SV=3	yes	yes	2	5.2169e-08	156.52	8.33	3.4				1	1	1
EATDAIGHIDR	K	E	A	D	R	Q	2	1	0	2	0	0	1	1	1	2	0	0	0	0	0	0	1	0	0	0	0	11	0	1196.58	>sp|Q12906|ILF3_HUMAN Interleukin enhancer-binding factor 3 OS=Homo sapiens GN=ILF3 PE=1 SV=3	>sp|Q12906|ILF3_HUMAN Interleukin enhancer-binding factor 3 OS=Homo sapiens GN=ILF3 PE=1 SV=3	yes	yes	2	0.00046036	116.74	7	0							1
EAVAMESYAK	K	E	A	A	K	A	3	0	0	0	0	0	2	0	0	0	0	1	1	0	0	1	0	0	1	1	0	10	0	1097.51	>sp|P78371|TCPB_HUMAN T-complex protein 1 subunit beta OS=Homo sapiens GN=CCT2 PE=1 SV=4	>sp|P78371|TCPB_HUMAN T-complex protein 1 subunit beta OS=Homo sapiens GN=CCT2 PE=1 SV=4	yes	yes	2	1.6539e-06	183.72	6.75	3.25	2	1	1	1	1	2	4	2	2	1
EAVEMAYK	K	E	A	Y	K	M	2	0	0	0	0	0	2	0	0	0	0	1	1	0	0	0	0	0	1	1	0	8	0	939.437	>sp|Q96K76|UBP47_HUMAN Ubiquitin carboxyl-terminal hydrolase 47 OS=Homo sapiens GN=USP47 PE=1 SV=3	>sp|Q96K76|UBP47_HUMAN Ubiquitin carboxyl-terminal hydrolase 47 OS=Homo sapiens GN=USP47 PE=1 SV=3	yes	yes	2	0.043369	84.498	3	0			2
EAVTHIGR	R	E	A	G	R	V	1	1	0	0	0	0	1	1	1	1	0	0	0	0	0	0	1	0	0	1	0	8	0	881.472	>sp|P06730|IF4E_HUMAN Eukaryotic translation initiation factor 4E OS=Homo sapiens GN=EIF4E PE=1 SV=2	>sp|P06730|IF4E_HUMAN Eukaryotic translation initiation factor 4E OS=Homo sapiens GN=EIF4E PE=1 SV=2	yes	yes	2	0.0044456	110.12	7	0							1
EAYPGDVFYIHSR	R	E	A	S	R	I	1	1	0	1	0	0	1	1	1	1	0	0	0	1	1	1	0	0	2	1	0	13	0	1552.73	>sp|P25705|ATPA_HUMAN ATP synthase subunit alpha, mitochondrial OS=Homo sapiens GN=ATP5A1 PE=1 SV=1	>sp|P25705|ATPA_HUMAN ATP synthase subunit alpha, mitochondrial OS=Homo sapiens GN=ATP5A1 PE=1 SV=1	yes	yes	2	0.0010552	122.52	3	0			1
ECCHGDIIECADDR	K	E	C	D	R	A	1	1	0	3	3	0	2	1	1	2	0	0	0	0	0	0	0	0	0	0	0	14	0	1748.66	CON__P02769	CON__P02769	yes	yes	2,3	1.515e-66	240.73	5.88	3.61	17	9	9	7	5	10	10	7	6	9
ECCHGDIIECADDRADIAK	K	E	C	A	K	Y	3	1	0	4	3	0	2	1	1	3	0	1	0	0	0	0	0	0	0	0	0	19	1	2246.94	CON__P02769	CON__P02769	yes	yes	2,3,4	2.0551e-74	248.81	5.45	3.46	13	10	5	6	5	5	9	6	4	6
EDAANNYAR	K	E	D	A	R	G	3	1	2	1	0	0	1	0	0	0	0	0	0	0	0	0	0	0	1	0	0	9	0	1022.44	>sp|Q9BQE3|TBA1C_HUMAN Tubulin alpha-1C chain OS=Homo sapiens GN=TUBA1C PE=1 SV=1;>sp|Q71U36|TBA1A_HUMAN Tubulin alpha-1A chain OS=Homo sapiens GN=TUBA1A PE=1 SV=1;>sp|Q13748|TBA3C_HUMAN Tubulin alpha-3C/D chain OS=Homo sapiens GN=TUBA3C PE=1 SV=3;>sp|P68366|TBA4A_HUMAN Tubulin alpha-4A chain OS=Homo sapiens GN=TUBA4A PE=1 SV=1;>sp|P68363|TBA1B_HUMAN Tubulin alpha-1B chain OS=Homo sapiens GN=TUBA…	>sp|P68363|TBA1B_HUMAN Tubulin alpha-1B chain OS=Homo sapiens GN=TUBA1B PE=1 SV=1	no	no	2	0.0046308	124.08	5.58	3.3	1	4					2	2	2	1
EDAFSGTDWMIEK	K	E	D	E	K	M	1	0	0	2	0	0	2	1	0	1	0	1	1	1	0	1	1	1	0	0	0	13	0	1527.66	>sp|P18848|ATF4_HUMAN Cyclic AMP-dependent transcription factor ATF-4 OS=Homo sapiens GN=ATF4 PE=1 SV=3	>sp|P18848|ATF4_HUMAN Cyclic AMP-dependent transcription factor ATF-4 OS=Homo sapiens GN=ATF4 PE=1 SV=3	yes	yes	2	1.391e-21	188.96	10.4	1.97						1	1			2
EDAKPSKDNEDAFYNSQK	K	E	D	Q	K	F	2	0	2	3	0	1	2	0	0	0	0	3	0	1	1	2	0	0	1	0	0	18	2	2084.93	>sp|O60343|TBCD4_HUMAN TBC1 domain family member 4 OS=Homo sapiens GN=TBC1D4 PE=1 SV=2	>sp|O60343|TBCD4_HUMAN TBC1 domain family member 4 OS=Homo sapiens GN=TBC1D4 PE=1 SV=2	yes	yes	3	0.018669	92.427	6	0						1
EDDVGTGAGIIEIK	R	E	D	I	K	K	1	0	0	2	0	0	2	3	0	3	0	1	0	0	0	0	1	0	0	1	0	14	0	1415.71	>sp|P49368|TCPG_HUMAN T-complex protein 1 subunit gamma OS=Homo sapiens GN=CCT3 PE=1 SV=4	>sp|P49368|TCPG_HUMAN T-complex protein 1 subunit gamma OS=Homo sapiens GN=CCT3 PE=1 SV=4	yes	yes	2	1.03e-07	155.09	3	0.816		1	1	1
EDEESSDIITVSTEEK		E	D	E	K		0	0	0	2	0	0	5	0	0	2	0	1	0	0	0	3	2	0	0	1	0	16	0	1809.8		REV__>sp|Q15506|SP17_HUMAN Sperm surface protein Sp17 OS=Homo sapiens GN=SPA17 PE=1 SV=1	yes	yes	3	0.0085391	87.863	7.05	3.55	3	4	2	2	1	1	4	5	4	3
EDGAISTIVIR	K	E	D	I	R	G	1	1	0	1	0	0	1	1	0	3	0	0	0	0	0	1	1	0	0	1	0	11	0	1172.64	>sp|P50990|TCPQ_HUMAN T-complex protein 1 subunit theta OS=Homo sapiens GN=CCT8 PE=1 SV=4	>sp|P50990|TCPQ_HUMAN T-complex protein 1 subunit theta OS=Homo sapiens GN=CCT8 PE=1 SV=4	yes	yes	2	0.00037629	141.08	9.67	1.7							1	2	1	2
EDGIAQQQTQINIR	K	E	D	I	R	S	1	1	1	1	0	4	1	1	0	3	0	0	0	0	0	0	1	0	0	0	0	14	0	1612.82	>sp|P49327|FAS_HUMAN Fatty acid synthase OS=Homo sapiens GN=FASN PE=1 SV=3	>sp|P49327|FAS_HUMAN Fatty acid synthase OS=Homo sapiens GN=FASN PE=1 SV=3	yes	yes	2	3.0365e-13	170.26	5	0.816				1	1	1
EDGNIIGHK	K	E	D	H	K	I	0	0	1	1	0	0	1	2	1	2	0	1	0	0	0	0	0	0	0	0	0	9	0	981.488	CON__Q9U6Y5	CON__Q9U6Y5	yes	yes	2	0.016939	98.582	4.14	2.59	1	2	1			1	1	1
EDIQIDKPASGVK	R	E	D	V	K	E	1	0	0	2	0	1	1	1	0	2	0	2	0	0	1	1	0	0	0	1	0	13	1	1398.74	>sp|P78347|GTF2I_HUMAN General transcription factor II-I OS=Homo sapiens GN=GTF2I PE=1 SV=2	>sp|P78347|GTF2I_HUMAN General transcription factor II-I OS=Homo sapiens GN=GTF2I PE=1 SV=2	yes	yes	2	1.4325e-05	169.58	5.33	1.7			1			1	1
EDITEIRDMIIANK	K	E	D	N	K	V	1	1	1	2	0	0	2	0	0	4	0	1	1	0	0	0	1	0	0	0	0	14	1	1659.85	>sp|P05388|RLA0_HUMAN 60S acidic ribosomal protein P0 OS=Homo sapiens GN=RPLP0 PE=1 SV=1;>sp|Q8NHW5|RLA0L_HUMAN 60S acidic ribosomal protein P0-like OS=Homo sapiens GN=RPLP0P6 PE=5 SV=1	>sp|P05388|RLA0_HUMAN 60S acidic ribosomal protein P0 OS=Homo sapiens GN=RPLP0 PE=1 SV=1	yes	no	2	0.027133	138.31	11	0
EDITQSAQHAIR	R	E	D	I	R	I	2	1	0	1	0	2	1	0	1	2	0	0	0	0	0	1	1	0	0	0	0	12	0	1367.68	>sp|Q12906|ILF3_HUMAN Interleukin enhancer-binding factor 3 OS=Homo sapiens GN=ILF3 PE=1 SV=3	>sp|Q12906|ILF3_HUMAN Interleukin enhancer-binding factor 3 OS=Homo sapiens GN=ILF3 PE=1 SV=3	yes	yes	2	4.5284e-21	193.28	7	0							1
EDIYSGGGGGGSR	K	E	D	S	R	S	0	1	0	1	0	0	1	6	0	1	0	0	0	0	0	2	0	0	1	0	0	13	0	1210.52	>sp|Q13151|ROA0_HUMAN Heterogeneous nuclear ribonucleoprotein A0 OS=Homo sapiens GN=HNRNPA0 PE=1 SV=1	>sp|Q13151|ROA0_HUMAN Heterogeneous nuclear ribonucleoprotein A0 OS=Homo sapiens GN=HNRNPA0 PE=1 SV=1	yes	yes	2	0.0012677	122.52	3	2.16	1	1				1
EDMAAIEKDYEEVGADSADGEDEGEEY	R	E	D	E	Y	-	4	0	0	5	0	0	8	3	0	1	0	1	1	0	0	1	0	0	2	1	0	27	1	2965.15	>sp|Q9BQE3|TBA1C_HUMAN Tubulin alpha-1C chain OS=Homo sapiens GN=TUBA1C PE=1 SV=1	>sp|Q9BQE3|TBA1C_HUMAN Tubulin alpha-1C chain OS=Homo sapiens GN=TUBA1C PE=1 SV=1	yes	yes	2,3	3.9673e-29	183.1	12	0
EDMAAIEKDYEEVGVDSVEGEGEEEGEEY	R	E	D	E	Y	-	2	0	0	3	0	0	11	4	0	1	0	1	1	0	0	1	0	0	2	3	0	29	1	3235.3	>sp|Q71U36|TBA1A_HUMAN Tubulin alpha-1A chain OS=Homo sapiens GN=TUBA1A PE=1 SV=1;>sp|P68363|TBA1B_HUMAN Tubulin alpha-1B chain OS=Homo sapiens GN=TUBA1B PE=1 SV=1	>sp|P68363|TBA1B_HUMAN Tubulin alpha-1B chain OS=Homo sapiens GN=TUBA1B PE=1 SV=1	no	no	3	1.0289e-15	121.38	5.5	4.5	1									1
EDQTEYIEER	K	E	D	E	R	R	0	1	0	1	0	1	4	0	0	1	0	0	0	0	0	0	1	0	1	0	0	10	0	1310.56	>sp|P07900|HS90A_HUMAN Heat shock protein HSP 90-alpha OS=Homo sapiens GN=HSP90AA1 PE=1 SV=5;>sp|Q58FF6|H90B4_HUMAN Putative heat shock protein HSP 90-beta 4 OS=Homo sapiens GN=HSP90AB4P PE=5 SV=1;>sp|P08238|HS90B_HUMAN Heat shock protein HSP 90-beta OS=Homo sapiens GN=HSP90AB1 PE=1 SV=4;>sp|Q58FF7|H90B3_HUMAN Putative heat shock protein HSP 90-beta-3 OS=Homo sapiens GN=HSP90AB3P PE=5 SV=1	>sp|P07900|HS90A_HUMAN Heat shock protein HSP 90-alpha OS=Homo sapiens GN=HSP90AA1 PE=1 SV=5	no	no	2	2.6136e-19	194.48	6.46	4.91	4	2					1
EDSQRPGAHITVK	R	E	D	V	K	K	1	1	0	1	0	1	1	1	1	1	0	1	0	0	1	1	1	0	0	1	0	13	1	1436.74	>sp|P09651|ROA1_HUMAN Heterogeneous nuclear ribonucleoprotein A1 OS=Homo sapiens GN=HNRNPA1 PE=1 SV=5;>sp|Q32P51|RA1L2_HUMAN Heterogeneous nuclear ribonucleoprotein A1-like 2 OS=Homo sapiens GN=HNRNPA1L2 PE=2 SV=2	>sp|P09651|ROA1_HUMAN Heterogeneous nuclear ribonucleoprotein A1 OS=Homo sapiens GN=HNRNPA1 PE=1 SV=5	yes	no	2	0.0008656	143.76	5.33	3.99	1	2				1				1
EDSVKPGAHITVK	R	E	D	V	K	K	1	0	0	1	0	0	1	1	1	1	0	2	0	0	1	1	1	0	0	2	0	13	1	1379.74	>sp|P51991|ROA3_HUMAN Heterogeneous nuclear ribonucleoprotein A3 OS=Homo sapiens GN=HNRNPA3 PE=1 SV=2	>sp|P51991|ROA3_HUMAN Heterogeneous nuclear ribonucleoprotein A3 OS=Homo sapiens GN=HNRNPA3 PE=1 SV=2	yes	yes	2	0.0092436	118.73	6	0						1
EDVFVHQTAIK	K	E	D	I	K	K	1	0	0	1	0	1	1	0	1	1	0	1	0	1	0	0	1	0	0	2	0	11	0	1285.67	>sp|P67809|YBOX1_HUMAN Nuclease-sensitive element-binding protein 1 OS=Homo sapiens GN=YBX1 PE=1 SV=3;>sp|Q9Y2T7|YBOX2_HUMAN Y-box-binding protein 2 OS=Homo sapiens GN=YBX2 PE=1 SV=2;>sp|P16989|YBOX3_HUMAN Y-box-binding protein 3 OS=Homo sapiens GN=YBX3 PE=1 SV=4	>sp|P67809|YBOX1_HUMAN Nuclease-sensitive element-binding protein 1 OS=Homo sapiens GN=YBX1 PE=1 SV=3	no	no	2	0.04721	70.685	4	0.816			1	1	1
EEAEAIYHSK	K	E	E	S	K	Y	2	0	0	0	0	0	3	0	1	1	0	1	0	0	0	1	0	0	1	0	0	10	0	1175.55	>sp|P35908|K22E_HUMAN Keratin, type II cytoskeletal 2 epidermal OS=Homo sapiens GN=KRT2 PE=1 SV=2;CON__P35908	>sp|P35908|K22E_HUMAN Keratin, type II cytoskeletal 2 epidermal OS=Homo sapiens GN=KRT2 PE=1 SV=2	no	no	2	5.7903e-08	169.76	4.5	3.68	9	1	1	1	1	2	2	1	1	1
EEAENTIQSFR	R	E	E	F	R	Q	1	1	1	0	0	1	3	0	0	1	0	0	0	1	0	1	1	0	0	0	0	11	0	1322.61	>sp|P08670|VIME_HUMAN Vimentin OS=Homo sapiens GN=VIM PE=1 SV=4	>sp|P08670|VIME_HUMAN Vimentin OS=Homo sapiens GN=VIM PE=1 SV=4	yes	yes	2	2.8171e-13	183.99	2.5	0.5		1	1
EEEEFNTGPISVITQSVK	R	E	E	V	K	N	0	0	1	0	0	1	4	1	0	2	0	1	0	1	1	2	2	0	0	2	0	18	0	2005.98	>sp|P62316|SMD2_HUMAN Small nuclear ribonucleoprotein Sm D2 OS=Homo sapiens GN=SNRPD2 PE=1 SV=1	>sp|P62316|SMD2_HUMAN Small nuclear ribonucleoprotein Sm D2 OS=Homo sapiens GN=SNRPD2 PE=1 SV=1	yes	yes	2	3.1678e-60	214.46	8	0								1
EEEIAAIVIDNGSGMCK	M	E	E	C	K	A	2	0	1	1	1	0	3	2	0	3	0	1	1	0	0	1	0	0	0	1	0	17	0	1834.84	>sp|P63261|ACTG_HUMAN Actin, cytoplasmic 2 OS=Homo sapiens GN=ACTG1 PE=1 SV=1	>sp|P63261|ACTG_HUMAN Actin, cytoplasmic 2 OS=Homo sapiens GN=ACTG1 PE=1 SV=1	yes	yes	2	1.6363e-36	209.23	3.12	2.2	3	1	1	1		1	1
EEEKIEIQK	R	E	E	Q	K	I	0	0	0	0	0	1	4	0	0	2	0	2	0	0	0	0	0	0	0	0	0	9	1	1144.6	>sp|O75643|U520_HUMAN U5 small nuclear ribonucleoprotein 200 kDa helicase OS=Homo sapiens GN=SNRNP200 PE=1 SV=2	>sp|O75643|U520_HUMAN U5 small nuclear ribonucleoprotein 200 kDa helicase OS=Homo sapiens GN=SNRNP200 PE=1 SV=2	yes	yes	2	0.042898	101.65	4	0				1
EEEVTGPVIAPIFPQK	R	E	E	Q	K	R	1	0	0	0	0	1	3	1	0	2	0	1	0	1	3	0	1	0	0	2	0	16	0	1752.93	>sp|O75643|U520_HUMAN U5 small nuclear ribonucleoprotein 200 kDa helicase OS=Homo sapiens GN=SNRNP200 PE=1 SV=2	>sp|O75643|U520_HUMAN U5 small nuclear ribonucleoprotein 200 kDa helicase OS=Homo sapiens GN=SNRNP200 PE=1 SV=2	yes	yes	2	0.0012989	117.08	4	0				1
EEIAIIDGSNVVFK	K	E	E	F	K	I	1	0	1	1	0	0	2	1	0	3	0	1	0	1	0	1	0	0	0	2	0	14	0	1532.81	>sp|O15212|PFD6_HUMAN Prefoldin subunit 6 OS=Homo sapiens GN=PFDN6 PE=1 SV=1	>sp|O15212|PFD6_HUMAN Prefoldin subunit 6 OS=Homo sapiens GN=PFDN6 PE=1 SV=1	yes	yes	2	3.1492e-24	190.57	4.8	2.27	1	1	1	2		3		2
EEIDHAEYYIYK	R	E	E	Y	K	F	1	0	0	1	0	0	3	0	1	2	0	1	0	0	0	0	0	0	3	0	0	12	0	1571.71	>sp|Q92552|RT27_HUMAN 28S ribosomal protein S27, mitochondrial OS=Homo sapiens GN=MRPS27 PE=1 SV=3	>sp|Q92552|RT27_HUMAN 28S ribosomal protein S27, mitochondrial OS=Homo sapiens GN=MRPS27 PE=1 SV=3	yes	yes	2	5.415e-21	186.81	6	4		1								1
EEIEEMIVEK	K	E	E	E	K	I	0	0	0	0	0	0	5	0	0	2	0	1	1	0	0	0	0	0	0	1	0	10	0	1247.6	>sp|P82933|RT09_HUMAN 28S ribosomal protein S9, mitochondrial OS=Homo sapiens GN=MRPS9 PE=1 SV=2	>sp|P82933|RT09_HUMAN 28S ribosomal protein S9, mitochondrial OS=Homo sapiens GN=MRPS9 PE=1 SV=2	yes	yes	2	0.015949	83.862	1.5	0.5	1	1
EEIEEVIK	K	E	E	I	K	D	0	0	0	0	0	0	4	0	0	2	0	1	0	0	0	0	0	0	0	1	0	8	0	987.512	>sp|P28066|PSA5_HUMAN Proteasome subunit alpha type-5 OS=Homo sapiens GN=PSMA5 PE=1 SV=3	>sp|P28066|PSA5_HUMAN Proteasome subunit alpha type-5 OS=Homo sapiens GN=PSMA5 PE=1 SV=3	yes	yes	2	0.014616	110.81	6.33	0.471						2	1
EEIGTVNGMTITMVGDIK	R	E	E	I	K	H	0	0	1	1	0	0	2	3	0	3	0	1	2	0	0	0	3	0	0	2	0	18	0	1906.94	>sp|P27708|PYR1_HUMAN CAD protein OS=Homo sapiens GN=CAD PE=1 SV=3	>sp|P27708|PYR1_HUMAN CAD protein OS=Homo sapiens GN=CAD PE=1 SV=3	yes	yes	2	0.04461	53.037	4	0				1
EEIIPQIR	K	E	E	I	R	E	0	1	0	0	0	1	2	0	0	3	0	0	0	0	1	0	0	0	0	0	0	8	0	996.56	>sp|Q96K76|UBP47_HUMAN Ubiquitin carboxyl-terminal hydrolase 47 OS=Homo sapiens GN=USP47 PE=1 SV=3	>sp|Q96K76|UBP47_HUMAN Ubiquitin carboxyl-terminal hydrolase 47 OS=Homo sapiens GN=USP47 PE=1 SV=3	yes	yes	2	0.018182	106.04	2.2	0.748	1	2	2
EEIMESIIFK	R	E	E	F	K	C	0	0	0	0	0	0	3	0	0	3	0	1	1	1	0	1	0	0	0	0	0	10	0	1237.63	>sp|Q99700|ATX2_HUMAN Ataxin-2 OS=Homo sapiens GN=ATXN2 PE=1 SV=2	>sp|Q99700|ATX2_HUMAN Ataxin-2 OS=Homo sapiens GN=ATXN2 PE=1 SV=2	yes	yes	2	0.027471	77.732	6.82	1.99			1	1	1	1	2	2	3
EEISAIVAPAFAHTSQVIVDK	R	E	E	D	K	S	4	0	0	1	0	1	2	0	1	3	0	1	0	1	1	2	1	0	0	3	0	21	0	2224.17	>sp|P27708|PYR1_HUMAN CAD protein OS=Homo sapiens GN=CAD PE=1 SV=3	>sp|P27708|PYR1_HUMAN CAD protein OS=Homo sapiens GN=CAD PE=1 SV=3	yes	yes	3	0.019245	59.182	4	0				1
EEKDNIQPTTE	R	E	E	T	E	-	0	0	1	1	0	1	3	0	0	1	0	1	0	0	1	0	2	0	0	0	0	11	1	1302.59	>sp|Q9Y2W1|TR150_HUMAN Thyroid hormone receptor-associated protein 3 OS=Homo sapiens GN=THRAP3 PE=1 SV=2	>sp|Q9Y2W1|TR150_HUMAN Thyroid hormone receptor-associated protein 3 OS=Homo sapiens GN=THRAP3 PE=1 SV=2	yes	yes	2	0.0040741	115.57	5.22	2.97	1	1	1	1	1	1	1	1
EEMQAQIR	R	E	E	I	R	E	1	1	0	0	0	2	2	0	0	1	0	0	1	0	0	0	0	0	0	0	0	8	0	1003.48	>sp|Q9UH99|SUN2_HUMAN SUN domain-containing protein 2 OS=Homo sapiens GN=SUN2 PE=1 SV=3	>sp|Q9UH99|SUN2_HUMAN SUN domain-containing protein 2 OS=Homo sapiens GN=SUN2 PE=1 SV=3	yes	yes	2	0.035158	95.352	10.5	0.5										1
EEQFNSTFR	R	E	E	F	R	V	0	1	1	0	0	1	2	0	0	0	0	0	0	2	0	1	1	0	0	0	0	9	0	1156.51	>sp|P01859|IGHG2_HUMAN Ig gamma-2 chain C region OS=Homo sapiens GN=IGHG2 PE=1 SV=2	>sp|P01859|IGHG2_HUMAN Ig gamma-2 chain C region OS=Homo sapiens GN=IGHG2 PE=1 SV=2	yes	yes	2	0.043445	82.287	5.14	3.09	1	2					2	1	1
EEREQIKTINNK	K	E	E	N	K	F	0	1	2	0	0	1	3	0	0	2	0	2	0	0	0	0	1	0	0	0	0	12	2	1500.79	CON__Q8BGZ7	CON__Q8BGZ7	yes	yes	2	0.009912	126.71	6.8	3.43	4	4	3	4	4	4	5	4	4	6
EESAASGGAAYTK	K	E	E	T	K	R	4	0	0	0	0	0	2	2	0	0	0	1	0	0	0	2	1	0	1	0	0	13	0	1240.56	>sp|Q9Y2W1|TR150_HUMAN Thyroid hormone receptor-associated protein 3 OS=Homo sapiens GN=THRAP3 PE=1 SV=2	>sp|Q9Y2W1|TR150_HUMAN Thyroid hormone receptor-associated protein 3 OS=Homo sapiens GN=THRAP3 PE=1 SV=2	yes	yes	2	1.101e-12	179.67	5	0					1
EESEESDEDMGFGIFD	K	E	E	F	D	-	0	0	0	3	0	0	5	2	0	1	0	0	1	2	0	2	0	0	0	0	0	16	0	1834.67	>sp|P05388|RLA0_HUMAN 60S acidic ribosomal protein P0 OS=Homo sapiens GN=RPLP0 PE=1 SV=1;>sp|Q8NHW5|RLA0L_HUMAN 60S acidic ribosomal protein P0-like OS=Homo sapiens GN=RPLP0P6 PE=5 SV=1	>sp|P05388|RLA0_HUMAN 60S acidic ribosomal protein P0 OS=Homo sapiens GN=RPLP0 PE=1 SV=1	yes	no	2	0.0051647	100.11	11	0
EFDKENEVFR	R	E	F	F	R	D	0	1	1	1	0	0	3	0	0	0	0	1	0	2	0	0	0	0	0	1	0	10	1	1311.61	>sp|Q86VM9|ZCH18_HUMAN Zinc finger CCCH domain-containing protein 18 OS=Homo sapiens GN=ZC3H18 PE=1 SV=2	>sp|Q86VM9|ZCH18_HUMAN Zinc finger CCCH domain-containing protein 18 OS=Homo sapiens GN=ZC3H18 PE=1 SV=2	yes	yes	2	0.0023694	135.86	4.2	1.17			2	1	1	1
EFEFSQIPIKVEFIECSAK	K	E	F	A	K	G	1	0	0	0	1	1	4	0	0	3	0	2	0	3	1	2	0	0	0	1	0	19	1	2300.14	>sp|Q9Y5M8|SRPRB_HUMAN Signal recognition particle receptor subunit beta OS=Homo sapiens GN=SRPRB PE=1 SV=3	>sp|Q9Y5M8|SRPRB_HUMAN Signal recognition particle receptor subunit beta OS=Homo sapiens GN=SRPRB PE=1 SV=3	yes	yes	3	0.030057	60.158	8.85	1.81					1	1	4	6	5	4
EFIHAQEEVKR	K	E	F	K	R	I	1	1	0	0	0	1	3	0	1	1	0	1	0	1	0	0	0	0	0	1	0	11	1	1384.71	>sp|P43686|PRS6B_HUMAN 26S protease regulatory subunit 6B OS=Homo sapiens GN=PSMC4 PE=1 SV=2	>sp|P43686|PRS6B_HUMAN 26S protease regulatory subunit 6B OS=Homo sapiens GN=PSMC4 PE=1 SV=2	yes	yes	3	0.003043	87.568	3	0			1
EFIQEPAK	R	E	F	A	K	N	1	0	0	0	0	1	2	0	0	1	0	1	0	1	1	0	0	0	0	0	0	8	0	960.492	>sp|O14744|ANM5_HUMAN Protein arginine N-methyltransferase 5 OS=Homo sapiens GN=PRMT5 PE=1 SV=4	>sp|O14744|ANM5_HUMAN Protein arginine N-methyltransferase 5 OS=Homo sapiens GN=PRMT5 PE=1 SV=4	yes	yes	2	0.0005019	167.23	6.84	3.54	2	3	2	2	3	3	3	1	3	1
EFNAEVHR	K	E	F	H	R	K	1	1	1	0	0	0	2	0	1	0	0	0	0	1	0	0	0	0	0	1	0	8	0	1000.47	>sp|P46777|RL5_HUMAN 60S ribosomal protein L5 OS=Homo sapiens GN=RPL5 PE=1 SV=3	>sp|P46777|RL5_HUMAN 60S ribosomal protein L5 OS=Homo sapiens GN=RPL5 PE=1 SV=3	yes	yes	2	0.0029904	156.51	10.7	0.471										1
EFQIFQGVTR	K	E	F	T	R	A	0	1	0	0	0	2	1	1	0	1	0	0	0	2	0	0	1	0	0	1	0	10	0	1223.63	>sp|Q9UET6|TRM7_HUMAN Putative tRNA (cytidine(32)/guanosine(34)-2'-O)-methyltransferase OS=Homo sapiens GN=FTSJ1 PE=1 SV=2	>sp|Q9UET6|TRM7_HUMAN Putative tRNA (cytidine(32)/guanosine(34)-2'-O)-methyltransferase OS=Homo sapiens GN=FTSJ1 PE=1 SV=2	yes	yes	2	0.0024359	133.42	11	0
EFTNVYIK	K	E	F	I	K	N	0	0	1	0	0	0	1	0	0	1	0	1	0	1	0	0	1	0	1	1	0	8	0	1012.52	>sp|P11940|PABP1_HUMAN Polyadenylate-binding protein 1 OS=Homo sapiens GN=PABPC1 PE=1 SV=2;>sp|Q13310|PABP4_HUMAN Polyadenylate-binding protein 4 OS=Homo sapiens GN=PABPC4 PE=1 SV=1	>sp|P11940|PABP1_HUMAN Polyadenylate-binding protein 1 OS=Homo sapiens GN=PABPC1 PE=1 SV=2	yes	no	2	0.014145	110.81	1.5	0.5	1	1
EGAAHAFAQYNIDQFTPVK	R	E	G	V	K	I	4	0	1	1	0	2	1	1	1	1	0	1	0	2	1	0	1	0	1	1	0	19	0	2106.02	>sp|P47755|CAZA2_HUMAN F-actin-capping protein subunit alpha-2 OS=Homo sapiens GN=CAPZA2 PE=1 SV=3	>sp|P47755|CAZA2_HUMAN F-actin-capping protein subunit alpha-2 OS=Homo sapiens GN=CAPZA2 PE=1 SV=3	yes	yes	3	7.7615e-07	122.5	11.5	0.5
EGAAHAFAQYNMDQFTPVK	R	E	G	V	K	I	4	0	1	1	0	2	1	1	1	0	0	1	1	2	1	0	1	0	1	1	0	19	0	2123.97	>sp|P52907|CAZA1_HUMAN F-actin-capping protein subunit alpha-1 OS=Homo sapiens GN=CAPZA1 PE=1 SV=3	>sp|P52907|CAZA1_HUMAN F-actin-capping protein subunit alpha-1 OS=Homo sapiens GN=CAPZA1 PE=1 SV=3	yes	yes	2,3	3.846e-61	218.11	10.8	0.4										1
EGDPIVFATVGSNR	K	E	G	N	R	V	1	1	1	1	0	0	1	2	0	1	0	0	0	1	1	1	1	0	0	2	0	14	0	1460.73	>sp|O75530|EED_HUMAN Polycomb protein EED OS=Homo sapiens GN=EED PE=1 SV=2	>sp|O75530|EED_HUMAN Polycomb protein EED OS=Homo sapiens GN=EED PE=1 SV=2	yes	yes	2	3.9288e-05	145.49	9.5	0.5									1	1
EGDQTSNNIPADIVFVIK	K	E	G	I	K	D	1	0	2	2	0	1	1	1	0	3	0	1	0	1	1	1	1	0	0	2	0	18	0	1958.99	>sp|P25685|DNJB1_HUMAN DnaJ homolog subfamily B member 1 OS=Homo sapiens GN=DNAJB1 PE=1 SV=4	>sp|P25685|DNJB1_HUMAN DnaJ homolog subfamily B member 1 OS=Homo sapiens GN=DNAJB1 PE=1 SV=4	yes	yes	2	4.3721e-20	174.68	9.5	2.06							1	1
EGDTVPSFIR	R	E	G	I	R	I	0	1	0	1	0	0	1	1	0	1	0	0	0	1	1	1	1	0	0	1	0	10	0	1119.56	>sp|Q9BRR9|RHG09_HUMAN Rho GTPase-activating protein 9 OS=Homo sapiens GN=ARHGAP9 PE=1 SV=2	>sp|Q9BRR9|RHG09_HUMAN Rho GTPase-activating protein 9 OS=Homo sapiens GN=ARHGAP9 PE=1 SV=2	yes	yes	3	0.0033939	98.048	5.29	2.43			1	2	3
EGDVITIIESER	R	E	G	E	R	E	0	1	0	1	0	0	3	1	0	3	0	0	0	0	0	1	1	0	0	1	0	12	0	1359.69	>sp|P62857|RS28_HUMAN 40S ribosomal protein S28 OS=Homo sapiens GN=RPS28 PE=1 SV=1	>sp|P62857|RS28_HUMAN 40S ribosomal protein S28 OS=Homo sapiens GN=RPS28 PE=1 SV=1	yes	yes	2	1.6553e-21	198.57	6.46	2.06				3	2	3	1		3	1
EGEEQIQTQHQK	K	E	G	Q	K	T	0	0	0	0	0	4	3	1	1	1	0	1	0	0	0	0	1	0	0	0	0	12	0	1453.68	>sp|P30876|RPB2_HUMAN DNA-directed RNA polymerase II subunit RPB2 OS=Homo sapiens GN=POLR2B PE=1 SV=1	>sp|P30876|RPB2_HUMAN DNA-directed RNA polymerase II subunit RPB2 OS=Homo sapiens GN=POLR2B PE=1 SV=1	yes	yes	2	0.010976	80.17	11	0
EGIEIPEDEEEK	K	E	G	E	K	K	0	0	0	1	0	0	6	1	0	2	0	1	0	0	1	0	0	0	0	0	0	12	0	1415.63	>sp|P07900|HS90A_HUMAN Heat shock protein HSP 90-alpha OS=Homo sapiens GN=HSP90AA1 PE=1 SV=5;>sp|Q58FF6|H90B4_HUMAN Putative heat shock protein HSP 90-beta 4 OS=Homo sapiens GN=HSP90AB4P PE=5 SV=1;>sp|Q58FG0|HS905_HUMAN Putative heat shock protein HSP 90-alpha A5 OS=Homo sapiens GN=HSP90AA5P PE=1 SV=1;>sp|P08238|HS90B_HUMAN Heat shock protein HSP 90-beta OS=Homo sapiens GN=HSP90AB1 PE=1 SV=4;>sp|…	>sp|P07900|HS90A_HUMAN Heat shock protein HSP 90-alpha OS=Homo sapiens GN=HSP90AA1 PE=1 SV=5	no	no	2	0.00071008	108.56	8.11	3.21		1			1	1	1	1
EGIHAQQKEPMIGVNQEIAYFYPEIFR	K	E	G	F	R	Q	2	1	1	0	0	3	4	2	1	4	0	1	1	2	2	0	0	0	2	1	0	27	1	3206.59	CON__P02662	CON__P02662	yes	yes	4	0.054767	48.773	1	0	1
EGIPPDQQR	K	E	G	Q	R	I	0	1	0	1	0	2	1	1	0	1	0	0	0	0	2	0	0	0	0	0	0	9	0	1038.51	>sp|P62987|RL40_HUMAN Ubiquitin-60S ribosomal protein L40 OS=Homo sapiens GN=UBA52 PE=1 SV=2;>sp|P62979|RS27A_HUMAN Ubiquitin-40S ribosomal protein S27a OS=Homo sapiens GN=RPS27A PE=1 SV=2;>sp|P0CG47|UBB_HUMAN Polyubiquitin-B OS=Homo sapiens GN=UBB PE=1 SV=1;>sp|P0CG48|UBC_HUMAN Polyubiquitin-C OS=Homo sapiens GN=UBC PE=1 SV=3	>sp|P62987|RL40_HUMAN Ubiquitin-60S ribosomal protein L40 OS=Homo sapiens GN=UBA52 PE=1 SV=2	yes	no	2	0.022899	93.649	6.31	3.7	3	4	5	1	1	2	2	1	4	4
EGIPPQQQR	K	E	G	Q	R	I	0	1	0	0	0	3	1	1	0	1	0	0	0	0	2	0	0	0	0	0	0	9	0	1051.54	>sp|Q15843|NEDD8_HUMAN NEDD8 OS=Homo sapiens GN=NEDD8 PE=1 SV=1	>sp|Q15843|NEDD8_HUMAN NEDD8 OS=Homo sapiens GN=NEDD8 PE=1 SV=1	yes	yes	2	0.012435	101.65	7.5	0.5							1	1
EGIREETVSIR	K	E	G	I	R	K	0	2	0	0	0	0	3	1	0	2	0	0	0	0	0	1	1	0	0	1	0	11	1	1287.68	>sp|P20618|PSB1_HUMAN Proteasome subunit beta type-1 OS=Homo sapiens GN=PSMB1 PE=1 SV=2	>sp|P20618|PSB1_HUMAN Proteasome subunit beta type-1 OS=Homo sapiens GN=PSMB1 PE=1 SV=2	yes	yes	2	0.051401	88.803	2	0		1
EGPYSISVIYGDEEVPR	R	E	G	P	R	S	0	1	0	1	0	0	3	2	0	2	0	0	0	0	2	2	0	0	2	2	0	17	0	1908.91	>sp|P21333|FLNA_HUMAN Filamin-A OS=Homo sapiens GN=FLNA PE=1 SV=4	>sp|P21333|FLNA_HUMAN Filamin-A OS=Homo sapiens GN=FLNA PE=1 SV=4	yes	yes	2	0.0058851	91.355	3.67	0.471			1	2
EGSGGSTSDYVSQSYSYSSIINK	R	E	G	N	K	S	0	0	1	1	0	1	1	3	0	2	0	1	0	0	0	8	1	0	3	1	0	23	0	2415.07	>sp|Q96K76|UBP47_HUMAN Ubiquitin carboxyl-terminal hydrolase 47 OS=Homo sapiens GN=USP47 PE=1 SV=3	>sp|Q96K76|UBP47_HUMAN Ubiquitin carboxyl-terminal hydrolase 47 OS=Homo sapiens GN=USP47 PE=1 SV=3	yes	yes	2,3	2.0815e-31	171.29	4.8	2.4			3			1			1
EGSQGEITPANSQSR	R	E	G	S	R	M	1	1	1	0	0	2	2	2	0	1	0	0	0	0	1	3	1	0	0	0	0	15	0	1559.72	>sp|Q13098|CSN1_HUMAN COP9 signalosome complex subunit 1 OS=Homo sapiens GN=GPS1 PE=1 SV=4	>sp|Q13098|CSN1_HUMAN COP9 signalosome complex subunit 1 OS=Homo sapiens GN=GPS1 PE=1 SV=4	yes	yes	2	4.2611e-05	144.4	12	0
EGTDSSQGIPQIVSNISACQVIAEAVR	K	E	G	V	R	T	3	1	1	1	1	3	2	2	0	4	0	0	0	0	1	4	1	0	0	3	0	27	0	2828.4	>sp|Q99832|TCPH_HUMAN T-complex protein 1 subunit eta OS=Homo sapiens GN=CCT7 PE=1 SV=2	>sp|Q99832|TCPH_HUMAN T-complex protein 1 subunit eta OS=Homo sapiens GN=CCT7 PE=1 SV=2	yes	yes	3	7.0882e-10	100.04	3.33	2.62	1	1					1
EGTIGDMAIIGITESFQVK	R	E	G	V	K	R	1	0	0	1	0	1	2	3	0	4	0	1	1	1	0	1	2	0	0	1	0	19	0	2008.02	>sp|P78371|TCPB_HUMAN T-complex protein 1 subunit beta OS=Homo sapiens GN=CCT2 PE=1 SV=4	>sp|P78371|TCPB_HUMAN T-complex protein 1 subunit beta OS=Homo sapiens GN=CCT2 PE=1 SV=4	yes	yes	2	3.1267e-07	138.97	7	0							1
EGTIGDMAIIGITESFQVKR	R	E	G	K	R	Q	1	1	0	1	0	1	2	3	0	4	0	1	1	1	0	1	2	0	0	1	0	20	1	2164.12	>sp|P78371|TCPB_HUMAN T-complex protein 1 subunit beta OS=Homo sapiens GN=CCT2 PE=1 SV=4	>sp|P78371|TCPB_HUMAN T-complex protein 1 subunit beta OS=Homo sapiens GN=CCT2 PE=1 SV=4	yes	yes	3	0.062489	38.777	1.5	0.5	1	1
EGVIGVTEEQVHHIVK	K	E	G	V	K	Q	0	0	0	0	0	1	3	2	2	2	0	1	0	0	0	0	1	0	0	4	0	16	0	1772.94	>sp|Q9UH99|SUN2_HUMAN SUN domain-containing protein 2 OS=Homo sapiens GN=SUN2 PE=1 SV=3	>sp|Q9UH99|SUN2_HUMAN SUN domain-containing protein 2 OS=Homo sapiens GN=SUN2 PE=1 SV=3	yes	yes	2	2.2961e-82	240.46	7	0							1
EHAIIAYTIGVK	R	E	H	V	K	Q	2	0	0	0	0	0	1	1	1	3	0	1	0	0	0	0	1	0	1	1	0	12	0	1313.73	>sp|Q5VTE0|EF1A3_HUMAN Putative elongation factor 1-alpha-like 3 OS=Homo sapiens GN=EEF1A1P5 PE=5 SV=1;>sp|P68104|EF1A1_HUMAN Elongation factor 1-alpha 1 OS=Homo sapiens GN=EEF1A1 PE=1 SV=1;>sp|Q05639|EF1A2_HUMAN Elongation factor 1-alpha 2 OS=Homo sapiens GN=EEF1A2 PE=1 SV=1	>sp|Q5VTE0|EF1A3_HUMAN Putative elongation factor 1-alpha-like 3 OS=Homo sapiens GN=EEF1A1P5 PE=5 SV=1	yes	no	2,3	0.00012334	116.55	6.84	3.5	2	3	2	2	3	2	3	3	2	3
EHAITSGTIK	R	E	H	I	K	A	1	0	0	0	0	0	1	1	1	2	0	1	0	0	0	1	2	0	0	0	0	10	0	1055.56	>sp|Q15369|ELOC_HUMAN Transcription elongation factor B polypeptide 1 OS=Homo sapiens GN=TCEB1 PE=1 SV=1	>sp|Q15369|ELOC_HUMAN Transcription elongation factor B polypeptide 1 OS=Homo sapiens GN=TCEB1 PE=1 SV=1	yes	yes	2,3	0.0026035	122.94	6.05	2.42	1	1	1	1	3	6	2	2	1	1
EHEVFQR	K	E	H	Q	R	D	0	1	0	0	0	1	2	0	1	0	0	0	0	1	0	0	0	0	0	1	0	7	0	943.451	>sp|O60884|DNJA2_HUMAN DnaJ homolog subfamily A member 2 OS=Homo sapiens GN=DNAJA2 PE=1 SV=1	>sp|O60884|DNJA2_HUMAN DnaJ homolog subfamily A member 2 OS=Homo sapiens GN=DNAJA2 PE=1 SV=1	yes	yes	2	0.015843	153.15	7.42	3.5		1	1	1	2		2			1
EHHFGSSGMTIHER	K	E	H	E	R	F	0	1	0	0	0	0	2	2	3	1	0	0	1	1	0	2	1	0	0	0	0	14	0	1623.72	>sp|Q9Y2W1|TR150_HUMAN Thyroid hormone receptor-associated protein 3 OS=Homo sapiens GN=THRAP3 PE=1 SV=2	>sp|Q9Y2W1|TR150_HUMAN Thyroid hormone receptor-associated protein 3 OS=Homo sapiens GN=THRAP3 PE=1 SV=2	yes	yes	2,3,4	0.011486	95.183	6.29	3.95	2	1	2	2	3	1
EHIAASVSIPSEK	K	E	H	E	K	Q	2	0	0	0	0	0	2	0	1	2	0	1	0	0	1	3	0	0	0	1	0	13	0	1366.71	>sp|P46379|BAG6_HUMAN Large proline-rich protein BAG6 OS=Homo sapiens GN=BAG6 PE=1 SV=2	>sp|P46379|BAG6_HUMAN Large proline-rich protein BAG6 OS=Homo sapiens GN=BAG6 PE=1 SV=2	yes	yes	2	1.5241e-21	191.48	5.5	0.5					1	1
EHVIEAIR	K	E	H	I	R	R	1	1	0	0	0	0	2	0	1	2	0	0	0	0	0	0	0	0	0	1	0	8	0	965.529	>sp|P27635|RL10_HUMAN 60S ribosomal protein L10 OS=Homo sapiens GN=RPL10 PE=1 SV=4;>sp|Q96L21|RL10L_HUMAN 60S ribosomal protein L10-like OS=Homo sapiens GN=RPL10L PE=1 SV=3	>sp|P27635|RL10_HUMAN 60S ribosomal protein L10 OS=Homo sapiens GN=RPL10 PE=1 SV=4	yes	yes	2	0.0042604	132.76	5.33	2.36		1					2
EIAEAYDVISDPR	K	E	I	P	R	K	2	1	0	2	0	0	2	0	0	2	0	0	0	0	1	1	0	0	1	1	0	13	0	1476.71	>sp|P25685|DNJB1_HUMAN DnaJ homolog subfamily B member 1 OS=Homo sapiens GN=DNAJB1 PE=1 SV=4	>sp|P25685|DNJB1_HUMAN DnaJ homolog subfamily B member 1 OS=Homo sapiens GN=DNAJB1 PE=1 SV=4	yes	yes	2	4.0217e-64	241.84	11	0
EIAEAYIGK	K	E	I	G	K	T	2	0	0	0	0	0	2	1	0	2	0	1	0	0	0	0	0	0	1	0	0	9	0	992.518	>sp|P11142|HSP7C_HUMAN Heat shock cognate 71 kDa protein OS=Homo sapiens GN=HSPA8 PE=1 SV=1	>sp|P11142|HSP7C_HUMAN Heat shock cognate 71 kDa protein OS=Homo sapiens GN=HSPA8 PE=1 SV=1	yes	yes	2	0.03385	88.37	1.25	0.433	3	1
EIAEAYIGYPVTNAVITVPAYFNDSQR	K	E	I	Q	R	Q	4	1	2	1	0	1	2	1	0	3	0	0	0	1	2	1	2	0	3	3	0	27	0	3000.49	>sp|P08107|HSP71_HUMAN Heat shock 70 kDa protein 1A/1B OS=Homo sapiens GN=HSPA1A PE=1 SV=5	>sp|P08107|HSP71_HUMAN Heat shock 70 kDa protein 1A/1B OS=Homo sapiens GN=HSPA1A PE=1 SV=5	yes	yes	3	2.7056e-20	119.25	4.2	1.72		1	1	1	1		1
EIAEDGYSGVEVR	R	E	I	V	R	V	1	1	0	1	0	0	3	2	0	1	0	0	0	0	0	1	0	0	1	2	0	13	0	1422.66	>sp|P23396|RS3_HUMAN 40S ribosomal protein S3 OS=Homo sapiens GN=RPS3 PE=1 SV=2	>sp|P23396|RS3_HUMAN 40S ribosomal protein S3 OS=Homo sapiens GN=RPS3 PE=1 SV=2	yes	yes	2	7.6577e-64	238.07	6.74	3.21	1	3	3	2	3	5	3	5	1	2
EIAPYDENWFYTR	K	E	I	T	R	A	1	1	1	1	0	0	2	0	0	1	0	0	0	1	1	0	1	1	2	0	0	13	0	1702.76	>sp|P39019|RS19_HUMAN 40S ribosomal protein S19 OS=Homo sapiens GN=RPS19 PE=1 SV=2	>sp|P39019|RS19_HUMAN 40S ribosomal protein S19 OS=Homo sapiens GN=RPS19 PE=1 SV=2	yes	yes	2	2.1815e-08	152.16	9	0.816								1	1	1
EIAQQVQQVADDYGK	R	E	I	G	K	C	2	0	0	2	0	4	1	1	0	1	0	1	0	0	0	0	0	0	1	2	0	15	0	1690.82	>sp|Q92841|DDX17_HUMAN Probable ATP-dependent RNA helicase DDX17 OS=Homo sapiens GN=DDX17 PE=1 SV=2	>sp|Q92841|DDX17_HUMAN Probable ATP-dependent RNA helicase DDX17 OS=Homo sapiens GN=DDX17 PE=1 SV=2	yes	yes	2	1.4515e-66	240.5	1	0	1
EIDDEANSYFQR	K	E	I	Q	R	I	1	1	1	2	0	1	2	0	0	1	0	0	0	1	0	1	0	0	1	0	0	12	0	1485.64	>sp|A5YKK6|CNOT1_HUMAN CCR4-NOT transcription complex subunit 1 OS=Homo sapiens GN=CNOT1 PE=1 SV=2	>sp|A5YKK6|CNOT1_HUMAN CCR4-NOT transcription complex subunit 1 OS=Homo sapiens GN=CNOT1 PE=1 SV=2	yes	yes	2	0.01944	79.089	5.57	2.72	2	1	3	2	2	3	1	3	3	1
EIDEHEIDYDEEVPEEPAPAVQEDEAEK	R	E	I	E	K	A	3	0	0	4	0	1	10	0	1	2	0	1	0	0	3	0	0	0	1	2	0	28	0	3253.39	>sp|Q86VM9|ZCH18_HUMAN Zinc finger CCCH domain-containing protein 18 OS=Homo sapiens GN=ZC3H18 PE=1 SV=2	>sp|Q86VM9|ZCH18_HUMAN Zinc finger CCCH domain-containing protein 18 OS=Homo sapiens GN=ZC3H18 PE=1 SV=2	yes	yes	3	3.98e-51	165	5.8	2.79			1	1	1	1
EIDIIIGQTDDTR	K	E	I	T	R	Y	0	1	0	3	0	1	1	1	0	4	0	0	0	0	0	0	2	0	0	0	0	13	0	1487.75	>sp|O75643|U520_HUMAN U5 small nuclear ribonucleoprotein 200 kDa helicase OS=Homo sapiens GN=SNRNP200 PE=1 SV=2	>sp|O75643|U520_HUMAN U5 small nuclear ribonucleoprotein 200 kDa helicase OS=Homo sapiens GN=SNRNP200 PE=1 SV=2	yes	yes	2	1.1384e-37	176.87	4	0				1
EIDPSIVSANDSPSGMQTR	R	E	I	T	R	C	1	1	1	2	0	1	1	1	0	2	0	0	1	0	2	4	1	0	0	1	0	19	0	2002.93	>sp|Q5UIP0|RIF1_HUMAN Telomere-associated protein RIF1 OS=Homo sapiens GN=RIF1 PE=1 SV=2	>sp|Q5UIP0|RIF1_HUMAN Telomere-associated protein RIF1 OS=Homo sapiens GN=RIF1 PE=1 SV=2	yes	yes	2	7.0167e-14	164.56	5	0					1
EIEIDIEPTDKVER	K	E	I	E	R	I	0	1	0	2	0	0	4	0	0	3	0	1	0	0	1	0	1	0	0	1	0	14	1	1684.85	>sp|Q15843|NEDD8_HUMAN NEDD8 OS=Homo sapiens GN=NEDD8 PE=1 SV=1	>sp|Q15843|NEDD8_HUMAN NEDD8 OS=Homo sapiens GN=NEDD8 PE=1 SV=1	yes	yes	2	2.526e-32	225.86	5.75	0.829					2	1	1
EIEQHIQTSDPENFQSEER	R	E	I	E	R	S	0	1	1	1	0	3	5	0	1	2	0	0	0	1	1	2	1	0	0	0	0	19	0	2315.03	>sp|Q96K76|UBP47_HUMAN Ubiquitin carboxyl-terminal hydrolase 47 OS=Homo sapiens GN=USP47 PE=1 SV=3	>sp|Q96K76|UBP47_HUMAN Ubiquitin carboxyl-terminal hydrolase 47 OS=Homo sapiens GN=USP47 PE=1 SV=3	yes	yes	2,3	4.2076e-210	308.25	6.2	2.23		1	1		1	2	2	1	2
EIETYHNIIEGGQEDFESSGAGK	K	E	I	G	K	I	1	0	1	1	0	1	5	4	1	3	0	1	0	1	0	2	1	0	1	0	0	23	0	2509.12	>sp|P35527|K1C9_HUMAN Keratin, type I cytoskeletal 9 OS=Homo sapiens GN=KRT9 PE=1 SV=3;CON__P35527	>sp|P35527|K1C9_HUMAN Keratin, type I cytoskeletal 9 OS=Homo sapiens GN=KRT9 PE=1 SV=3	yes	no	2,3	7.8172e-153	270.73	6.53	3.39	15	15	10	10	14	12	15	16	18	15
EIEVQHPAAK	R	E	I	A	K	M	2	0	0	0	0	1	2	0	1	1	0	1	0	0	1	0	0	0	0	1	0	10	0	1120.59	>sp|P50990|TCPQ_HUMAN T-complex protein 1 subunit theta OS=Homo sapiens GN=CCT8 PE=1 SV=4	>sp|P50990|TCPQ_HUMAN T-complex protein 1 subunit theta OS=Homo sapiens GN=CCT8 PE=1 SV=4	yes	yes	2	2.1376e-18	202.2	7.69	3.93	2	1				1	1	1	2	1
EIGAVHSWVR	R	E	I	V	R	K	1	1	0	0	0	0	1	1	1	1	0	0	0	0	0	1	0	1	0	2	0	10	0	1152.6	>sp|O15534|PER1_HUMAN Period circadian protein homolog 1 OS=Homo sapiens GN=PER1 PE=1 SV=2	>sp|O15534|PER1_HUMAN Period circadian protein homolog 1 OS=Homo sapiens GN=PER1 PE=1 SV=2	yes	yes	2	0.0025322	125.75	6	0						2
EIGGIGMISMGHVIIPQSDIR	K	E	I	I	R	W	0	1	0	1	0	1	1	4	1	6	0	0	2	0	1	2	0	0	0	1	0	21	0	2222.16	>sp|Q6P2Q9|PRP8_HUMAN Pre-mRNA-processing-splicing factor 8 OS=Homo sapiens GN=PRPF8 PE=1 SV=2	>sp|Q6P2Q9|PRP8_HUMAN Pre-mRNA-processing-splicing factor 8 OS=Homo sapiens GN=PRPF8 PE=1 SV=2	yes	yes	3	0.042493	50.87	4	0				1
EIGITAIHIK	K	E	I	I	K	I	1	0	0	0	0	0	1	1	1	4	0	1	0	0	0	0	1	0	0	0	0	10	0	1093.65	>sp|P62263|RS14_HUMAN 40S ribosomal protein S14 OS=Homo sapiens GN=RPS14 PE=1 SV=3	>sp|P62263|RS14_HUMAN 40S ribosomal protein S14 OS=Homo sapiens GN=RPS14 PE=1 SV=3	yes	yes	2	0.0048414	109.66	10.2	0.829									1	1
EIGIWEPIAVK	K	E	I	V	K	I	1	0	0	0	0	0	2	1	0	3	0	1	0	0	1	0	0	1	0	1	0	11	0	1253.7	>sp|P49368|TCPG_HUMAN T-complex protein 1 subunit gamma OS=Homo sapiens GN=CCT3 PE=1 SV=4	>sp|P49368|TCPG_HUMAN T-complex protein 1 subunit gamma OS=Homo sapiens GN=CCT3 PE=1 SV=4	yes	yes	2	0.00046562	115.23	8.2	0.748							1	2	2
EIGSSPSGPINIQR	R	E	I	Q	R	I	0	1	1	0	0	1	1	2	0	3	0	0	0	0	2	3	0	0	0	0	0	14	0	1453.75	>sp|Q5SWA1|PR15B_HUMAN Protein phosphatase 1 regulatory subunit 15B OS=Homo sapiens GN=PPP1R15B PE=1 SV=1	>sp|Q5SWA1|PR15B_HUMAN Protein phosphatase 1 regulatory subunit 15B OS=Homo sapiens GN=PPP1R15B PE=1 SV=1	yes	yes	2	0.001894	119.25	7.71	2.6					2	1	1	1
EIGVGIAIR	K	E	I	I	R	K	1	1	0	0	0	0	1	2	0	3	0	0	0	0	0	0	0	0	0	1	0	9	0	926.555	>sp|Q01469|FABP5_HUMAN Fatty acid-binding protein, epidermal OS=Homo sapiens GN=FABP5 PE=1 SV=3	>sp|Q01469|FABP5_HUMAN Fatty acid-binding protein, epidermal OS=Homo sapiens GN=FABP5 PE=1 SV=3	yes	yes	2	0.01124	109.48	5.5	1.71			1	1	1	1	1	1
EIHINIIPNK	K	E	I	N	K	Q	0	0	2	0	0	0	1	0	1	4	0	1	0	0	1	0	0	0	0	0	0	10	0	1189.68	>sp|P07900|HS90A_HUMAN Heat shock protein HSP 90-alpha OS=Homo sapiens GN=HSP90AA1 PE=1 SV=5;>sp|Q14568|HS902_HUMAN Putative heat shock protein HSP 90-alpha A2 OS=Homo sapiens GN=HSP90AA2 PE=1 SV=2	>sp|P07900|HS90A_HUMAN Heat shock protein HSP 90-alpha OS=Homo sapiens GN=HSP90AA1 PE=1 SV=5	yes	no	2	0.0015562	144.65	6.5	0.5						1	1
EIHINIIPNKQDR	K	E	I	D	R	T	0	1	2	1	0	1	1	0	1	4	0	1	0	0	1	0	0	0	0	0	0	13	1	1588.87	>sp|P07900|HS90A_HUMAN Heat shock protein HSP 90-alpha OS=Homo sapiens GN=HSP90AA1 PE=1 SV=5	>sp|P07900|HS90A_HUMAN Heat shock protein HSP 90-alpha OS=Homo sapiens GN=HSP90AA1 PE=1 SV=5	yes	yes	3	0.038034	67.519	5	0					1
EIHIQGNR	K	E	I	N	R	I	0	1	1	0	0	1	1	1	1	2	0	0	0	0	0	0	0	0	0	0	0	8	0	965.504	>sp|Q15404|RSU1_HUMAN Ras suppressor protein 1 OS=Homo sapiens GN=RSU1 PE=1 SV=3	>sp|Q15404|RSU1_HUMAN Ras suppressor protein 1 OS=Homo sapiens GN=RSU1 PE=1 SV=3	yes	yes	2	0.00098142	161.9	9	1.58							1	1		1
EIIDIVIDR	K	E	I	D	R	I	0	1	0	2	0	0	1	0	0	4	0	0	0	0	0	0	0	0	0	1	0	9	0	1084.61	>sp|Q9BQE3|TBA1C_HUMAN Tubulin alpha-1C chain OS=Homo sapiens GN=TUBA1C PE=1 SV=1;>sp|Q71U36|TBA1A_HUMAN Tubulin alpha-1A chain OS=Homo sapiens GN=TUBA1A PE=1 SV=1;>sp|P68363|TBA1B_HUMAN Tubulin alpha-1B chain OS=Homo sapiens GN=TUBA1B PE=1 SV=1;CON__ENSEMBL:ENSBTAP00000016242	>sp|P68363|TBA1B_HUMAN Tubulin alpha-1B chain OS=Homo sapiens GN=TUBA1B PE=1 SV=1	no	no	2	5.3482e-35	223.36	6.51	3.51	5	4	3	3	3	4	5	6	3	3
EIIFETSEVVDVAK	R	E	I	A	K	I	1	0	0	1	0	0	3	0	0	2	0	1	0	1	0	1	1	0	0	3	0	14	0	1577.82	>sp|Q9HD67|MYO10_HUMAN Unconventional myosin-X OS=Homo sapiens GN=MYO10 PE=1 SV=3	>sp|Q9HD67|MYO10_HUMAN Unconventional myosin-X OS=Homo sapiens GN=MYO10 PE=1 SV=3	yes	yes	2	2.425e-09	159.52	6.5	4.03		1	1							1
EIIFISNANPSIIER	K	E	I	E	R	H	1	1	2	0	0	0	2	0	0	5	0	0	0	1	1	2	0	0	0	0	0	15	0	1714.93	>sp|P51398|RT29_HUMAN 28S ribosomal protein S29, mitochondrial OS=Homo sapiens GN=DAP3 PE=1 SV=1	>sp|P51398|RT29_HUMAN 28S ribosomal protein S29, mitochondrial OS=Homo sapiens GN=DAP3 PE=1 SV=1	yes	yes	2	1.6952e-80	242.19	9.78	2.1						1	1	1		1
EIIIGPSSAYTQTQFHNIR	R	E	I	I	R	N	1	1	1	0	0	2	1	1	1	4	0	0	0	1	1	2	2	0	1	0	0	19	0	2174.11	>sp|Q14494|NF2L1_HUMAN Nuclear factor erythroid 2-related factor 1 OS=Homo sapiens GN=NFE2L1 PE=1 SV=1	>sp|Q14494|NF2L1_HUMAN Nuclear factor erythroid 2-related factor 1 OS=Homo sapiens GN=NFE2L1 PE=1 SV=1	yes	yes	2	2.8589e-09	135.95	7	0							1
EIIIQIFSTPR	K	E	I	P	R	Y	0	1	0	0	0	1	1	0	0	4	0	0	0	1	1	1	1	0	0	0	0	11	0	1315.75	>sp|Q8TDN6|BRX1_HUMAN Ribosome biogenesis protein BRX1 homolog OS=Homo sapiens GN=BRIX1 PE=1 SV=2	>sp|Q8TDN6|BRX1_HUMAN Ribosome biogenesis protein BRX1 homolog OS=Homo sapiens GN=BRIX1 PE=1 SV=2	yes	yes	2	6.6155e-09	174.23	4	0				1
EIIQHFK	K	E	I	F	K	G	0	0	0	0	0	1	1	0	1	2	0	1	0	1	0	0	0	0	0	0	0	7	0	913.502	>sp|Q9UET6|TRM7_HUMAN Putative tRNA (cytidine(32)/guanosine(34)-2'-O)-methyltransferase OS=Homo sapiens GN=FTSJ1 PE=1 SV=2	>sp|Q9UET6|TRM7_HUMAN Putative tRNA (cytidine(32)/guanosine(34)-2'-O)-methyltransferase OS=Homo sapiens GN=FTSJ1 PE=1 SV=2	yes	yes	2	0.051672	98.997	11	0
EIISEVER	K	E	I	E	R	N	0	1	0	0	0	0	3	0	0	2	0	0	0	0	0	1	0	0	0	1	0	8	0	973.508	>sp|P49368|TCPG_HUMAN T-complex protein 1 subunit gamma OS=Homo sapiens GN=CCT3 PE=1 SV=4	>sp|P49368|TCPG_HUMAN T-complex protein 1 subunit gamma OS=Homo sapiens GN=CCT3 PE=1 SV=4	yes	yes	2	0.047743	91.069	8.5	0.5								2	2
EIISNASDAIDK	R	E	I	D	K	I	2	0	1	2	0	0	1	0	0	3	0	1	0	0	0	2	0	0	0	0	0	12	0	1274.64	>sp|P08238|HS90B_HUMAN Heat shock protein HSP 90-beta OS=Homo sapiens GN=HSP90AB1 PE=1 SV=4;>sp|Q58FF7|H90B3_HUMAN Putative heat shock protein HSP 90-beta-3 OS=Homo sapiens GN=HSP90AB3P PE=5 SV=1;>sp|Q58FF8|H90B2_HUMAN Putative heat shock protein HSP 90-beta 2 OS=Homo sapiens GN=HSP90AB2P PE=1 SV=2;>sp|P14625|ENPL_HUMAN Endoplasmin OS=Homo sapiens GN=HSP90B1 PE=1 SV=1	>sp|P08238|HS90B_HUMAN Heat shock protein HSP 90-beta OS=Homo sapiens GN=HSP90AB1 PE=1 SV=4	yes	no	2	5.1702e-06	149.41	11.4	0.495
EIISNASDAIDKIR	R	E	I	I	R	Y	2	1	1	2	0	0	1	0	0	4	0	1	0	0	0	2	0	0	0	0	0	14	1	1543.82	>sp|P08238|HS90B_HUMAN Heat shock protein HSP 90-beta OS=Homo sapiens GN=HSP90AB1 PE=1 SV=4;>sp|Q58FF7|H90B3_HUMAN Putative heat shock protein HSP 90-beta-3 OS=Homo sapiens GN=HSP90AB3P PE=5 SV=1;>sp|Q58FF8|H90B2_HUMAN Putative heat shock protein HSP 90-beta 2 OS=Homo sapiens GN=HSP90AB2P PE=1 SV=2;>sp|P14625|ENPL_HUMAN Endoplasmin OS=Homo sapiens GN=HSP90B1 PE=1 SV=1	>sp|P08238|HS90B_HUMAN Heat shock protein HSP 90-beta OS=Homo sapiens GN=HSP90AB1 PE=1 SV=4	yes	no	2	0.0014101	139.64	5	0					1
EIISNSSDAIDK	R	E	I	D	K	I	1	0	1	2	0	0	1	0	0	3	0	1	0	0	0	3	0	0	0	0	0	12	0	1290.63	>sp|P07900|HS90A_HUMAN Heat shock protein HSP 90-alpha OS=Homo sapiens GN=HSP90AA1 PE=1 SV=5;>sp|Q14568|HS902_HUMAN Putative heat shock protein HSP 90-alpha A2 OS=Homo sapiens GN=HSP90AA2 PE=1 SV=2	>sp|P07900|HS90A_HUMAN Heat shock protein HSP 90-alpha OS=Homo sapiens GN=HSP90AA1 PE=1 SV=5	yes	no	2	0.001465	105.25	5.67	2.29	1				1	1	2	1
EIISNSSDAIDKIR	R	E	I	I	R	Y	1	1	1	2	0	0	1	0	0	4	0	1	0	0	0	3	0	0	0	0	0	14	1	1559.82	>sp|P07900|HS90A_HUMAN Heat shock protein HSP 90-alpha OS=Homo sapiens GN=HSP90AA1 PE=1 SV=5	>sp|P07900|HS90A_HUMAN Heat shock protein HSP 90-alpha OS=Homo sapiens GN=HSP90AA1 PE=1 SV=5	yes	yes	2	0.024451	107.69	5	0					1
EIIVPITSSMYVPGK	K	E	I	G	K	I	0	0	0	0	0	0	1	1	0	3	0	1	1	0	2	2	1	0	1	2	0	15	0	1632.88	>sp|Q99471|PFD5_HUMAN Prefoldin subunit 5 OS=Homo sapiens GN=PFDN5 PE=1 SV=2	>sp|Q99471|PFD5_HUMAN Prefoldin subunit 5 OS=Homo sapiens GN=PFDN5 PE=1 SV=2	yes	yes	2	0.00061047	129.17	5.12	2.03	1			2	1	2	1	1
EIKDIIIQYDR	K	E	I	D	R	T	0	1	0	2	0	1	1	0	0	4	0	1	0	0	0	0	0	0	1	0	0	11	1	1404.76	>sp|P62249|RS16_HUMAN 40S ribosomal protein S16 OS=Homo sapiens GN=RPS16 PE=1 SV=2	>sp|P62249|RS16_HUMAN 40S ribosomal protein S16 OS=Homo sapiens GN=RPS16 PE=1 SV=2	yes	yes	2,3	0.018351	97.734	2.88	1.96	4			2	1	1
EIKIEISEINR	K	E	I	N	R	V	0	1	1	0	0	0	3	0	0	4	0	1	0	0	0	1	0	0	0	0	0	11	1	1342.75	>sp|P35908|K22E_HUMAN Keratin, type II cytoskeletal 2 epidermal OS=Homo sapiens GN=KRT2 PE=1 SV=2;CON__P35908	>sp|P35908|K22E_HUMAN Keratin, type II cytoskeletal 2 epidermal OS=Homo sapiens GN=KRT2 PE=1 SV=2	no	no	2,3	0.00034027	142.1	8.45	2.56		1	1	1	1	3	4	3	6	6
EIPMEYVIK		E	I	I	K		0	0	0	0	0	0	2	0	0	2	0	1	1	0	1	0	0	0	1	1	0	9	0	1120.58		REV__>sp|Q9NP60|IRPL2_HUMAN X-linked interleukin-1 receptor accessory protein-like 2 OS=Homo sapiens GN=IL1RAPL2 PE=2 SV=1	yes	yes	2	0.033275	81.296	5.96	1.49				4	6	6	3	2	2
EIPSHVISK	R	E	I	S	K	V	0	0	0	0	0	0	1	0	1	2	0	1	0	0	1	2	0	0	0	1	0	9	0	1008.56	>sp|Q15369|ELOC_HUMAN Transcription elongation factor B polypeptide 1 OS=Homo sapiens GN=TCEB1 PE=1 SV=1	>sp|Q15369|ELOC_HUMAN Transcription elongation factor B polypeptide 1 OS=Homo sapiens GN=TCEB1 PE=1 SV=1	yes	yes	2	0.010977	108.57	7.88	1.83						3	1	1	1	1
EIPTAFDYVEFTR	R	E	I	T	R	S	1	1	0	1	0	0	2	0	0	1	0	0	0	2	1	0	2	0	1	1	0	13	0	1586.76	>sp|Q13813|SPTN1_HUMAN Spectrin alpha chain, non-erythrocytic 1 OS=Homo sapiens GN=SPTAN1 PE=1 SV=3	>sp|Q13813|SPTN1_HUMAN Spectrin alpha chain, non-erythrocytic 1 OS=Homo sapiens GN=SPTAN1 PE=1 SV=3	yes	yes	2	0.0041757	98	3.5	1.12		1	1	1	1
EIQGFFSFPVDNIR	K	E	I	I	R	A	0	1	1	1	0	1	1	1	0	2	0	0	0	3	1	1	0	0	0	1	0	14	0	1667.83	>sp|Q14558|KPRA_HUMAN Phosphoribosyl pyrophosphate synthase-associated protein 1 OS=Homo sapiens GN=PRPSAP1 PE=1 SV=2	>sp|Q14558|KPRA_HUMAN Phosphoribosyl pyrophosphate synthase-associated protein 1 OS=Homo sapiens GN=PRPSAP1 PE=1 SV=2	yes	yes	2	3.6854e-05	140.82	4	0				1
EIQSMADQEK	R	E	I	E	K	I	1	0	0	1	0	2	2	0	0	1	0	1	1	0	0	1	0	0	0	0	0	10	0	1177.53	>sp|Q96C36|P5CR2_HUMAN Pyrroline-5-carboxylate reductase 2 OS=Homo sapiens GN=PYCR2 PE=1 SV=1	>sp|Q96C36|P5CR2_HUMAN Pyrroline-5-carboxylate reductase 2 OS=Homo sapiens GN=PYCR2 PE=1 SV=1	yes	yes	2	6.4175e-20	211.78	11	0
EIQSMADQEQVSPAAIK	R	E	I	I	K	K	3	0	0	1	0	3	2	0	0	2	0	1	1	0	1	2	0	0	0	1	0	17	0	1843.9	>sp|P32322|P5CR1_HUMAN Pyrroline-5-carboxylate reductase 1, mitochondrial OS=Homo sapiens GN=PYCR1 PE=1 SV=2	>sp|P32322|P5CR1_HUMAN Pyrroline-5-carboxylate reductase 1, mitochondrial OS=Homo sapiens GN=PYCR1 PE=1 SV=2	yes	yes	2	3.4319e-36	206.81	11	0
EIQSQISDTSVVISMDNSR	R	E	I	S	R	S	0	1	1	2	0	2	1	0	0	3	0	0	1	0	0	5	1	0	0	2	0	19	0	2108.01	CON__P05787;>sp|P05787|K2C8_HUMAN Keratin, type II cytoskeletal 8 OS=Homo sapiens GN=KRT8 PE=1 SV=7;CON__H-INV:HIT000292931;CON__Q9DCV7	CON__P05787	yes	no	2	7.345e-142	293.08	6.5	5.5	1
EIQVQHPAAK	R	E	I	A	K	S	2	0	0	0	0	2	1	0	1	1	0	1	0	0	1	0	0	0	0	1	0	10	0	1119.6	>sp|P49368|TCPG_HUMAN T-complex protein 1 subunit gamma OS=Homo sapiens GN=CCT3 PE=1 SV=4	>sp|P49368|TCPG_HUMAN T-complex protein 1 subunit gamma OS=Homo sapiens GN=CCT3 PE=1 SV=4	yes	yes	2	6.5096e-27	208.63	6.94	3.42	1	1	1	1	2	2	1	1	2
EIQYIKDIIEEVR	K	E	I	V	R	K	0	1	0	1	0	1	3	0	0	4	0	1	0	0	0	0	0	0	1	1	0	13	1	1646.89	>sp|P18848|ATF4_HUMAN Cyclic AMP-dependent transcription factor ATF-4 OS=Homo sapiens GN=ATF4 PE=1 SV=3	>sp|P18848|ATF4_HUMAN Cyclic AMP-dependent transcription factor ATF-4 OS=Homo sapiens GN=ATF4 PE=1 SV=3	yes	yes	3	0.032628	68.676	1.5	0.5	1	1
EISEPMEFQYIPDTDDR	R	E	I	D	R	H	0	1	0	3	0	1	3	0	0	2	0	0	1	1	2	1	1	0	1	0	0	17	0	2083.9	>sp|Q04206|TF65_HUMAN Transcription factor p65 OS=Homo sapiens GN=RELA PE=1 SV=2	>sp|Q04206|TF65_HUMAN Transcription factor p65 OS=Homo sapiens GN=RELA PE=1 SV=2	yes	yes	2	7.469e-05	125.96	9	0									1
EISFAYEVISNPEK	K	E	I	E	K	R	1	0	1	0	0	0	3	0	0	2	0	1	0	1	1	2	0	0	1	1	0	14	0	1624.8	>sp|O60884|DNJA2_HUMAN DnaJ homolog subfamily A member 2 OS=Homo sapiens GN=DNAJA2 PE=1 SV=1	>sp|O60884|DNJA2_HUMAN DnaJ homolog subfamily A member 2 OS=Homo sapiens GN=DNAJA2 PE=1 SV=1	yes	yes	2	6.6528e-41	211.82	11	0.816										1
EISFAYEVISNPEKR	K	E	I	K	R	E	1	1	1	0	0	0	3	0	0	2	0	1	0	1	1	2	0	0	1	1	0	15	1	1780.9	>sp|O60884|DNJA2_HUMAN DnaJ homolog subfamily A member 2 OS=Homo sapiens GN=DNAJA2 PE=1 SV=1	>sp|O60884|DNJA2_HUMAN DnaJ homolog subfamily A member 2 OS=Homo sapiens GN=DNAJA2 PE=1 SV=1	yes	yes	2	3.4969e-53	233.52	2	0		1
EISIMQQCDSPYVVK	K	E	I	V	K	Y	0	0	0	1	1	2	1	0	0	2	0	1	1	0	1	2	0	0	1	2	0	15	0	1795.85	>sp|Q13188|STK3_HUMAN Serine/threonine-protein kinase 3 OS=Homo sapiens GN=STK3 PE=1 SV=2	>sp|Q13188|STK3_HUMAN Serine/threonine-protein kinase 3 OS=Homo sapiens GN=STK3 PE=1 SV=2	yes	yes	2	3.9091e-98	274.45	12	0
EITAIAPSTMK	K	E	I	M	K	I	2	0	0	0	0	0	1	0	0	2	0	1	1	0	1	1	2	0	0	0	0	11	0	1160.61	CON__P60712;>sp|P60709|ACTB_HUMAN Actin, cytoplasmic 1 OS=Homo sapiens GN=ACTB PE=1 SV=1;>sp|P63261|ACTG_HUMAN Actin, cytoplasmic 2 OS=Homo sapiens GN=ACTG1 PE=1 SV=1;>sp|P68133|ACTS_HUMAN Actin, alpha skeletal muscle OS=Homo sapiens GN=ACTA1 PE=1 SV=1;>sp|P68032|ACTC_HUMAN Actin, alpha cardiac muscle 1 OS=Homo sapiens GN=ACTC1 PE=1 SV=1;>sp|P63267|ACTH_HUMAN Actin, gamma-enteric smooth muscle OS…	>sp|P63261|ACTG_HUMAN Actin, cytoplasmic 2 OS=Homo sapiens GN=ACTG1 PE=1 SV=1	no	no	2	0.00014493	140.78	7.59	2.66	1	2	1	6	5	12	10	12	6	7
EITDEEAER	K	E	I	E	R	I	1	1	0	1	0	0	4	0	0	1	0	0	0	0	0	0	1	0	0	0	0	9	0	1090.48	>sp|Q9Y266|NUDC_HUMAN Nuclear migration protein nudC OS=Homo sapiens GN=NUDC PE=1 SV=1	>sp|Q9Y266|NUDC_HUMAN Nuclear migration protein nudC OS=Homo sapiens GN=NUDC PE=1 SV=1	yes	yes	2	0.0031396	143.37	7.27	3.64		2	1	1	2	1	2			1
EITDEEAERIQIEIDQK	K	E	I	Q	K	K	1	1	0	2	0	2	5	0	0	4	0	1	0	0	0	0	1	0	0	0	0	17	1	2058.01	>sp|Q9Y266|NUDC_HUMAN Nuclear migration protein nudC OS=Homo sapiens GN=NUDC PE=1 SV=1	>sp|Q9Y266|NUDC_HUMAN Nuclear migration protein nudC OS=Homo sapiens GN=NUDC PE=1 SV=1	yes	yes	3	9.9337e-05	128.73	12	0
EITDEEAERIQIEIDQKK	K	E	I	K	K	D	1	1	0	2	0	2	5	0	0	4	0	2	0	0	0	0	1	0	0	0	0	18	2	2186.11	>sp|Q9Y266|NUDC_HUMAN Nuclear migration protein nudC OS=Homo sapiens GN=NUDC PE=1 SV=1	>sp|Q9Y266|NUDC_HUMAN Nuclear migration protein nudC OS=Homo sapiens GN=NUDC PE=1 SV=1	yes	yes	3	2.9324e-19	195.2	2	0		1
EITTEIDNNIEQISSYK	K	E	I	Y	K	S	0	0	2	1	0	1	3	0	0	4	0	1	0	0	0	2	2	0	1	0	0	17	0	1995.96	>sp|P13645|K1C10_HUMAN Keratin, type I cytoskeletal 10 OS=Homo sapiens GN=KRT10 PE=1 SV=6;CON__P13645	>sp|P13645|K1C10_HUMAN Keratin, type I cytoskeletal 10 OS=Homo sapiens GN=KRT10 PE=1 SV=6	yes	no	2,3	1.9798e-262	340.31	6.42	3.3	16	16	12	18	18	18	17	17	20	17
EITTEIDNNIEQISSYKSEITEIR	K	E	I	I	R	R	0	1	2	1	0	1	5	0	0	6	0	1	0	0	0	3	3	0	1	0	0	24	1	2824.4	>sp|P13645|K1C10_HUMAN Keratin, type I cytoskeletal 10 OS=Homo sapiens GN=KRT10 PE=1 SV=6;CON__P13645	>sp|P13645|K1C10_HUMAN Keratin, type I cytoskeletal 10 OS=Homo sapiens GN=KRT10 PE=1 SV=6	yes	no	3	0.016944	58.082	11	0
EITYQTEEDRK	K	E	I	R	K	N	0	1	0	1	0	1	3	0	0	1	0	1	0	0	0	0	2	0	1	0	0	11	1	1410.66	>sp|P12883|MYH7_HUMAN Myosin-7 OS=Homo sapiens GN=MYH7 PE=1 SV=5;>sp|P12882|MYH1_HUMAN Myosin-1 OS=Homo sapiens GN=MYH1 PE=1 SV=3;>sp|Q9UKX2|MYH2_HUMAN Myosin-2 OS=Homo sapiens GN=MYH2 PE=1 SV=1;>sp|P13535|MYH8_HUMAN Myosin-8 OS=Homo sapiens GN=MYH8 PE=1 SV=3;>sp|Q9Y623|MYH4_HUMAN Myosin-4 OS=Homo sapiens GN=MYH4 PE=1 SV=2	>sp|P12883|MYH7_HUMAN Myosin-7 OS=Homo sapiens GN=MYH7 PE=1 SV=5	yes	no	2	0.00040958	134.13	3.75	1.56	1	1	1	2	2	1
EIVHIQAGQCGNQIGAK	R	E	I	A	K	F	2	0	1	0	1	3	1	3	1	3	0	1	0	0	0	0	0	0	0	1	0	17	0	1821.92	>sp|P07437|TBB5_HUMAN Tubulin beta chain OS=Homo sapiens GN=TUBB PE=1 SV=2;>sp|P68371|TBB4B_HUMAN Tubulin beta-4B chain OS=Homo sapiens GN=TUBB4B PE=1 SV=1;>sp|Q13885|TBB2A_HUMAN Tubulin beta-2A chain OS=Homo sapiens GN=TUBB2A PE=1 SV=1;>sp|Q9BVA1|TBB2B_HUMAN Tubulin beta-2B chain OS=Homo sapiens GN=TUBB2B PE=1 SV=1;>sp|Q13509|TBB3_HUMAN Tubulin beta-3 chain OS=Homo sapiens GN=TUBB3 PE=1 SV=2;>sp…	>sp|P07437|TBB5_HUMAN Tubulin beta chain OS=Homo sapiens GN=TUBB PE=1 SV=2	no	no	2,3	6.4163e-84	244	6.82	4.15	2	6	2	2			1	3	2	2
EIVNVDAETFPGTQGQK	R	E	I	Q	K	G	1	0	1	1	0	2	2	2	0	1	0	1	0	1	1	0	2	0	0	2	0	17	0	1831.9	>sp|Q96D09|GASP2_HUMAN G-protein coupled receptor-associated sorting protein 2 OS=Homo sapiens GN=GPRASP2 PE=1 SV=1	>sp|Q96D09|GASP2_HUMAN G-protein coupled receptor-associated sorting protein 2 OS=Homo sapiens GN=GPRASP2 PE=1 SV=1	yes	yes	2	1.197e-101	263.07	6.33	0.943					1		2
EIVVIETIEDIDK	K	E	I	D	K	N	0	0	0	2	0	0	3	0	0	4	0	1	0	0	0	0	1	0	0	2	0	13	0	1514.81	>sp|Q15293|RCN1_HUMAN Reticulocalbin-1 OS=Homo sapiens GN=RCN1 PE=1 SV=1	>sp|Q15293|RCN1_HUMAN Reticulocalbin-1 OS=Homo sapiens GN=RCN1 PE=1 SV=1	yes	yes	2	2.243e-64	243.4	3.33	0.471			2	1
EIYDKGGEQAIK	R	E	I	I	K	E	1	0	0	1	0	1	2	2	0	2	0	2	0	0	0	0	0	0	1	0	0	12	1	1349.68	>sp|P31689|DNJA1_HUMAN DnaJ homolog subfamily A member 1 OS=Homo sapiens GN=DNAJA1 PE=1 SV=2	>sp|P31689|DNJA1_HUMAN DnaJ homolog subfamily A member 1 OS=Homo sapiens GN=DNAJA1 PE=1 SV=2	yes	yes	2,3	4.1459e-05	159.44	9	4.08	1	1								2
EIYGQVIYR	K	E	I	Y	R	I	0	1	0	0	0	1	1	1	0	2	0	0	0	0	0	0	0	0	2	1	0	9	0	1139.6	>sp|O76094|SRP72_HUMAN Signal recognition particle subunit SRP72 OS=Homo sapiens GN=SRP72 PE=1 SV=3	>sp|O76094|SRP72_HUMAN Signal recognition particle subunit SRP72 OS=Homo sapiens GN=SRP72 PE=1 SV=3	yes	yes	2	8.2284e-05	161.79	1.5	0.5	1	1
EIYHFTIEK	K	E	I	E	K	I	0	0	0	0	0	0	2	0	1	2	0	1	0	1	0	0	1	0	1	0	0	9	0	1178.6	>sp|Q9BT78|CSN4_HUMAN COP9 signalosome complex subunit 4 OS=Homo sapiens GN=COPS4 PE=1 SV=1	>sp|Q9BT78|CSN4_HUMAN COP9 signalosome complex subunit 4 OS=Homo sapiens GN=COPS4 PE=1 SV=1	yes	yes	2	0.012332	119.62	3.17	3.13	2	2	1							1
EKDICIK	K	E	K	I	K	Y	0	0	0	1	1	0	1	0	0	2	0	2	0	0	0	0	0	0	0	0	0	7	1	904.469	>sp|Q9UKB1|FBW1B_HUMAN F-box/WD repeat-containing protein 11 OS=Homo sapiens GN=FBXW11 PE=1 SV=1	>sp|Q9UKB1|FBW1B_HUMAN F-box/WD repeat-containing protein 11 OS=Homo sapiens GN=FBXW11 PE=1 SV=1	yes	yes	2	0.052544	110.63	9.61	1.66							3	4	4	4
EKDRDPEAQFEMPYVVR	R	E	K	V	R	I	1	2	0	2	0	1	3	0	0	0	0	1	1	1	2	0	0	0	1	2	0	17	2	2108	>sp|O14744|ANM5_HUMAN Protein arginine N-methyltransferase 5 OS=Homo sapiens GN=PRMT5 PE=1 SV=4	>sp|O14744|ANM5_HUMAN Protein arginine N-methyltransferase 5 OS=Homo sapiens GN=PRMT5 PE=1 SV=4	yes	yes	2,3	6.8754e-09	171.15	7.93	3.9	2	1					3	1	1
EKEPVVVETVEEK	K	E	K	E	K	K	0	0	0	0	0	0	5	0	0	0	0	2	0	0	1	0	1	0	0	4	0	13	1	1513.79	>sp|Q8N5N7|RM50_HUMAN 39S ribosomal protein L50, mitochondrial OS=Homo sapiens GN=MRPL50 PE=1 SV=2	>sp|Q8N5N7|RM50_HUMAN 39S ribosomal protein L50, mitochondrial OS=Homo sapiens GN=MRPL50 PE=1 SV=2	yes	yes	2	0.033243	96.707	1	0	1
EKFEEMIQQIK	K	E	K	I	K	E	0	0	0	0	0	2	3	0	0	2	0	2	1	1	0	0	0	0	0	0	0	11	1	1421.72	>sp|P48643|TCPE_HUMAN T-complex protein 1 subunit epsilon OS=Homo sapiens GN=CCT5 PE=1 SV=1	>sp|P48643|TCPE_HUMAN T-complex protein 1 subunit epsilon OS=Homo sapiens GN=CCT5 PE=1 SV=1	yes	yes	2	1.5027e-07	199.19	5.75	3.27		1	1						2
EKIETEIR	R	E	K	I	R	D	0	1	0	0	0	0	3	0	0	2	0	1	0	0	0	0	1	0	0	0	0	8	1	1016.55	>sp|P63104|1433Z_HUMAN 14-3-3 protein zeta/delta OS=Homo sapiens GN=YWHAZ PE=1 SV=1	>sp|P63104|1433Z_HUMAN 14-3-3 protein zeta/delta OS=Homo sapiens GN=YWHAZ PE=1 SV=1	yes	yes	2	0.0031706	149.57	5.5	2.87	2	1				2	2	2	1
EKPYFPIPEEYTFIQNVPIEDR	K	E	K	D	R	V	0	1	1	1	0	1	4	0	0	3	0	1	0	2	4	0	1	0	2	1	0	22	1	2723.35	>sp|Q00839|HNRPU_HUMAN Heterogeneous nuclear ribonucleoprotein U OS=Homo sapiens GN=HNRNPU PE=1 SV=6	>sp|Q00839|HNRPU_HUMAN Heterogeneous nuclear ribonucleoprotein U OS=Homo sapiens GN=HNRNPU PE=1 SV=6	yes	yes	2,3	5.1537e-31	181.51	6.65	2.88	1	1	2	1	3	3	3	3	2	1
EKYEAIVEENKK	K	E	K	K	K	I	1	0	1	0	0	0	4	0	0	1	0	3	0	0	0	0	0	0	1	1	0	12	2	1478.76	>sp|Q99417|MYCBP_HUMAN C-Myc-binding protein OS=Homo sapiens GN=MYCBP PE=1 SV=3	>sp|Q99417|MYCBP_HUMAN C-Myc-binding protein OS=Homo sapiens GN=MYCBP PE=1 SV=3	yes	yes	3	0.0043898	111.52	6.75	0.829						2	1	1
EMDRETIIDVAR	R	E	M	A	R	T	1	2	0	2	0	0	2	0	0	2	0	0	1	0	0	0	1	0	0	1	0	12	1	1446.71	>sp|P40227|TCPZ_HUMAN T-complex protein 1 subunit zeta OS=Homo sapiens GN=CCT6A PE=1 SV=3	>sp|P40227|TCPZ_HUMAN T-complex protein 1 subunit zeta OS=Homo sapiens GN=CCT6A PE=1 SV=3	yes	yes	2,3	1.9869e-21	216.84	7.5	5.12	3	1
EMEENFAVEAANYQDTIGR	R	E	M	G	R	I	3	1	2	1	0	1	4	1	0	1	0	0	1	1	0	0	1	0	1	1	0	19	0	2185.96	>sp|P08670|VIME_HUMAN Vimentin OS=Homo sapiens GN=VIM PE=1 SV=4	>sp|P08670|VIME_HUMAN Vimentin OS=Homo sapiens GN=VIM PE=1 SV=4	yes	yes	2	2.7424e-74	235.37	3	0			3
EMIGGEIIPR	K	E	M	P	R	S	0	1	0	0	0	0	2	2	0	3	0	0	1	0	1	0	0	0	0	0	0	10	0	1113.59	>sp|Q16531|DDB1_HUMAN DNA damage-binding protein 1 OS=Homo sapiens GN=DDB1 PE=1 SV=1	>sp|Q16531|DDB1_HUMAN DNA damage-binding protein 1 OS=Homo sapiens GN=DDB1 PE=1 SV=1	yes	yes	2	0.0015578	117.52	5.67	2.75		2	3			1	2	1	3
EMIIAQNSSIEFK	R	E	M	F	K	I	1	0	1	0	0	1	2	0	0	3	0	1	1	1	0	2	0	0	0	0	0	13	0	1508.75	>sp|Q9H871|RMD5A_HUMAN Protein RMD5 homolog A OS=Homo sapiens GN=RMND5A PE=1 SV=1	>sp|Q9H871|RMD5A_HUMAN Protein RMD5 homolog A OS=Homo sapiens GN=RMND5A PE=1 SV=1	yes	yes	2	0.00023789	134.68	3.67	0.471			1	2
EMIQQSK	R	E	M	S	K	I	0	0	0	0	0	2	1	0	0	1	0	1	1	0	0	1	0	0	0	0	0	7	0	862.422	>sp|P07900|HS90A_HUMAN Heat shock protein HSP 90-alpha OS=Homo sapiens GN=HSP90AA1 PE=1 SV=5;>sp|P08238|HS90B_HUMAN Heat shock protein HSP 90-beta OS=Homo sapiens GN=HSP90AB1 PE=1 SV=4;>sp|Q58FF7|H90B3_HUMAN Putative heat shock protein HSP 90-beta-3 OS=Homo sapiens GN=HSP90AB3P PE=5 SV=1	>sp|P07900|HS90A_HUMAN Heat shock protein HSP 90-alpha OS=Homo sapiens GN=HSP90AA1 PE=1 SV=5	no	no	2	0.057473	96.19	4.5	0.5				1	1
EMQDIGGGER	R	E	M	E	R	M	0	1	0	1	0	1	2	3	0	1	0	0	1	0	0	0	0	0	0	0	0	10	0	1090.47	>sp|Q02413|DSG1_HUMAN Desmoglein-1 OS=Homo sapiens GN=DSG1 PE=1 SV=2	>sp|Q02413|DSG1_HUMAN Desmoglein-1 OS=Homo sapiens GN=DSG1 PE=1 SV=2	yes	yes	2	0.013906	91.313	6.08	1.5				3	1	3	2	3
EMQPTHPIR	K	E	M	I	R	I	0	1	0	0	0	1	1	0	1	1	0	0	1	0	2	0	1	0	0	0	0	9	0	1107.55	>sp|P31946|1433B_HUMAN 14-3-3 protein beta/alpha OS=Homo sapiens GN=YWHAB PE=1 SV=3;>sp|P63104|1433Z_HUMAN 14-3-3 protein zeta/delta OS=Homo sapiens GN=YWHAZ PE=1 SV=1;>sp|P27348|1433T_HUMAN 14-3-3 protein theta OS=Homo sapiens GN=YWHAQ PE=1 SV=1	>sp|P63104|1433Z_HUMAN 14-3-3 protein zeta/delta OS=Homo sapiens GN=YWHAZ PE=1 SV=1	no	no	2	0.0010803	143.03	5.75	2.77	1						2	1
ENAGEDPGIAR	K	E	N	A	R	Q	2	1	1	1	0	0	2	2	0	1	0	0	0	0	1	0	0	0	0	0	0	11	0	1127.52	>sp|P81605|DCD_HUMAN Dermcidin OS=Homo sapiens GN=DCD PE=1 SV=2	>sp|P81605|DCD_HUMAN Dermcidin OS=Homo sapiens GN=DCD PE=1 SV=2	yes	yes	2	0.000231	145.14	6.37	3.49	11	12	8	10	9	10	10	10	11	8
ENASPAPGTTAEEAMSR	R	E	N	S	R	G	4	1	1	0	0	0	3	1	0	0	0	0	1	0	2	2	2	0	0	0	0	17	0	1717.76	>sp|P46379|BAG6_HUMAN Large proline-rich protein BAG6 OS=Homo sapiens GN=BAG6 PE=1 SV=2	>sp|P46379|BAG6_HUMAN Large proline-rich protein BAG6 OS=Homo sapiens GN=BAG6 PE=1 SV=2	yes	yes	2	2.1342e-58	241.98	6.5	1.8					3	1			2
ENDVPIVVRPK	R	E	N	P	K	V	0	1	1	1	0	0	1	0	0	1	0	1	0	0	2	0	0	0	0	3	0	11	1	1264.71	>sp|Q96D09|GASP2_HUMAN G-protein coupled receptor-associated sorting protein 2 OS=Homo sapiens GN=GPRASP2 PE=1 SV=1	>sp|Q96D09|GASP2_HUMAN G-protein coupled receptor-associated sorting protein 2 OS=Homo sapiens GN=GPRASP2 PE=1 SV=1	yes	yes	2	0.0011006	126.71	7	0							1
ENIENPMR	K	E	N	M	R	R	0	1	2	0	0	0	2	0	0	1	0	0	1	0	1	0	0	0	0	0	0	8	0	1001.46	>sp|P30304|MPIP1_HUMAN M-phase inducer phosphatase 1 OS=Homo sapiens GN=CDC25A PE=1 SV=2	>sp|P30304|MPIP1_HUMAN M-phase inducer phosphatase 1 OS=Homo sapiens GN=CDC25A PE=1 SV=2	yes	yes	2	0.024113	93.598	12	0
ENIIDFIK	K	E	N	I	K	H	0	0	1	1	0	0	1	0	0	3	0	1	0	1	0	0	0	0	0	0	0	8	0	990.539	>sp|P07237|PDIA1_HUMAN Protein disulfide-isomerase OS=Homo sapiens GN=P4HB PE=1 SV=3	>sp|P07237|PDIA1_HUMAN Protein disulfide-isomerase OS=Homo sapiens GN=P4HB PE=1 SV=3	yes	yes	2	0.030711	97.431	11.7	0.471
ENIITHQK	K	E	N	Q	K	I	0	0	1	0	0	1	1	0	1	2	0	1	0	0	0	0	1	0	0	0	0	8	0	981.524	>sp|Q15072|OZF_HUMAN Zinc finger protein OZF OS=Homo sapiens GN=ZNF146 PE=1 SV=2;>sp|Q3ZCX4|ZN568_HUMAN Zinc finger protein 568 OS=Homo sapiens GN=ZNF568 PE=2 SV=2	>sp|Q15072|OZF_HUMAN Zinc finger protein OZF OS=Homo sapiens GN=ZNF146 PE=1 SV=2	yes	no	2	1.1573e-06	180.87	11	0
ENIREEASGDQK	K	E	N	Q	K	I	1	1	1	1	0	1	3	1	0	1	0	1	0	0	0	1	0	0	0	0	0	12	1	1374.64	>sp|Q13127|REST_HUMAN RE1-silencing transcription factor OS=Homo sapiens GN=REST PE=1 SV=3	>sp|Q13127|REST_HUMAN RE1-silencing transcription factor OS=Homo sapiens GN=REST PE=1 SV=3	yes	yes	2	1.3042e-05	161.87	5.75	0.829					2	1	1
ENISDHIR	K	E	N	I	R	N	0	1	1	1	0	0	1	0	1	2	0	0	0	0	0	1	0	0	0	0	0	8	0	982.483	>sp|P30414|NKTR_HUMAN NK-tumor recognition protein OS=Homo sapiens GN=NKTR PE=1 SV=2	>sp|P30414|NKTR_HUMAN NK-tumor recognition protein OS=Homo sapiens GN=NKTR PE=1 SV=2	yes	yes	2	0.0071724	121.09	4.67	0.471				1	2
ENQWCEEK	K	E	N	E	K	-	0	0	1	0	1	1	3	0	0	0	0	1	0	0	0	0	0	1	0	0	0	8	0	1121.44	>sp|P63208|SKP1_HUMAN S-phase kinase-associated protein 1 OS=Homo sapiens GN=SKP1 PE=1 SV=2	>sp|P63208|SKP1_HUMAN S-phase kinase-associated protein 1 OS=Homo sapiens GN=SKP1 PE=1 SV=2	yes	yes	2	0.0049369	120.87	6.79	3.42	2	2	1	3	3	3	2	3	1	2
ENYVWNVIIHR	R	E	N	H	R	G	0	1	2	0	0	0	1	0	1	2	0	0	0	0	0	0	0	1	1	2	0	11	0	1441.75	>sp|Q92538|GBF1_HUMAN Golgi-specific brefeldin A-resistance guanine nucleotide exchange factor 1 OS=Homo sapiens GN=GBF1 PE=1 SV=2	>sp|Q92538|GBF1_HUMAN Golgi-specific brefeldin A-resistance guanine nucleotide exchange factor 1 OS=Homo sapiens GN=GBF1 PE=1 SV=2	yes	yes	2	4.0233e-13	178.46	7	1.58					1	1		1	1
EPAPETADGPYIVIVEQPK	K	E	P	P	K	Q	2	0	0	1	0	1	3	1	0	2	0	1	0	0	4	0	1	0	1	2	0	19	0	2052.04	>sp|Q00653|NFKB2_HUMAN Nuclear factor NF-kappa-B p100 subunit OS=Homo sapiens GN=NFKB2 PE=1 SV=4	>sp|Q00653|NFKB2_HUMAN Nuclear factor NF-kappa-B p100 subunit OS=Homo sapiens GN=NFKB2 PE=1 SV=4	yes	yes	2	2.4384e-08	135.95	6.5	0.5						1	1
EPEIGIEEIIR	R	E	P	I	R	H	0	1	0	0	0	0	4	1	0	4	0	0	0	0	1	0	0	0	0	0	0	11	0	1296.69	>sp|Q9NZL4|HPBP1_HUMAN Hsp70-binding protein 1 OS=Homo sapiens GN=HSPBP1 PE=1 SV=1	>sp|Q9NZL4|HPBP1_HUMAN Hsp70-binding protein 1 OS=Homo sapiens GN=HSPBP1 PE=1 SV=1	yes	yes	2	0.019144	80.014	10.7	0.471										1
EPIIMSISTNIK	R	E	P	I	K	N	0	0	1	0	0	0	1	0	0	4	0	1	1	0	1	2	1	0	0	0	0	12	0	1344.73	>sp|A5YKK6|CNOT1_HUMAN CCR4-NOT transcription complex subunit 1 OS=Homo sapiens GN=CNOT1 PE=1 SV=2	>sp|A5YKK6|CNOT1_HUMAN CCR4-NOT transcription complex subunit 1 OS=Homo sapiens GN=CNOT1 PE=1 SV=2	yes	yes	2	0.051916	64.121	4.5	0.5				1	1
EPIVANDIINHPNFVK	K	E	P	V	K	K	1	0	3	1	0	0	1	0	1	3	0	1	0	1	2	0	0	0	0	2	0	16	0	1818.96	>sp|Q5VU97|CAHD1_HUMAN VWFA and cache domain-containing protein 1 OS=Homo sapiens GN=CACHD1 PE=2 SV=2	>sp|Q5VU97|CAHD1_HUMAN VWFA and cache domain-containing protein 1 OS=Homo sapiens GN=CACHD1 PE=2 SV=2	yes	yes	2	1.7088e-35	191.01	6	0						1
EPMEAEEVEER	R	E	P	E	R	A	1	1	0	0	0	0	6	0	0	0	0	0	1	0	1	0	0	0	0	1	0	11	0	1346.57	>sp|P46379|BAG6_HUMAN Large proline-rich protein BAG6 OS=Homo sapiens GN=BAG6 PE=1 SV=2	>sp|P46379|BAG6_HUMAN Large proline-rich protein BAG6 OS=Homo sapiens GN=BAG6 PE=1 SV=2	yes	yes	2	0.061105	59.418	9	0									2
EPMQTGIK	R	E	P	I	K	A	0	0	0	0	0	1	1	1	0	1	0	1	1	0	1	0	1	0	0	0	0	8	0	902.453	>sp|P25705|ATPA_HUMAN ATP synthase subunit alpha, mitochondrial OS=Homo sapiens GN=ATP5A1 PE=1 SV=1	>sp|P25705|ATPA_HUMAN ATP synthase subunit alpha, mitochondrial OS=Homo sapiens GN=ATP5A1 PE=1 SV=1	yes	yes	2	0.019196	107.01	3	0			1
EPNVSPSQVTENNFPEK	R	E	P	E	K	V	0	0	3	0	0	1	3	0	0	0	0	1	0	1	3	2	1	0	0	2	0	17	0	1914.9	>sp|Q01804|OTUD4_HUMAN OTU domain-containing protein 4 OS=Homo sapiens GN=OTUD4 PE=1 SV=3;>sp|Q7RTX8|HIN1L_HUMAN Putative HIN1-like protein OS=Homo sapiens GN=HIN1L PE=5 SV=1	>sp|Q01804|OTUD4_HUMAN OTU domain-containing protein 4 OS=Homo sapiens GN=OTUD4 PE=1 SV=3	yes	yes	2	2.8234e-08	143.43	5	0					1
EQDSSSDEINK	K	E	Q	N	K	K	0	0	1	2	0	1	2	0	0	1	0	1	0	0	0	3	0	0	0	0	0	11	0	1250.53	>sp|Q8IVE3|PKHH2_HUMAN Pleckstrin homology domain-containing family H member 2 OS=Homo sapiens GN=PLEKHH2 PE=2 SV=2	>sp|Q8IVE3|PKHH2_HUMAN Pleckstrin homology domain-containing family H member 2 OS=Homo sapiens GN=PLEKHH2 PE=2 SV=2	yes	yes	2	0.0085711	90.827	6.05	3.73	4	1	1	1	1	2	1	3	1	1
EQEAGIIQFIR	R	E	Q	I	R	I	1	1	0	0	0	2	2	1	0	3	0	0	0	1	0	0	0	0	0	0	0	11	0	1302.69	>sp|Q9NZL4|HPBP1_HUMAN Hsp70-binding protein 1 OS=Homo sapiens GN=HSPBP1 PE=1 SV=1	>sp|Q9NZL4|HPBP1_HUMAN Hsp70-binding protein 1 OS=Homo sapiens GN=HSPBP1 PE=1 SV=1	yes	yes	2	0.00033717	138.76	8.17	1.77						1	2	1		1
EQFNEAQIAIIR	K	E	Q	I	R	D	2	1	1	0	0	2	2	0	0	3	0	0	0	1	0	0	0	0	0	0	0	12	0	1430.75	>sp|Q16236|NF2L2_HUMAN Nuclear factor erythroid 2-related factor 2 OS=Homo sapiens GN=NFE2L2 PE=1 SV=3	>sp|Q16236|NF2L2_HUMAN Nuclear factor erythroid 2-related factor 2 OS=Homo sapiens GN=NFE2L2 PE=1 SV=3	yes	yes	2	0.034243	73.881	6.6	1.36					1	2	1		1
EQGNIEEAVR	R	E	Q	V	R	I	1	1	1	0	0	1	3	1	0	1	0	0	0	0	0	0	0	0	0	1	0	10	0	1143.55	>sp|O15294|OGT1_HUMAN UDP-N-acetylglucosamine--peptide N-acetylglucosaminyltransferase 110 kDa subunit OS=Homo sapiens GN=OGT PE=1 SV=3	>sp|O15294|OGT1_HUMAN UDP-N-acetylglucosamine--peptide N-acetylglucosaminyltransferase 110 kDa subunit OS=Homo sapiens GN=OGT PE=1 SV=3	yes	yes	2	0.0038386	113.93	6.57	2.72			2		1		1		2	1
EQGVISFWR	K	E	Q	W	R	G	0	1	0	0	0	1	1	1	0	1	0	0	0	1	0	1	0	1	0	1	0	9	0	1120.57	>sp|P05141|ADT2_HUMAN ADP/ATP translocase 2 OS=Homo sapiens GN=SLC25A5 PE=1 SV=7;>sp|P12236|ADT3_HUMAN ADP/ATP translocase 3 OS=Homo sapiens GN=SLC25A6 PE=1 SV=4	>sp|P05141|ADT2_HUMAN ADP/ATP translocase 2 OS=Homo sapiens GN=SLC25A5 PE=1 SV=7	no	no	2	7.6772e-12	185.61	7.29	2.88		1	2	2	1	2	2	3	2	3
EQIAIAEFAR	R	E	Q	A	R	S	3	1	0	0	0	1	2	0	0	2	0	0	0	1	0	0	0	0	0	0	0	10	0	1146.6	>sp|P17987|TCPA_HUMAN T-complex protein 1 subunit alpha OS=Homo sapiens GN=TCP1 PE=1 SV=1	>sp|P17987|TCPA_HUMAN T-complex protein 1 subunit alpha OS=Homo sapiens GN=TCP1 PE=1 SV=1	yes	yes	2	1.4149e-06	169.82	5.33	2.93	2	2	4	1	3		3	3	1	1
EQIEAGIR	R	E	Q	I	R	Y	1	1	0	0	0	1	2	1	0	2	0	0	0	0	0	0	0	0	0	0	0	8	0	914.482	>sp|Q0VAA5|PLCX2_HUMAN PI-PLC X domain-containing protein 2 OS=Homo sapiens GN=PLCXD2 PE=2 SV=1	>sp|Q0VAA5|PLCX2_HUMAN PI-PLC X domain-containing protein 2 OS=Homo sapiens GN=PLCXD2 PE=2 SV=1	yes	yes	2	0.00452	140.35	4.4	1.99		3	3	3	2	1	1	2
EQIEAQEAR	R	E	Q	A	R	A	2	1	0	0	0	2	3	0	0	1	0	0	0	0	0	0	0	0	0	0	0	9	0	1072.51	>sp|Q5JTC6|AMER1_HUMAN APC membrane recruitment protein 1 OS=Homo sapiens GN=AMER1 PE=1 SV=2	>sp|Q5JTC6|AMER1_HUMAN APC membrane recruitment protein 1 OS=Homo sapiens GN=AMER1 PE=1 SV=2	yes	yes	2	0.00019088	159.34	5.75	0.829					2	1	1
EQIVPKPEEEVAQK	K	E	Q	Q	K	K	1	0	0	0	0	2	4	0	0	1	0	2	0	0	2	0	0	0	0	2	0	14	1	1622.85	>sp|P18621|RL17_HUMAN 60S ribosomal protein L17 OS=Homo sapiens GN=RPL17 PE=1 SV=3	>sp|P18621|RL17_HUMAN 60S ribosomal protein L17 OS=Homo sapiens GN=RPL17 PE=1 SV=3	yes	yes	2	4.038e-19	203.74	4.5	2.5		1					1
EQMQPTHPIR	K	E	Q	I	R	I	0	1	0	0	0	2	1	0	1	1	0	0	1	0	2	0	1	0	0	0	0	10	0	1235.61	>sp|Q04917|1433F_HUMAN 14-3-3 protein eta OS=Homo sapiens GN=YWHAH PE=1 SV=4	>sp|Q04917|1433F_HUMAN 14-3-3 protein eta OS=Homo sapiens GN=YWHAH PE=1 SV=4	yes	yes	2	0.0011058	123.11	7	0							1
EQPGDIFNEDWDSEIK	K	E	Q	I	K	A	0	0	1	3	0	1	3	1	0	2	0	1	0	1	1	1	0	1	0	0	0	16	0	1920.84	>sp|Q9NQ92|COPRS_HUMAN Coordinator of PRMT5 and differentiation stimulator OS=Homo sapiens GN=COPRS PE=1 SV=3	>sp|Q9NQ92|COPRS_HUMAN Coordinator of PRMT5 and differentiation stimulator OS=Homo sapiens GN=COPRS PE=1 SV=3	yes	yes	2	0.00151	110.32	11	0.816										2
EQQEISITEASIQK	K	E	Q	Q	K	I	1	0	0	0	0	3	3	0	0	3	0	1	0	0	0	2	1	0	0	0	0	14	0	1602.81	>sp|Q9HD67|MYO10_HUMAN Unconventional myosin-X OS=Homo sapiens GN=MYO10 PE=1 SV=3	>sp|Q9HD67|MYO10_HUMAN Unconventional myosin-X OS=Homo sapiens GN=MYO10 PE=1 SV=3	yes	yes	2	0.0019914	113.65	6.25	1.39				1	2	1	2	2
EQQIVIQSSGGISK	R	E	Q	S	K	D	0	0	0	0	0	3	1	2	0	3	0	1	0	0	0	3	0	0	0	1	0	14	0	1472.78	>sp|P38646|GRP75_HUMAN Stress-70 protein, mitochondrial OS=Homo sapiens GN=HSPA9 PE=1 SV=2	>sp|P38646|GRP75_HUMAN Stress-70 protein, mitochondrial OS=Homo sapiens GN=HSPA9 PE=1 SV=2	yes	yes	2	7.1796e-80	254.72	7.71	3.65	1				1		2
EQQIVIQSSGGISKDDIENMVK	R	E	Q	V	K	N	0	0	1	2	0	3	2	2	0	4	0	2	1	0	0	3	0	0	0	2	0	22	1	2417.21	>sp|P38646|GRP75_HUMAN Stress-70 protein, mitochondrial OS=Homo sapiens GN=HSPA9 PE=1 SV=2	>sp|P38646|GRP75_HUMAN Stress-70 protein, mitochondrial OS=Homo sapiens GN=HSPA9 PE=1 SV=2	yes	yes	3	1.7785e-05	124.08	9	0									1
EQSIIEIGSIIAK	K	E	Q	A	K	T	1	0	0	0	0	1	2	1	0	5	0	1	0	0	0	2	0	0	0	0	0	13	0	1399.79	>sp|O00231|PSD11_HUMAN 26S proteasome non-ATPase regulatory subunit 11 OS=Homo sapiens GN=PSMD11 PE=1 SV=3	>sp|O00231|PSD11_HUMAN 26S proteasome non-ATPase regulatory subunit 11 OS=Homo sapiens GN=PSMD11 PE=1 SV=3	yes	yes	2	0.0012079	120.29	3.5	0.5			1	1
EQSQITATQTR	K	E	Q	T	R	T	1	1	0	0	0	3	1	0	0	1	0	0	0	0	0	1	3	0	0	0	0	11	0	1261.63	>sp|Q6P2Q9|PRP8_HUMAN Pre-mRNA-processing-splicing factor 8 OS=Homo sapiens GN=PRPF8 PE=1 SV=2	>sp|Q6P2Q9|PRP8_HUMAN Pre-mRNA-processing-splicing factor 8 OS=Homo sapiens GN=PRPF8 PE=1 SV=2	yes	yes	2	4.2152e-05	152.96	10	3.46				1
EQTFSGGTSQDTK	K	E	Q	T	K	A	0	0	0	1	0	2	1	2	0	0	0	1	0	1	0	2	3	0	0	0	0	13	0	1384.61	>sp|Q9Y2W1|TR150_HUMAN Thyroid hormone receptor-associated protein 3 OS=Homo sapiens GN=THRAP3 PE=1 SV=2	>sp|Q9Y2W1|TR150_HUMAN Thyroid hormone receptor-associated protein 3 OS=Homo sapiens GN=THRAP3 PE=1 SV=2	yes	yes	2	4.8403e-08	154.23	3.71	1.67	1	1	1	1	2	1
EQVANSAFVER	K	E	Q	E	R	V	2	1	1	0	0	1	2	0	0	0	0	0	0	1	0	1	0	0	0	2	0	11	0	1248.61	>sp|P08238|HS90B_HUMAN Heat shock protein HSP 90-beta OS=Homo sapiens GN=HSP90AB1 PE=1 SV=4;>sp|Q58FF7|H90B3_HUMAN Putative heat shock protein HSP 90-beta-3 OS=Homo sapiens GN=HSP90AB3P PE=5 SV=1	>sp|P08238|HS90B_HUMAN Heat shock protein HSP 90-beta OS=Homo sapiens GN=HSP90AB1 PE=1 SV=4	yes	no	2	0.000615	134.38	6.46	3.71	1	2	1	1	1		1	2		1
EQWANIEQISAIR	R	E	Q	I	R	K	2	1	1	0	0	2	2	0	0	3	0	0	0	0	0	1	0	1	0	0	0	13	0	1556.79	>sp|Q01082|SPTB2_HUMAN Spectrin beta chain, non-erythrocytic 1 OS=Homo sapiens GN=SPTBN1 PE=1 SV=2	>sp|Q01082|SPTB2_HUMAN Spectrin beta chain, non-erythrocytic 1 OS=Homo sapiens GN=SPTBN1 PE=1 SV=2	yes	yes	2	0.045248	95.981	4	0				1
EQYGQYAIAVR	R	E	Q	V	R	G	2	1	0	0	0	2	1	1	0	1	0	0	0	0	0	0	0	0	2	1	0	11	0	1296.65	>sp|Q02413|DSG1_HUMAN Desmoglein-1 OS=Homo sapiens GN=DSG1 PE=1 SV=2	>sp|Q02413|DSG1_HUMAN Desmoglein-1 OS=Homo sapiens GN=DSG1 PE=1 SV=2	yes	yes	2	0.0082932	90.05	8.26	1.89					1	3	3	4	3	2
EREIEEQEKR	K	E	R	K	R	Q	0	2	0	0	0	1	5	0	0	1	0	1	0	0	0	0	0	0	0	0	0	10	2	1344.66	>sp|Q96K76|UBP47_HUMAN Ubiquitin carboxyl-terminal hydrolase 47 OS=Homo sapiens GN=USP47 PE=1 SV=3	>sp|Q96K76|UBP47_HUMAN Ubiquitin carboxyl-terminal hydrolase 47 OS=Homo sapiens GN=USP47 PE=1 SV=3	yes	yes	3	0.0003392	171.33	6	0						1
ERHPGSFDVVHVK	R	E	R	V	K	D	0	1	0	1	0	0	1	1	2	0	0	1	0	1	1	1	0	0	0	3	0	13	1	1505.77	>sp|P62701|RS4X_HUMAN 40S ribosomal protein S4, X isoform OS=Homo sapiens GN=RPS4X PE=1 SV=2;>sp|P22090|RS4Y1_HUMAN 40S ribosomal protein S4, Y isoform 1 OS=Homo sapiens GN=RPS4Y1 PE=1 SV=2	>sp|P62701|RS4X_HUMAN 40S ribosomal protein S4, X isoform OS=Homo sapiens GN=RPS4X PE=1 SV=2	yes	no	3,4	0.0020379	112.02	7.82	2.48					1	4	2	1
ERPAAISIEIK	R	E	R	I	K	S	2	1	0	0	0	0	2	0	0	3	0	1	0	0	1	1	0	0	0	0	0	11	1	1225.7	>sp|Q15208|STK38_HUMAN Serine/threonine-protein kinase 38 OS=Homo sapiens GN=STK38 PE=1 SV=1	>sp|Q15208|STK38_HUMAN Serine/threonine-protein kinase 38 OS=Homo sapiens GN=STK38 PE=1 SV=1	yes	yes	2,3	0.00057674	153.95	7.15	2.66		1	2	2	2	2	5	5	3
ERVEAVNMAEGIIHDTETK	K	E	R	T	K	M	2	1	1	1	0	0	4	1	1	2	0	1	1	0	0	0	2	0	0	2	0	19	1	2141.04	>sp|P38646|GRP75_HUMAN Stress-70 protein, mitochondrial OS=Homo sapiens GN=HSPA9 PE=1 SV=2	>sp|P38646|GRP75_HUMAN Stress-70 protein, mitochondrial OS=Homo sapiens GN=HSPA9 PE=1 SV=2	yes	yes	3	0.0024953	105.92	9	0									1
ESAINIPYHMPENK	R	E	S	N	K	T	1	0	2	0	0	0	2	0	1	2	0	1	1	0	2	1	0	0	1	0	0	14	0	1641.78	>sp|Q9HAW4|CLSPN_HUMAN Claspin OS=Homo sapiens GN=CLSPN PE=1 SV=3	>sp|Q9HAW4|CLSPN_HUMAN Claspin OS=Homo sapiens GN=CLSPN PE=1 SV=3	yes	yes	2	1.1232e-18	185.2	6	0.816					1	1	1
ESEGFEEHVPSDNS	R	E	S	N	S	-	0	0	1	1	0	0	4	1	1	0	0	0	0	1	1	3	0	0	0	1	0	14	0	1561.62	>sp|P62699|YPEL5_HUMAN Protein yippee-like 5 OS=Homo sapiens GN=YPEL5 PE=1 SV=1	>sp|P62699|YPEL5_HUMAN Protein yippee-like 5 OS=Homo sapiens GN=YPEL5 PE=1 SV=1	yes	yes	2	7.7735e-05	138.31	6	0						3
ESESVDKVMDQK	K	E	S	Q	K	E	0	0	0	2	0	1	2	0	0	0	0	2	1	0	0	2	0	0	0	2	0	12	1	1393.64	>sp|Q14103|HNRPD_HUMAN Heterogeneous nuclear ribonucleoprotein D0 OS=Homo sapiens GN=HNRNPD PE=1 SV=1	>sp|Q14103|HNRPD_HUMAN Heterogeneous nuclear ribonucleoprotein D0 OS=Homo sapiens GN=HNRNPD PE=1 SV=1	yes	yes	2,3	0.022644	136.01	2.33	0.471		2	1
ESETEQGFGEDIEDIGAVAPPVSGDITK	R	E	S	T	K	E	2	0	0	3	0	1	5	4	0	3	0	1	0	1	2	2	2	0	0	2	0	28	0	2889.34	>sp|Q14494|NF2L1_HUMAN Nuclear factor erythroid 2-related factor 1 OS=Homo sapiens GN=NFE2L1 PE=1 SV=1	>sp|Q14494|NF2L1_HUMAN Nuclear factor erythroid 2-related factor 1 OS=Homo sapiens GN=NFE2L1 PE=1 SV=1	yes	yes	2	6.5874e-43	162.87	7	0							1
ESFESQFIADTER	K	E	S	E	R	F	1	1	0	1	0	1	3	0	0	1	0	0	0	2	0	2	1	0	0	0	0	13	0	1557.69	>sp|Q13616|CUL1_HUMAN Cullin-1 OS=Homo sapiens GN=CUL1 PE=1 SV=2	>sp|Q13616|CUL1_HUMAN Cullin-1 OS=Homo sapiens GN=CUL1 PE=1 SV=2	yes	yes	2	3.1463e-79	253.06	6.65	3.79	3	3	4	1	3	1	1	2	3	3
ESFSIVQVQPGVDIIR	R	E	S	I	R	T	0	1	0	1	0	2	1	1	0	3	0	0	0	1	1	2	0	0	0	3	0	16	0	1785.96	>sp|P46379|BAG6_HUMAN Large proline-rich protein BAG6 OS=Homo sapiens GN=BAG6 PE=1 SV=2	>sp|P46379|BAG6_HUMAN Large proline-rich protein BAG6 OS=Homo sapiens GN=BAG6 PE=1 SV=2	yes	yes	2	0.0034743	101.9	8	1.73					1				3
ESHTAVVYTEK	R	E	S	E	K	D	1	0	0	0	0	0	2	0	1	0	0	1	0	0	0	1	2	0	1	2	0	11	0	1262.61	>sp|P51610|HCFC1_HUMAN Host cell factor 1 OS=Homo sapiens GN=HCFC1 PE=1 SV=2	>sp|P51610|HCFC1_HUMAN Host cell factor 1 OS=Homo sapiens GN=HCFC1 PE=1 SV=2	yes	yes	2	0.023065	79.492	6	0						1
ESIEQAQSR	R	E	S	S	R	A	1	1	0	0	0	2	2	0	0	1	0	0	0	0	0	2	0	0	0	0	0	9	0	1046.5	>sp|Q9Y4G8|RPGF2_HUMAN Rap guanine nucleotide exchange factor 2 OS=Homo sapiens GN=RAPGEF2 PE=1 SV=1	>sp|Q9Y4G8|RPGF2_HUMAN Rap guanine nucleotide exchange factor 2 OS=Homo sapiens GN=RAPGEF2 PE=1 SV=1	yes	yes	2	0.010441	109.83	5.33	0.471					2	1
ESITTDIQTR	K	E	S	T	R	K	0	1	0	1	0	1	1	0	0	2	0	0	0	0	0	1	3	0	0	0	0	10	0	1162.58	>sp|Q15022|SUZ12_HUMAN Polycomb protein SUZ12 OS=Homo sapiens GN=SUZ12 PE=1 SV=3	>sp|Q15022|SUZ12_HUMAN Polycomb protein SUZ12 OS=Homo sapiens GN=SUZ12 PE=1 SV=3	yes	yes	2	0.0016515	144.17	7	2.83			1	1	2	1	1	1	1
ESKTIIGGTR		E	S	T	R		0	1	0	0	0	0	1	2	0	2	0	1	0	0	0	1	2	0	0	0	0	10	1	1060.59		REV__>sp|Q6ZVK8|NUD18_HUMAN 8-oxo-dGDP phosphatase NUDT18 OS=Homo sapiens GN=NUDT18 PE=1 SV=3	yes	yes	2	0.0019334	155.26	5.25	0.968				2	3	2	1
ESNTPAPSTQGIPDSWGIIAEPR	R	E	S	P	R	Q	2	1	1	1	0	1	2	2	0	3	0	0	0	0	4	3	2	1	0	0	0	23	0	2422.18	>sp|O14654|IRS4_HUMAN Insulin receptor substrate 4 OS=Homo sapiens GN=IRS4 PE=1 SV=1	>sp|O14654|IRS4_HUMAN Insulin receptor substrate 4 OS=Homo sapiens GN=IRS4 PE=1 SV=1	yes	yes	2	9.1658e-19	140.4	2	1	1		1
ESSNVVVTER	R	E	S	E	R	V	0	1	1	0	0	0	2	0	0	0	0	0	0	0	0	2	1	0	0	3	0	10	0	1118.56	>sp|Q02413|DSG1_HUMAN Desmoglein-1 OS=Homo sapiens GN=DSG1 PE=1 SV=2	>sp|Q02413|DSG1_HUMAN Desmoglein-1 OS=Homo sapiens GN=DSG1 PE=1 SV=2	yes	yes	2	0.0038057	114.71	5.32	2.54	4			1	3	4	3	3	1
ESSTVFEIKR	K	E	S	K	R	I	0	1	0	0	0	0	2	0	0	1	0	1	0	1	0	2	1	0	0	1	0	10	1	1194.62	>sp|Q15370|ELOB_HUMAN Transcription elongation factor B polypeptide 2 OS=Homo sapiens GN=TCEB2 PE=1 SV=1	>sp|Q15370|ELOB_HUMAN Transcription elongation factor B polypeptide 2 OS=Homo sapiens GN=TCEB2 PE=1 SV=1	yes	yes	2	0.0031048	125.74	1	0	2
ESTEFIQQNPVTEYMK	R	E	S	M	K	K	0	0	1	0	0	2	3	0	0	1	0	1	1	1	1	1	2	0	1	1	0	16	0	1942.9	>sp|Q13616|CUL1_HUMAN Cullin-1 OS=Homo sapiens GN=CUL1 PE=1 SV=2	>sp|Q13616|CUL1_HUMAN Cullin-1 OS=Homo sapiens GN=CUL1 PE=1 SV=2	yes	yes	2	5.8181e-70	249.36	6.83	3.72		4	6	1	3	1	2		2	2
ESTGAQVQVAGDMIPNSTER	R	E	S	E	R	A	2	1	1	1	0	2	2	2	0	1	0	0	1	0	1	2	2	0	0	2	0	20	0	2088.97	>sp|Q15366|PCBP2_HUMAN Poly(rC)-binding protein 2 OS=Homo sapiens GN=PCBP2 PE=1 SV=1;>sp|P57721|PCBP3_HUMAN Poly(rC)-binding protein 3 OS=Homo sapiens GN=PCBP3 PE=2 SV=2;>sp|Q15365|PCBP1_HUMAN Poly(rC)-binding protein 1 OS=Homo sapiens GN=PCBP1 PE=1 SV=2	>sp|Q15365|PCBP1_HUMAN Poly(rC)-binding protein 1 OS=Homo sapiens GN=PCBP1 PE=1 SV=2	no	no	2,3	8.5481e-109	252.41	7.07	3.83	1	1	1	2	1	1	1
ESTIHIVIR	K	E	S	I	R	I	0	1	0	0	0	0	1	0	1	3	0	0	0	0	0	1	1	0	0	1	0	9	0	1066.61	>sp|P62987|RL40_HUMAN Ubiquitin-60S ribosomal protein L40 OS=Homo sapiens GN=UBA52 PE=1 SV=2;>sp|P62979|RS27A_HUMAN Ubiquitin-40S ribosomal protein S27a OS=Homo sapiens GN=RPS27A PE=1 SV=2;>sp|P0CG47|UBB_HUMAN Polyubiquitin-B OS=Homo sapiens GN=UBB PE=1 SV=1;>sp|P0CG48|UBC_HUMAN Polyubiquitin-C OS=Homo sapiens GN=UBC PE=1 SV=3	>sp|P62987|RL40_HUMAN Ubiquitin-60S ribosomal protein L40 OS=Homo sapiens GN=UBA52 PE=1 SV=2	yes	no	2	6.9059e-50	193.41	6.58	3.39	5	8	6	5	7	6	9	7	6	6
ESVITATSIINNPIVK	R	E	S	V	K	A	1	0	2	0	0	0	1	0	0	4	0	1	0	0	1	2	2	0	0	2	0	16	0	1697.96	>sp|Q5BKZ1|ZN326_HUMAN DBIRD complex subunit ZNF326 OS=Homo sapiens GN=ZNF326 PE=1 SV=2	>sp|Q5BKZ1|ZN326_HUMAN DBIRD complex subunit ZNF326 OS=Homo sapiens GN=ZNF326 PE=1 SV=2	yes	yes	2	0.0015415	115.26	11	0
ESYDYNPNK	K	E	S	N	K	T	0	0	2	1	0	0	1	0	0	0	0	1	0	0	1	1	0	0	2	0	0	9	0	1128.47	>sp|O75530|EED_HUMAN Polycomb protein EED OS=Homo sapiens GN=EED PE=1 SV=2	>sp|O75530|EED_HUMAN Polycomb protein EED OS=Homo sapiens GN=EED PE=1 SV=2	yes	yes	2	0.015301	96.034	12	0
ETAENYIGHTAK	K	E	T	A	K	N	2	0	1	0	0	0	2	1	1	1	0	1	0	0	0	0	2	0	1	0	0	12	0	1332.63	>sp|P38646|GRP75_HUMAN Stress-70 protein, mitochondrial OS=Homo sapiens GN=HSPA9 PE=1 SV=2	>sp|P38646|GRP75_HUMAN Stress-70 protein, mitochondrial OS=Homo sapiens GN=HSPA9 PE=1 SV=2	yes	yes	2	5.2542e-15	182.25	5	4	1								1
ETANAIVSQQTPQR	R	E	T	Q	R	I	2	1	1	0	0	3	1	0	0	1	0	0	0	0	1	1	2	0	0	1	0	14	0	1541.78	>sp|P40938|RFC3_HUMAN Replication factor C subunit 3 OS=Homo sapiens GN=RFC3 PE=1 SV=2	>sp|P40938|RFC3_HUMAN Replication factor C subunit 3 OS=Homo sapiens GN=RFC3 PE=1 SV=2	yes	yes	2	8.3748e-41	211.82	11	0
ETDDTIVISFVGQTR	R	E	T	T	R	V	0	1	0	2	0	1	1	1	0	2	0	0	0	1	0	1	3	0	0	2	0	15	0	1679.84	>sp|Q16531|DDB1_HUMAN DNA damage-binding protein 1 OS=Homo sapiens GN=DDB1 PE=1 SV=1	>sp|Q16531|DDB1_HUMAN DNA damage-binding protein 1 OS=Homo sapiens GN=DDB1 PE=1 SV=1	yes	yes	2	8.1071e-05	138.28	3	0			2
ETEAAIEFAQTQIAEQGEESR	R	E	T	S	R	E	4	1	0	0	0	3	6	1	0	2	0	0	0	1	0	1	2	0	0	0	0	21	0	2336.08	>sp|Q9NWU2|GID8_HUMAN Glucose-induced degradation protein 8 homolog OS=Homo sapiens GN=GID8 PE=1 SV=1	>sp|Q9NWU2|GID8_HUMAN Glucose-induced degradation protein 8 homolog OS=Homo sapiens GN=GID8 PE=1 SV=1	yes	yes	2,3	5.1994e-239	314.02	7	0							2
ETEGDVTSVK	K	E	T	V	K	D	0	0	0	1	0	0	2	1	0	0	0	1	0	0	0	1	2	0	0	2	0	10	0	1063.5	>sp|P50990|TCPQ_HUMAN T-complex protein 1 subunit theta OS=Homo sapiens GN=CCT8 PE=1 SV=4	>sp|P50990|TCPQ_HUMAN T-complex protein 1 subunit theta OS=Homo sapiens GN=CCT8 PE=1 SV=4	yes	yes	2	0.047657	78.513	9	0.707								1	2	1
ETEGDVTSVKDAK	K	E	T	A	K	I	1	0	0	2	0	0	2	1	0	0	0	2	0	0	0	1	2	0	0	2	0	13	1	1377.66	>sp|P50990|TCPQ_HUMAN T-complex protein 1 subunit theta OS=Homo sapiens GN=CCT8 PE=1 SV=4	>sp|P50990|TCPQ_HUMAN T-complex protein 1 subunit theta OS=Homo sapiens GN=CCT8 PE=1 SV=4	yes	yes	2	0.0025693	125.84	1	0	1
ETGDPGGQIVIAGDPR	K	E	T	P	R	Q	1	1	0	2	0	1	1	4	0	2	0	0	0	0	2	0	1	0	0	1	0	16	0	1580.78	>sp|Q9HCE1|MOV10_HUMAN Putative helicase MOV-10 OS=Homo sapiens GN=MOV10 PE=1 SV=2	>sp|Q9HCE1|MOV10_HUMAN Putative helicase MOV-10 OS=Homo sapiens GN=MOV10 PE=1 SV=2	yes	yes	2	2.938e-12	166.9	5.8	1.72			1		1	1	1	1
ETGYVVERPSTTK	K	E	T	T	K	D	0	1	0	0	0	0	2	1	0	0	0	1	0	0	1	1	3	0	1	2	0	13	1	1465.74	>sp|Q9NYF8|BCLF1_HUMAN Bcl-2-associated transcription factor 1 OS=Homo sapiens GN=BCLAF1 PE=1 SV=2	>sp|Q9NYF8|BCLF1_HUMAN Bcl-2-associated transcription factor 1 OS=Homo sapiens GN=BCLAF1 PE=1 SV=2	yes	yes	2	1.4728e-15	198.37	5.29	2.96	1		1	1	1	1	1
ETGYWNVTVYGR	K	E	T	G	R	K	0	1	1	0	0	0	1	2	0	0	0	0	0	0	0	0	2	1	2	2	0	12	0	1443.68	>sp|Q9HD67|MYO10_HUMAN Unconventional myosin-X OS=Homo sapiens GN=MYO10 PE=1 SV=3	>sp|Q9HD67|MYO10_HUMAN Unconventional myosin-X OS=Homo sapiens GN=MYO10 PE=1 SV=3	yes	yes	2	0.00046424	110.92	5	2.16			1	1				1
ETIAQIQQEFQR	R	E	T	Q	R	A	1	1	0	0	0	4	2	0	0	2	0	0	0	1	0	0	1	0	0	0	0	12	0	1489.75	>sp|O15212|PFD6_HUMAN Prefoldin subunit 6 OS=Homo sapiens GN=PFDN6 PE=1 SV=1	>sp|O15212|PFD6_HUMAN Prefoldin subunit 6 OS=Homo sapiens GN=PFDN6 PE=1 SV=1	yes	yes	2	5.8988e-95	264.3	3.5	1.8	1		1	1		1
ETIEDVEEMINNIPGVTSVHSR	K	E	T	S	R	F	0	1	2	1	0	0	4	1	1	3	0	0	1	0	1	2	2	0	0	3	0	22	0	2468.19	>sp|Q9UNM6|PSD13_HUMAN 26S proteasome non-ATPase regulatory subunit 13 OS=Homo sapiens GN=PSMD13 PE=1 SV=2	>sp|Q9UNM6|PSD13_HUMAN 26S proteasome non-ATPase regulatory subunit 13 OS=Homo sapiens GN=PSMD13 PE=1 SV=2	yes	yes	3	0.03572	63.443	4	0				1
ETIINSATTSINSK	R	E	T	S	K	V	1	0	2	0	0	0	1	0	0	3	0	1	0	0	0	3	3	0	0	0	0	14	0	1477.76	>sp|P50991|TCPD_HUMAN T-complex protein 1 subunit delta OS=Homo sapiens GN=CCT4 PE=1 SV=4	>sp|P50991|TCPD_HUMAN T-complex protein 1 subunit delta OS=Homo sapiens GN=CCT4 PE=1 SV=4	yes	yes	2	8.3778e-52	223.58	6.43	3.9	3	3	2				3	3	2	1
ETNIDSIPIVDTHSK	R	E	T	S	K	R	0	0	1	2	0	0	1	0	1	3	0	1	0	0	1	2	2	0	0	1	0	15	0	1667.84	>sp|P08670|VIME_HUMAN Vimentin OS=Homo sapiens GN=VIM PE=1 SV=4	>sp|P08670|VIME_HUMAN Vimentin OS=Homo sapiens GN=VIM PE=1 SV=4	yes	yes	2	2.6799e-18	176.19	3	0			1
ETPPPIVPPAAR	K	E	T	A	R	E	2	1	0	0	0	0	1	0	0	1	0	0	0	0	5	0	1	0	0	1	0	12	0	1243.69	>sp|Q9BQA1|MEP50_HUMAN Methylosome protein 50 OS=Homo sapiens GN=WDR77 PE=1 SV=1	>sp|Q9BQA1|MEP50_HUMAN Methylosome protein 50 OS=Homo sapiens GN=WDR77 PE=1 SV=1	yes	yes	2	0.040341	76.332	6.5	0.5						1	1
ETQIITGSDESCRK	K	E	T	R	K	D	0	1	0	1	1	1	2	1	0	2	0	1	0	0	0	2	2	0	0	0	0	14	1	1622.76	>sp|Q9HAW4|CLSPN_HUMAN Claspin OS=Homo sapiens GN=CLSPN PE=1 SV=3	>sp|Q9HAW4|CLSPN_HUMAN Claspin OS=Homo sapiens GN=CLSPN PE=1 SV=3	yes	yes	2	1.9129e-18	188.63	6	0						1
ETQVIIIDTPGIISPGK	K	E	T	G	K	Q	0	0	0	1	0	1	1	2	0	5	0	1	0	0	2	1	2	0	0	1	0	17	0	1780	>sp|O75616|ERAL1_HUMAN GTPase Era, mitochondrial OS=Homo sapiens GN=ERAL1 PE=1 SV=2	>sp|O75616|ERAL1_HUMAN GTPase Era, mitochondrial OS=Homo sapiens GN=ERAL1 PE=1 SV=2	yes	yes	2	5.6894e-13	164.82	8	2						1				1
ETSGNTMHTVFHR	R	E	T	H	R	D	0	1	1	0	0	0	1	1	2	0	0	0	1	1	0	1	3	0	0	1	0	13	0	1515.69	>sp|Q9H3C7|GGNB2_HUMAN Gametogenetin-binding protein 2 OS=Homo sapiens GN=GGNBP2 PE=1 SV=1	>sp|Q9H3C7|GGNB2_HUMAN Gametogenetin-binding protein 2 OS=Homo sapiens GN=GGNBP2 PE=1 SV=1	yes	yes	2	0.0039678	104.7	6.5	0.5						1	1
ETSMVHEINR	R	E	T	N	R	Y	0	1	1	0	0	0	2	0	1	1	0	0	1	0	0	1	1	0	0	1	0	10	0	1214.57	>sp|P61619|S61A1_HUMAN Protein transport protein Sec61 subunit alpha isoform 1 OS=Homo sapiens GN=SEC61A1 PE=1 SV=2	>sp|P61619|S61A1_HUMAN Protein transport protein Sec61 subunit alpha isoform 1 OS=Homo sapiens GN=SEC61A1 PE=1 SV=2	yes	yes	2	1.319e-05	172.88	5.71	3.33	1	1				3	1
ETTYYDVIGVKPNATQEEIK	K	E	T	I	K	K	1	0	1	1	0	1	3	1	0	2	0	2	0	0	1	0	3	0	2	2	0	20	1	2297.14	>sp|P31689|DNJA1_HUMAN DnaJ homolog subfamily A member 1 OS=Homo sapiens GN=DNAJA1 PE=1 SV=2	>sp|P31689|DNJA1_HUMAN DnaJ homolog subfamily A member 1 OS=Homo sapiens GN=DNAJA1 PE=1 SV=2	yes	yes	3	0.040921	56.339	12	0
ETTYYDVIGVKPNATQEEIKK	K	E	T	K	K	A	1	0	1	1	0	1	3	1	0	2	0	3	0	0	1	0	3	0	2	2	0	21	2	2425.24	>sp|P31689|DNJA1_HUMAN DnaJ homolog subfamily A member 1 OS=Homo sapiens GN=DNAJA1 PE=1 SV=2	>sp|P31689|DNJA1_HUMAN DnaJ homolog subfamily A member 1 OS=Homo sapiens GN=DNAJA1 PE=1 SV=2	yes	yes	3	0.016369	82.755	3	0.816		1	1	1
ETYGDMADCCEK	R	E	T	E	K	Q	1	0	0	2	2	0	2	1	0	0	0	1	1	0	0	0	1	0	1	0	0	12	0	1477.52	CON__P02769	CON__P02769	yes	yes	2	0.00011649	123.95	5.55	3.53	7	6	3	5	5	4	3	1	3	5
ETYTEDFIKK	R	E	T	K	K	Q	0	0	0	1	0	0	2	0	0	1	0	2	0	1	0	0	2	0	1	0	0	10	1	1272.62	>sp|P82933|RT09_HUMAN 28S ribosomal protein S9, mitochondrial OS=Homo sapiens GN=MRPS9 PE=1 SV=2	>sp|P82933|RT09_HUMAN 28S ribosomal protein S9, mitochondrial OS=Homo sapiens GN=MRPS9 PE=1 SV=2	yes	yes	2	0.0050169	112.71	2.6	1.02	1	1	2	1
EVASNSEIVQSSR	K	E	V	S	R	S	1	1	1	0	0	1	2	0	0	1	0	0	0	0	0	4	0	0	0	2	0	13	0	1404.68	CON__P08779;>sp|P08779|K1C16_HUMAN Keratin, type I cytoskeletal 16 OS=Homo sapiens GN=KRT16 PE=1 SV=4	CON__P08779	yes	no	2	7.1808e-30	209.11	6.66	3.39	6	6	6	7	8	7	6	8	8	5
EVATNSEIVQSGK	R	E	V	G	K	S	1	0	1	0	0	1	2	1	0	1	0	1	0	0	0	2	1	0	0	2	0	13	0	1360.68	CON__P02533;>sp|P02533|K1C14_HUMAN Keratin, type I cytoskeletal 14 OS=Homo sapiens GN=KRT14 PE=1 SV=4;CON__Q04695;>sp|Q04695|K1C17_HUMAN Keratin, type I cytoskeletal 17 OS=Homo sapiens GN=KRT17 PE=1 SV=2	CON__P02533	no	no	2	1.4793e-29	206.45	6.39	3.54	10	12	9	9	9	9	9	9	9	8
EVDDIEQWIAER	R	E	V	E	R	E	1	1	0	2	0	1	3	0	0	2	0	0	0	0	0	0	0	1	0	1	0	12	0	1501.7	>sp|Q01082|SPTB2_HUMAN Spectrin beta chain, non-erythrocytic 1 OS=Homo sapiens GN=SPTBN1 PE=1 SV=2	>sp|Q01082|SPTB2_HUMAN Spectrin beta chain, non-erythrocytic 1 OS=Homo sapiens GN=SPTBN1 PE=1 SV=2	yes	yes	2	0.0002869	111.72	4.5	0.5				1	1
EVDDIGPEVGDIK	R	E	V	I	K	I	0	0	0	3	0	0	2	2	0	2	0	1	0	0	1	0	0	0	0	2	0	13	0	1384.67	>sp|O43143|DHX15_HUMAN Putative pre-mRNA-splicing factor ATP-dependent RNA helicase DHX15 OS=Homo sapiens GN=DHX15 PE=1 SV=2	>sp|O43143|DHX15_HUMAN Putative pre-mRNA-splicing factor ATP-dependent RNA helicase DHX15 OS=Homo sapiens GN=DHX15 PE=1 SV=2	yes	yes	2	0.049487	97.69	12	0
EVDEQMIAIQSK	K	E	V	S	K	N	1	0	0	1	0	2	2	0	0	2	0	1	1	0	0	1	0	0	0	1	0	12	0	1389.68	>sp|Q13509|TBB3_HUMAN Tubulin beta-3 chain OS=Homo sapiens GN=TUBB3 PE=1 SV=2;>sp|Q9BUF5|TBB6_HUMAN Tubulin beta-6 chain OS=Homo sapiens GN=TUBB6 PE=1 SV=1	>sp|Q13509|TBB3_HUMAN Tubulin beta-3 chain OS=Homo sapiens GN=TUBB3 PE=1 SV=2	no	no	2	2.7738e-50	231.74	6.08	3.71		2	3	2	1				1	1
EVDEQMINVQNK	K	E	V	N	K	N	0	0	2	1	0	2	2	0	0	1	0	1	1	0	0	0	0	0	0	2	0	12	0	1445.68	>sp|P07437|TBB5_HUMAN Tubulin beta chain OS=Homo sapiens GN=TUBB PE=1 SV=2;>sp|P68371|TBB4B_HUMAN Tubulin beta-4B chain OS=Homo sapiens GN=TUBB4B PE=1 SV=1;>sp|Q13885|TBB2A_HUMAN Tubulin beta-2A chain OS=Homo sapiens GN=TUBB2A PE=1 SV=1;>sp|Q9BVA1|TBB2B_HUMAN Tubulin beta-2B chain OS=Homo sapiens GN=TUBB2B PE=1 SV=1	>sp|P07437|TBB5_HUMAN Tubulin beta chain OS=Homo sapiens GN=TUBB PE=1 SV=2	no	no	2,3	5.3431e-79	263.07	6.71	3.73	9	10	6	3	8	5	6	9	7	7
EVDEQMISVQSK	K	E	V	S	K	N	0	0	0	1	0	2	2	0	0	1	0	1	1	0	0	2	0	0	0	2	0	12	0	1391.66	>sp|P04350|TBB4A_HUMAN Tubulin beta-4A chain OS=Homo sapiens GN=TUBB4A PE=1 SV=2	>sp|P04350|TBB4A_HUMAN Tubulin beta-4A chain OS=Homo sapiens GN=TUBB4A PE=1 SV=2	yes	yes	2	8.3243e-95	263.7	5.33	3.65		2	3	1					1	1
EVDIYTVK	K	E	V	V	K	V	0	0	0	1	0	0	1	0	0	1	0	1	0	0	0	0	1	0	1	2	0	8	0	965.507	>sp|Q99873|ANM1_HUMAN Protein arginine N-methyltransferase 1 OS=Homo sapiens GN=PRMT1 PE=1 SV=2;>sp|Q9NR22|ANM8_HUMAN Protein arginine N-methyltransferase 8 OS=Homo sapiens GN=PRMT8 PE=1 SV=2	>sp|Q99873|ANM1_HUMAN Protein arginine N-methyltransferase 1 OS=Homo sapiens GN=PRMT1 PE=1 SV=2	yes	no	1	0.05233	67.981	2	0		1
EVEESIER	K	E	V	E	R	R	0	1	0	0	0	0	4	0	0	1	0	0	0	0	0	1	0	0	0	1	0	8	0	989.467	>sp|Q7L5Y9|MAEA_HUMAN Macrophage erythroblast attacher OS=Homo sapiens GN=MAEA PE=1 SV=1	>sp|Q7L5Y9|MAEA_HUMAN Macrophage erythroblast attacher OS=Homo sapiens GN=MAEA PE=1 SV=1	yes	yes	2	0.015621	109.48	3.67	0.471			1	2
EVEETDEMDQVEIVDFDPNQER	K	E	V	E	R	R	0	1	1	4	0	2	6	0	0	1	0	0	1	1	1	0	1	0	0	3	0	22	0	2665.13	>sp|P31689|DNJA1_HUMAN DnaJ homolog subfamily A member 1 OS=Homo sapiens GN=DNAJA1 PE=1 SV=2	>sp|P31689|DNJA1_HUMAN DnaJ homolog subfamily A member 1 OS=Homo sapiens GN=DNAJA1 PE=1 SV=2	yes	yes	2,3	2.5051e-93	226.14	6.31	4.48	2	1	2	2	1
EVFDFSQR	R	E	V	Q	R	R	0	1	0	1	0	1	1	0	0	0	0	0	0	2	0	1	0	0	0	1	0	8	0	1026.48	>sp|Q16236|NF2L2_HUMAN Nuclear factor erythroid 2-related factor 2 OS=Homo sapiens GN=NFE2L2 PE=1 SV=3	>sp|Q16236|NF2L2_HUMAN Nuclear factor erythroid 2-related factor 2 OS=Homo sapiens GN=NFE2L2 PE=1 SV=3	yes	yes	2	0.053027	87.696	6.25	0.829					1	1	2
EVFDYSHR	R	E	V	H	R	Q	0	1	0	1	0	0	1	0	1	0	0	0	0	1	0	1	0	0	1	1	0	8	0	1051.47	>sp|Q14494|NF2L1_HUMAN Nuclear factor erythroid 2-related factor 1 OS=Homo sapiens GN=NFE2L1 PE=1 SV=1	>sp|Q14494|NF2L1_HUMAN Nuclear factor erythroid 2-related factor 1 OS=Homo sapiens GN=NFE2L1 PE=1 SV=1	yes	yes	2	0.01072	114.5	7	0							1
EVFTSSSSSSSR	R	E	V	S	R	Q	0	1	0	0	0	0	1	0	0	0	0	0	0	1	0	7	1	0	0	1	0	12	0	1259.56	CON__P08779;>sp|P08779|K1C16_HUMAN Keratin, type I cytoskeletal 16 OS=Homo sapiens GN=KRT16 PE=1 SV=4	CON__P08779	yes	no	2	9.5597e-06	145.14	6.89	3.74	5	4	4	3	1	3	2	5	6	4
EVGMPADYVNK	R	E	V	N	K	I	1	0	1	1	0	0	1	1	0	0	0	1	1	0	1	0	0	0	1	2	0	11	0	1221.57	>sp|Q93034|CUL5_HUMAN Cullin-5 OS=Homo sapiens GN=CUL5 PE=1 SV=4	>sp|Q93034|CUL5_HUMAN Cullin-5 OS=Homo sapiens GN=CUL5 PE=1 SV=4	yes	yes	2	0.046355	67.93	10.5	0.5										1
EVIEAIIR	R	E	V	I	R	K	1	1	0	0	0	0	2	0	0	3	0	0	0	0	0	0	0	0	0	1	0	8	0	941.555	>sp|Q9NS23|RASF1_HUMAN Ras association domain-containing protein 1 OS=Homo sapiens GN=RASSF1 PE=1 SV=1	>sp|Q9NS23|RASF1_HUMAN Ras association domain-containing protein 1 OS=Homo sapiens GN=RASSF1 PE=1 SV=1	yes	yes	2	0.01602	110.12	6.5	0.5						1	1
EVIEIPITNPEIFQR	R	E	V	Q	R	V	0	1	1	0	0	1	3	0	0	4	0	0	0	1	2	0	1	0	0	1	0	15	0	1796.97	>sp|P62333|PRS10_HUMAN 26S protease regulatory subunit 10B OS=Homo sapiens GN=PSMC6 PE=1 SV=1	>sp|P62333|PRS10_HUMAN 26S protease regulatory subunit 10B OS=Homo sapiens GN=PSMC6 PE=1 SV=1	yes	yes	2	0.0020969	115.09	10	2							2			1
EVIEKQPVISQTEAR	R	E	V	A	R	D	1	1	0	0	0	2	3	0	0	2	0	1	0	0	1	1	1	0	0	2	0	15	1	1725.93	>sp|P28070|PSB4_HUMAN Proteasome subunit beta type-4 OS=Homo sapiens GN=PSMB4 PE=1 SV=4	>sp|P28070|PSB4_HUMAN Proteasome subunit beta type-4 OS=Homo sapiens GN=PSMB4 PE=1 SV=4	yes	yes	3	0.032499	75.483	1	0	1
EVIGGICSIANIPITPETQR	K	E	V	Q	R	D	1	1	1	0	1	1	2	2	0	5	0	0	0	0	2	1	2	0	0	1	0	20	0	2167.13	>sp|Q01664|TFAP4_HUMAN Transcription factor AP-4 OS=Homo sapiens GN=TFAP4 PE=1 SV=2	>sp|Q01664|TFAP4_HUMAN Transcription factor AP-4 OS=Homo sapiens GN=TFAP4 PE=1 SV=2	yes	yes	2	1.5368e-11	142.43	2	0		1
EVIITWDKK	K	E	V	K	K	I	0	0	0	1	0	0	1	0	0	2	0	2	0	0	0	0	1	1	0	1	0	9	1	1130.63	>sp|O60343|TBCD4_HUMAN TBC1 domain family member 4 OS=Homo sapiens GN=TBC1D4 PE=1 SV=2	>sp|O60343|TBCD4_HUMAN TBC1 domain family member 4 OS=Homo sapiens GN=TBC1D4 PE=1 SV=2	yes	yes	2	0.0028972	152.11	6	0						1
EVIIVAIGSR	K	E	V	S	R	Q	1	1	0	0	0	0	1	1	0	3	0	0	0	0	0	1	0	0	0	2	0	10	0	1055.63	>sp|Q10570|CPSF1_HUMAN Cleavage and polyadenylation specificity factor subunit 1 OS=Homo sapiens GN=CPSF1 PE=1 SV=2	>sp|Q10570|CPSF1_HUMAN Cleavage and polyadenylation specificity factor subunit 1 OS=Homo sapiens GN=CPSF1 PE=1 SV=2	yes	yes	2	0.060719	74.962	9	0									1
EVIPAIENNKEQIQK	K	E	V	Q	K	I	1	0	2	0	0	2	3	0	0	3	0	2	0	0	1	0	0	0	0	1	0	15	1	1751.94	>sp|Q9UHV9|PFD2_HUMAN Prefoldin subunit 2 OS=Homo sapiens GN=PFDN2 PE=1 SV=1	>sp|Q9UHV9|PFD2_HUMAN Prefoldin subunit 2 OS=Homo sapiens GN=PFDN2 PE=1 SV=1	yes	yes	2	1.665e-05	163.62	10.5	0.5										1
EVITAMDVMQFSK	R	E	V	S	K	E	1	0	0	1	0	1	1	0	0	1	0	1	2	1	0	1	1	0	0	2	0	13	0	1497.72	>sp|Q9HD67|MYO10_HUMAN Unconventional myosin-X OS=Homo sapiens GN=MYO10 PE=1 SV=3	>sp|Q9HD67|MYO10_HUMAN Unconventional myosin-X OS=Homo sapiens GN=MYO10 PE=1 SV=3	yes	yes	2	3.005e-40	234.87	4.75	1.56			2	2	2	1		1
EVMIIIIR	R	E	V	I	R	E	0	1	0	0	0	0	1	0	0	4	0	0	1	0	0	0	0	0	0	1	0	8	0	985.599	>sp|O75533|SF3B1_HUMAN Splicing factor 3B subunit 1 OS=Homo sapiens GN=SF3B1 PE=1 SV=3	>sp|O75533|SF3B1_HUMAN Splicing factor 3B subunit 1 OS=Homo sapiens GN=SF3B1 PE=1 SV=3	yes	yes	2	0.0021567	133.12	7	2					1				1
EVNEVIQNPATITR	R	E	V	T	R	I	1	1	2	0	0	1	2	0	0	2	0	0	0	0	1	0	2	0	0	2	0	14	0	1582.83	>sp|Q9Y4X5|ARI1_HUMAN E3 ubiquitin-protein ligase ARIH1 OS=Homo sapiens GN=ARIH1 PE=1 SV=2	>sp|Q9Y4X5|ARI1_HUMAN E3 ubiquitin-protein ligase ARIH1 OS=Homo sapiens GN=ARIH1 PE=1 SV=2	yes	yes	2	1.7808e-52	230.23	6	3.92	1	2	2	1	1				2
EVPQDQHIEAPADQSK	K	E	V	S	K	G	2	0	0	2	0	3	2	0	1	1	0	1	0	0	2	1	0	0	0	1	0	16	0	1790.84	>sp|Q9Y3D9|RT23_HUMAN 28S ribosomal protein S23, mitochondrial OS=Homo sapiens GN=MRPS23 PE=1 SV=2	>sp|Q9Y3D9|RT23_HUMAN 28S ribosomal protein S23, mitochondrial OS=Homo sapiens GN=MRPS23 PE=1 SV=2	yes	yes	2	3.5679e-22	142.19	11	0
EVQGFESATFIGYFK	R	E	V	F	K	S	1	0	0	0	0	1	2	2	0	1	0	1	0	3	0	1	1	0	1	1	0	15	0	1721.83	CON__Q3SX14;>sp|P06396|GELS_HUMAN Gelsolin OS=Homo sapiens GN=GSN PE=1 SV=1	CON__Q3SX14	yes	no	2	0.0020559	117.48	11.5	0.5
EVQVEHIK	R	E	V	I	K	A	0	0	0	0	0	1	2	0	1	1	0	1	0	0	0	0	0	0	0	2	0	8	0	980.529	>sp|Q96DG6|CMBL_HUMAN Carboxymethylenebutenolidase homolog OS=Homo sapiens GN=CMBL PE=1 SV=1	>sp|Q96DG6|CMBL_HUMAN Carboxymethylenebutenolidase homolog OS=Homo sapiens GN=CMBL PE=1 SV=1	yes	yes	2	2.0858e-06	176.6	6	3.11		1	1	1				1	1	1
EVSFQSTGESEWK	R	E	V	W	K	D	0	0	0	0	0	1	3	1	0	0	0	1	0	1	0	3	1	1	0	1	0	13	0	1512.67	>sp|Q07021|C1QBP_HUMAN Complement component 1 Q subcomponent-binding protein, mitochondrial OS=Homo sapiens GN=C1QBP PE=1 SV=1	>sp|Q07021|C1QBP_HUMAN Complement component 1 Q subcomponent-binding protein, mitochondrial OS=Homo sapiens GN=C1QBP PE=1 SV=1	yes	yes	2	2.0754e-12	172.85	7.67	1.49						2	1	1	1	1
EVSTAPAGTDMPAAK	R	E	V	A	K	K	4	0	0	1	0	0	1	1	0	0	0	1	1	0	2	1	2	0	0	1	0	15	0	1444.69	>sp|O75530|EED_HUMAN Polycomb protein EED OS=Homo sapiens GN=EED PE=1 SV=2	>sp|O75530|EED_HUMAN Polycomb protein EED OS=Homo sapiens GN=EED PE=1 SV=2	yes	yes	2	0.00031187	144.88	10.5	1.5									1
EVSTNTAMIQTSK	K	E	V	S	K	T	1	0	1	0	0	1	1	0	0	1	0	1	1	0	0	2	3	0	0	1	0	13	0	1408.69	CON__P13646-1	CON__P13646-1	no	no	2	5.5517e-16	190.34	5.5	3.59	1	1	1					1	1	1
EVTYEIDHPGFQIR	K	E	V	I	R	D	0	1	0	1	0	1	2	1	1	2	0	0	0	1	1	0	1	0	1	1	0	14	0	1702.83	>sp|A5YKK6|CNOT1_HUMAN CCR4-NOT transcription complex subunit 1 OS=Homo sapiens GN=CNOT1 PE=1 SV=2	>sp|A5YKK6|CNOT1_HUMAN CCR4-NOT transcription complex subunit 1 OS=Homo sapiens GN=CNOT1 PE=1 SV=2	yes	yes	3	0.0069833	90.614	4.67	0.471				1	2
EVVIQAIR	K	E	V	I	R	E	1	1	0	0	0	1	1	0	0	2	0	0	0	0	0	0	0	0	0	2	0	8	0	926.555	>sp|Q9Y4G8|RPGF2_HUMAN Rap guanine nucleotide exchange factor 2 OS=Homo sapiens GN=RAPGEF2 PE=1 SV=1	>sp|Q9Y4G8|RPGF2_HUMAN Rap guanine nucleotide exchange factor 2 OS=Homo sapiens GN=RAPGEF2 PE=1 SV=1	yes	yes	2	0.018046	107.9	6	0						1
EVYAHAVIGQHSHVVR	R	E	V	V	R	Y	2	1	0	0	0	1	1	1	3	1	0	0	0	0	0	1	0	0	1	4	0	16	0	1800.94	>sp|P30291|WEE1_HUMAN Wee1-like protein kinase OS=Homo sapiens GN=WEE1 PE=1 SV=2	>sp|P30291|WEE1_HUMAN Wee1-like protein kinase OS=Homo sapiens GN=WEE1 PE=1 SV=2	yes	yes	3	0.00036725	122.1	7	0							1
EVYQQQQYGSGGR	K	E	V	G	R	G	0	1	0	0	0	4	1	3	0	0	0	0	0	0	0	1	0	0	2	1	0	13	0	1498.68	>sp|Q99729|ROAA_HUMAN Heterogeneous nuclear ribonucleoprotein A/B OS=Homo sapiens GN=HNRNPAB PE=1 SV=2	>sp|Q99729|ROAA_HUMAN Heterogeneous nuclear ribonucleoprotein A/B OS=Homo sapiens GN=HNRNPAB PE=1 SV=2	yes	yes	2	4.7375e-79	252.14	5.4	4.36	4	3		1	1	1				1
EWIQVDIGIIR	R	E	W	I	R	F	0	1	0	1	0	1	1	1	0	4	0	0	0	0	0	0	0	1	0	1	0	11	0	1340.75	>sp|O14786|NRP1_HUMAN Neuropilin-1 OS=Homo sapiens GN=NRP1 PE=1 SV=3	>sp|O14786|NRP1_HUMAN Neuropilin-1 OS=Homo sapiens GN=NRP1 PE=1 SV=3	yes	yes	2	0.00013039	144.7	5	0					1
EWNIPPNAPACMER	R	E	W	E	R	Q	2	1	2	0	1	0	2	0	0	1	0	0	1	0	3	0	0	1	0	0	0	14	0	1683.75	>sp|Q9BQA1|MEP50_HUMAN Methylosome protein 50 OS=Homo sapiens GN=WDR77 PE=1 SV=1	>sp|Q9BQA1|MEP50_HUMAN Methylosome protein 50 OS=Homo sapiens GN=WDR77 PE=1 SV=1	yes	yes	2	0.0013282	109.83	10	2.16							1
EYEATIEECCAK	K	E	Y	A	K	D	2	0	0	0	2	0	4	0	0	1	0	1	0	0	0	0	1	0	1	0	0	12	0	1501.61	CON__P02769	CON__P02769	yes	yes	2	1.668e-131	284.73	5.38	3.28	9	7	6	9	4	6	4	4	5	6
EYFGAFGEIENIEIPMDTK	K	E	Y	T	K	T	1	0	1	1	0	0	4	2	0	3	0	1	1	2	1	0	1	0	1	0	0	19	0	2202.02	>sp|O14979|HNRDL_HUMAN Heterogeneous nuclear ribonucleoprotein D-like OS=Homo sapiens GN=HNRPDL PE=1 SV=3	>sp|O14979|HNRDL_HUMAN Heterogeneous nuclear ribonucleoprotein D-like OS=Homo sapiens GN=HNRPDL PE=1 SV=3	yes	yes	2,3	4.3014e-10	152.9	6	0						2
EYFGEFGEIEAIEIPMDPK	R	E	Y	P	K	I	1	0	0	1	0	0	5	2	0	3	0	1	1	2	2	0	0	0	1	0	0	19	0	2213.02	>sp|Q99729|ROAA_HUMAN Heterogeneous nuclear ribonucleoprotein A/B OS=Homo sapiens GN=HNRNPAB PE=1 SV=2	>sp|Q99729|ROAA_HUMAN Heterogeneous nuclear ribonucleoprotein A/B OS=Homo sapiens GN=HNRNPAB PE=1 SV=2	yes	yes	2	1.5997e-20	180.62	10	2.83						1
EYFGGFGEVESIEIPMDNK	R	E	Y	N	K	T	0	0	1	1	0	0	4	3	0	2	0	1	1	2	1	1	0	0	1	1	0	19	0	2159.97	>sp|Q14103|HNRPD_HUMAN Heterogeneous nuclear ribonucleoprotein D0 OS=Homo sapiens GN=HNRNPD PE=1 SV=1	>sp|Q14103|HNRPD_HUMAN Heterogeneous nuclear ribonucleoprotein D0 OS=Homo sapiens GN=HNRNPD PE=1 SV=1	yes	yes	2	3.2501e-10	155.24	6.2	4.31	1	1				1				1
EYIISGDISEAEHCIK	K	E	Y	I	K	E	1	0	0	1	1	0	3	1	1	4	0	1	0	0	0	2	0	0	1	0	0	16	0	1862.87	>sp|Q53EL6|PDCD4_HUMAN Programmed cell death protein 4 OS=Homo sapiens GN=PDCD4 PE=1 SV=2	>sp|Q53EL6|PDCD4_HUMAN Programmed cell death protein 4 OS=Homo sapiens GN=PDCD4 PE=1 SV=2	yes	yes	2	9.1456e-207	317.77	12	0
EYIYMHFGEVAK	R	E	Y	A	K	Q	1	0	0	0	0	0	2	1	1	1	0	1	1	1	0	0	0	0	2	1	0	12	0	1485.7	>sp|Q14145|KEAP1_HUMAN Kelch-like ECH-associated protein 1 OS=Homo sapiens GN=KEAP1 PE=1 SV=2	>sp|Q14145|KEAP1_HUMAN Kelch-like ECH-associated protein 1 OS=Homo sapiens GN=KEAP1 PE=1 SV=2	yes	yes	2	4.3958e-05	137.4	9	0									1
EYNAQINSNIFMSINK	K	E	Y	N	K	D	1	0	4	0	0	1	1	0	0	3	0	1	1	1	0	2	0	0	1	0	0	16	0	1884.9	>sp|Q9NS23|RASF1_HUMAN Ras association domain-containing protein 1 OS=Homo sapiens GN=RASSF1 PE=1 SV=1	>sp|Q9NS23|RASF1_HUMAN Ras association domain-containing protein 1 OS=Homo sapiens GN=RASSF1 PE=1 SV=1	yes	yes	2	1.4211e-12	169.02	1.5	0.5	1	1
EYPFIIDAFQR	K	E	Y	Q	R	E	1	1	0	1	0	1	1	0	0	2	0	0	0	2	1	0	0	0	1	0	0	11	0	1397.7	>sp|P42285|SK2L2_HUMAN Superkiller viralicidic activity 2-like 2 OS=Homo sapiens GN=SKIV2L2 PE=1 SV=3	>sp|P42285|SK2L2_HUMAN Superkiller viralicidic activity 2-like 2 OS=Homo sapiens GN=SKIV2L2 PE=1 SV=3	yes	yes	2	0.0005785	108.9	9	0									1
EYPSEQIIVTEK	R	E	Y	E	K	T	0	0	0	0	0	1	3	0	0	2	0	1	0	0	1	1	1	0	1	1	0	12	0	1434.72	>sp|Q9BW61|DDA1_HUMAN DET1- and DDB1-associated protein 1 OS=Homo sapiens GN=DDA1 PE=1 SV=1	>sp|Q9BW61|DDA1_HUMAN DET1- and DDB1-associated protein 1 OS=Homo sapiens GN=DDA1 PE=1 SV=1	yes	yes	2	0.00017569	122.46	6.8	0.98						3		2
EYQAGDFEAAER	R	E	Y	E	R	H	3	1	0	1	0	1	3	1	0	0	0	0	0	1	0	0	0	0	1	0	0	12	0	1384.59	>sp|O15294|OGT1_HUMAN UDP-N-acetylglucosamine--peptide N-acetylglucosaminyltransferase 110 kDa subunit OS=Homo sapiens GN=OGT PE=1 SV=3	>sp|O15294|OGT1_HUMAN UDP-N-acetylglucosamine--peptide N-acetylglucosaminyltransferase 110 kDa subunit OS=Homo sapiens GN=OGT PE=1 SV=3	yes	yes	2	4.7749e-05	137.09	7	0							2
EYQEIMNTK	R	E	Y	T	K	I	0	0	1	0	0	1	2	0	0	1	0	1	1	0	0	0	1	0	1	0	0	9	0	1154.53	CON__Q5XQN5;CON__Q922U2;CON__P13647;>sp|P13647|K2C5_HUMAN Keratin, type II cytoskeletal 5 OS=Homo sapiens GN=KRT5 PE=1 SV=3	CON__P13647	no	no	2	7.133e-47	246.93	6.29	3.38	6	8	9	5	6	8	7	6	7	7
EYQEIMNVK	K	E	Y	V	K	I	0	0	1	0	0	1	2	0	0	1	0	1	1	0	0	0	0	0	1	1	0	9	0	1152.55	CON__P50446;CON__P04259;CON__Q8BGZ7;CON__P02538;>sp|P02538|K2C6A_HUMAN Keratin, type II cytoskeletal 6A OS=Homo sapiens GN=KRT6A PE=1 SV=3;CON__P05787;>sp|P05787|K2C8_HUMAN Keratin, type II cytoskeletal 8 OS=Homo sapiens GN=KRT8 PE=1 SV=7;CON__H-INV:HIT000292931	CON__P04259	no	no	2	1.5871e-05	177.3	5.54	3.51	5	3	4	1		2	2	4	3	2
EYTINIHK	R	E	Y	H	K	R	0	0	1	0	0	0	1	0	1	2	0	1	0	0	0	0	1	0	1	0	0	8	0	1016.53	>sp|P62899|RL31_HUMAN 60S ribosomal protein L31 OS=Homo sapiens GN=RPL31 PE=1 SV=1	>sp|P62899|RL31_HUMAN 60S ribosomal protein L31 OS=Homo sapiens GN=RPL31 PE=1 SV=1	yes	yes	2	0.033922	95.531	6.75	0.829						2	1	1
FAAATGATPIAGR	K	F	A	G	R	F	5	1	0	0	0	0	0	2	0	1	0	0	0	1	1	0	2	0	0	0	0	13	0	1202.64	>sp|P08865|RSSA_HUMAN 40S ribosomal protein SA OS=Homo sapiens GN=RPSA PE=1 SV=4	>sp|P08865|RSSA_HUMAN 40S ribosomal protein SA OS=Homo sapiens GN=RPSA PE=1 SV=4	yes	yes	2	1.6289e-15	184.34	5.59	3.63	1	4	2	1	1	2	2			1
FAANPNQNK	K	F	A	N	K	N	2	0	3	0	0	1	0	0	0	0	0	1	0	1	1	0	0	0	0	0	0	9	0	1002.49	>sp|Q15717|ELAV1_HUMAN ELAV-like protein 1 OS=Homo sapiens GN=ELAVL1 PE=1 SV=2	>sp|Q15717|ELAV1_HUMAN ELAV-like protein 1 OS=Homo sapiens GN=ELAVL1 PE=1 SV=2	yes	yes	2	0.012185	103.83	5.67	0.471					1	2
FADFTVYR	R	F	A	Y	R	N	1	1	0	1	0	0	0	0	0	0	0	0	0	2	0	0	1	0	1	1	0	8	0	1017.49	>sp|Q9NY61|AATF_HUMAN Protein AATF OS=Homo sapiens GN=AATF PE=1 SV=1	>sp|Q9NY61|AATF_HUMAN Protein AATF OS=Homo sapiens GN=AATF PE=1 SV=1	yes	yes	2	0.0065687	121.09	11	0
FADISEAANR	K	F	A	N	R	N	3	1	1	1	0	0	1	0	0	1	0	0	0	1	0	1	0	0	0	0	0	10	0	1092.52	>sp|P08670|VIME_HUMAN Vimentin OS=Homo sapiens GN=VIM PE=1 SV=4	>sp|P08670|VIME_HUMAN Vimentin OS=Homo sapiens GN=VIM PE=1 SV=4	yes	yes	2	0.0038241	115.23	9	0.816								1	1	1
FADKETIIQFIR	K	F	A	I	R	C	1	1	0	1	0	1	1	0	0	3	0	1	0	2	0	0	1	0	0	0	0	12	1	1479.81	>sp|Q5T4S7|UBR4_HUMAN E3 ubiquitin-protein ligase UBR4 OS=Homo sapiens GN=UBR4 PE=1 SV=1	>sp|Q5T4S7|UBR4_HUMAN E3 ubiquitin-protein ligase UBR4 OS=Homo sapiens GN=UBR4 PE=1 SV=1	yes	yes	3	0.016062	77.062	1	0	1
FAEAFEAIPR	K	F	A	P	R	A	3	1	0	0	0	0	2	0	0	1	0	0	0	2	1	0	0	0	0	0	0	10	0	1149.58	>sp|P50990|TCPQ_HUMAN T-complex protein 1 subunit theta OS=Homo sapiens GN=CCT8 PE=1 SV=4	>sp|P50990|TCPQ_HUMAN T-complex protein 1 subunit theta OS=Homo sapiens GN=CCT8 PE=1 SV=4	yes	yes	2	0.0025164	123.51	6.76	3.62	3	1	1				2	4	3	1
FAEAIGSTEAK	K	F	A	A	K	A	3	0	0	0	0	0	2	1	0	1	0	1	0	1	0	1	1	0	0	0	0	11	0	1122.56	>sp|P78347|GTF2I_HUMAN General transcription factor II-I OS=Homo sapiens GN=GTF2I PE=1 SV=2	>sp|P78347|GTF2I_HUMAN General transcription factor II-I OS=Homo sapiens GN=GTF2I PE=1 SV=2	yes	yes	2	0.00012827	150.09	7.38	2.17			1	1		3	1	1	4	2
FAGSSPSQSSMVAR	R	F	A	A	R	T	2	1	0	0	0	1	0	1	0	0	0	0	1	1	1	5	0	0	0	1	0	14	0	1410.66	>sp|P51617|IRAK1_HUMAN Interleukin-1 receptor-associated kinase 1 OS=Homo sapiens GN=IRAK1 PE=1 SV=2	>sp|P51617|IRAK1_HUMAN Interleukin-1 receptor-associated kinase 1 OS=Homo sapiens GN=IRAK1 PE=1 SV=2	yes	yes	2	1.147e-12	177.93	1	0	2
FAIPQYIK	K	F	A	I	K	T	1	0	0	0	0	1	0	0	0	2	0	1	0	1	1	0	0	0	1	0	0	8	0	978.554	CON__P02663	CON__P02663	yes	yes	2	0.051898	89.296	5.31	2.39	1	1	2	2	2	4	1	1	1	1
FAIPQYIKTVYQHQK	K	F	A	Q	K	A	1	0	0	0	0	3	0	0	1	2	0	2	0	1	1	0	1	0	2	1	0	15	1	1863	CON__P02663	CON__P02663	yes	yes	4	0.03427	72.705	1	0	1
FANYIDK	R	F	A	D	K	V	1	0	1	1	0	0	0	0	0	1	0	1	0	1	0	0	0	0	1	0	0	7	0	869.428	>sp|P08670|VIME_HUMAN Vimentin OS=Homo sapiens GN=VIM PE=1 SV=4	>sp|P08670|VIME_HUMAN Vimentin OS=Homo sapiens GN=VIM PE=1 SV=4	yes	yes	2	0.026474	148.04	3.5	0.5			1	1
FAQAIGITEAVK	K	F	A	V	K	V	3	0	0	0	0	1	1	1	0	2	0	1	0	1	0	0	1	0	0	1	0	12	0	1246.69	>sp|P78347|GTF2I_HUMAN General transcription factor II-I OS=Homo sapiens GN=GTF2I PE=1 SV=2	>sp|P78347|GTF2I_HUMAN General transcription factor II-I OS=Homo sapiens GN=GTF2I PE=1 SV=2	yes	yes	2	2.4804e-11	177.81	4.83	1.46			2		2	1	1
FAQIAIER	R	F	A	E	R	V	2	1	0	0	0	1	1	0	0	2	0	0	0	1	0	0	0	0	0	0	0	8	0	946.524	>sp|O95071|UBR5_HUMAN E3 ubiquitin-protein ligase UBR5 OS=Homo sapiens GN=UBR5 PE=1 SV=2	>sp|O95071|UBR5_HUMAN E3 ubiquitin-protein ligase UBR5 OS=Homo sapiens GN=UBR5 PE=1 SV=2	yes	yes	2	0.011656	115.71	4.67	0.471				1	2
FAQIVQK	R	F	A	Q	K	G	1	0	0	0	0	2	0	0	0	1	0	1	0	1	0	0	0	0	0	1	0	7	0	832.481	>sp|Q9Y5J9|TIM8B_HUMAN Mitochondrial import inner membrane translocase subunit Tim8 B OS=Homo sapiens GN=TIMM8B PE=1 SV=1	>sp|Q9Y5J9|TIM8B_HUMAN Mitochondrial import inner membrane translocase subunit Tim8 B OS=Homo sapiens GN=TIMM8B PE=1 SV=1	yes	yes	2	0.018407	123.99	9	0									2
FAQYIISEIPQQIIPTAQR	K	F	A	Q	R	I	2	1	0	0	0	4	1	0	0	5	0	0	0	1	2	1	1	0	1	0	0	19	0	2215.2	>sp|A7E2V4|ZSWM8_HUMAN Zinc finger SWIM domain-containing protein 8 OS=Homo sapiens GN=ZSWIM8 PE=1 SV=1	>sp|A7E2V4|ZSWM8_HUMAN Zinc finger SWIM domain-containing protein 8 OS=Homo sapiens GN=ZSWIM8 PE=1 SV=1	yes	yes	2	0.00015276	96.561	5	0					1
FASFIDK	K	F	A	D	K	V	1	0	0	1	0	0	0	0	0	1	0	1	0	2	0	1	0	0	0	0	0	7	0	826.423	>sp|P35908|K22E_HUMAN Keratin, type II cytoskeletal 2 epidermal OS=Homo sapiens GN=KRT2 PE=1 SV=2;CON__Q01546;CON__P07744;CON__P35908;CON__Q5XQN5;CON__Q922U2;CON__Q7Z794;>sp|Q7Z794|K2C1B_HUMAN Keratin, type II cytoskeletal 1b OS=Homo sapiens GN=KRT77 PE=2 SV=3;CON__P13647;>sp|P13647|K2C5_HUMAN Keratin, type II cytoskeletal 5 OS=Homo sapiens GN=KRT5 PE=1 SV=3;CON__P50446;CON__P04259;CON__Q8BGZ7;CO…	>sp|P35908|K22E_HUMAN Keratin, type II cytoskeletal 2 epidermal OS=Homo sapiens GN=KRT2 PE=1 SV=2	no	no	2	0.0163	149.4	6.34	3.43	9	9	9	9	9	8	9	10	8	6
FASFIDKVR	K	F	A	V	R	F	1	1	0	1	0	0	0	0	0	1	0	1	0	2	0	1	0	0	0	1	0	9	1	1081.59	>sp|P35908|K22E_HUMAN Keratin, type II cytoskeletal 2 epidermal OS=Homo sapiens GN=KRT2 PE=1 SV=2;CON__Q01546;CON__P07744;CON__P35908;CON__Q5XQN5;CON__Q922U2;CON__Q7Z794;>sp|Q7Z794|K2C1B_HUMAN Keratin, type II cytoskeletal 1b OS=Homo sapiens GN=KRT77 PE=2 SV=3;CON__P13647;>sp|P13647|K2C5_HUMAN Keratin, type II cytoskeletal 5 OS=Homo sapiens GN=KRT5 PE=1 SV=3;CON__P50446;CON__P04259;CON__Q8BGZ7;CO…	>sp|P35908|K22E_HUMAN Keratin, type II cytoskeletal 2 epidermal OS=Homo sapiens GN=KRT2 PE=1 SV=2	no	no	2,3	0.0030394	154.01	5.62	3.22	15	8	8	10	10	12	10	9	8	6
FASWAIESDNNTAIIISK	R	F	A	S	K	K	3	0	2	1	0	0	1	0	0	4	0	1	0	1	0	3	1	1	0	0	0	18	0	1979	>sp|Q13263|TIF1B_HUMAN Transcription intermediary factor 1-beta OS=Homo sapiens GN=TRIM28 PE=1 SV=5	>sp|Q13263|TIF1B_HUMAN Transcription intermediary factor 1-beta OS=Homo sapiens GN=TRIM28 PE=1 SV=5	yes	yes	2	2.5593e-87	243.86	6.67	1.25					1		1	1
FATEAAITIIR	K	F	A	I	R	I	3	1	0	0	0	0	1	0	0	3	0	0	0	1	0	0	2	0	0	0	0	11	0	1204.68	>sp|P17987|TCPA_HUMAN T-complex protein 1 subunit alpha OS=Homo sapiens GN=TCP1 PE=1 SV=1	>sp|P17987|TCPA_HUMAN T-complex protein 1 subunit alpha OS=Homo sapiens GN=TCP1 PE=1 SV=1	yes	yes	2	1.5709e-06	167.11	7.89	3.78	1	1					1	1	2
FAVAAIQSK	R	F	A	S	K	V	3	0	0	0	0	1	0	0	0	1	0	1	0	1	0	1	0	0	0	1	0	9	0	933.528	>sp|Q5W0B1|RN219_HUMAN RING finger protein 219 OS=Homo sapiens GN=RNF219 PE=1 SV=1	>sp|Q5W0B1|RN219_HUMAN RING finger protein 219 OS=Homo sapiens GN=RNF219 PE=1 SV=1	yes	yes	1,2	0.003894	138.08	4	1.69		2	1	1	2		1
FAVGTAGIGAEER	R	F	A	E	R	R	3	1	0	0	0	0	2	3	0	1	0	0	0	1	0	0	1	0	0	1	0	13	0	1276.64	>sp|Q96L58|B3GT6_HUMAN Beta-1,3-galactosyltransferase 6 OS=Homo sapiens GN=B3GALT6 PE=2 SV=2	>sp|Q96L58|B3GT6_HUMAN Beta-1,3-galactosyltransferase 6 OS=Homo sapiens GN=B3GALT6 PE=2 SV=2	yes	yes	2	1.9242e-09	135.04	11	0
FDAPPEAVAAK	K	F	D	A	K	I	4	0	0	1	0	0	1	0	0	0	0	1	0	1	2	0	0	0	0	1	0	11	0	1114.57	>sp|O95969|SG1D2_HUMAN Secretoglobin family 1D member 2 OS=Homo sapiens GN=SCGB1D2 PE=2 SV=1	>sp|O95969|SG1D2_HUMAN Secretoglobin family 1D member 2 OS=Homo sapiens GN=SCGB1D2 PE=2 SV=1	yes	yes	2	0.015716	77.288	7	0							1
FDAQTGADR	R	F	D	D	R	E	2	1	0	2	0	1	0	1	0	0	0	0	0	1	0	0	1	0	0	0	0	9	0	979.436	>sp|P43686|PRS6B_HUMAN 26S protease regulatory subunit 6B OS=Homo sapiens GN=PSMC4 PE=1 SV=2	>sp|P43686|PRS6B_HUMAN 26S protease regulatory subunit 6B OS=Homo sapiens GN=PSMC4 PE=1 SV=2	yes	yes	2	5.9926e-05	167.93	2.75	0.829		2	1	1
FDDAVVQSDMK	R	F	D	M	K	H	1	0	0	3	0	1	0	0	0	0	0	1	1	1	0	1	0	0	0	2	0	11	0	1253.56	>sp|P11142|HSP7C_HUMAN Heat shock cognate 71 kDa protein OS=Homo sapiens GN=HSPA8 PE=1 SV=1	>sp|P11142|HSP7C_HUMAN Heat shock cognate 71 kDa protein OS=Homo sapiens GN=HSPA8 PE=1 SV=1	yes	yes	2	9.0081e-05	132.86	8.88	2.03							4		1
FDDGAGGDNEVQR	R	F	D	Q	R	T	1	1	1	3	0	1	1	3	0	0	0	0	0	1	0	0	0	0	0	1	0	13	0	1378.57	>sp|P35998|PRS7_HUMAN 26S protease regulatory subunit 7 OS=Homo sapiens GN=PSMC2 PE=1 SV=3	>sp|P35998|PRS7_HUMAN 26S protease regulatory subunit 7 OS=Homo sapiens GN=PSMC2 PE=1 SV=3	yes	yes	2	1.5957e-15	180.3	7.33	4.38		1	1	1
FDDKPDYSYIR	R	F	D	I	R	Q	0	1	0	3	0	0	0	0	0	1	0	1	0	1	1	1	0	0	2	0	0	11	1	1417.65	>sp|P49674|KC1E_HUMAN Casein kinase I isoform epsilon OS=Homo sapiens GN=CSNK1E PE=1 SV=1;>sp|P48730|KC1D_HUMAN Casein kinase I isoform delta OS=Homo sapiens GN=CSNK1D PE=1 SV=2	>sp|P49674|KC1E_HUMAN Casein kinase I isoform epsilon OS=Homo sapiens GN=CSNK1E PE=1 SV=1	yes	no	3	0.010486	84.31	11.2	0.829										1
FDDVWPMDPHPR	R	F	D	P	R	T	0	1	0	3	0	0	0	0	1	0	0	0	1	1	3	0	0	1	0	1	0	12	0	1510.67	>sp|O00165|HAX1_HUMAN HCLS1-associated protein X-1 OS=Homo sapiens GN=HAX1 PE=1 SV=2	>sp|O00165|HAX1_HUMAN HCLS1-associated protein X-1 OS=Homo sapiens GN=HAX1 PE=1 SV=2	yes	yes	3	0.00013835	122.69	8.4	1.85						1	1	1		1
FDFDYTTMHR	R	F	D	H	R	I	0	1	0	2	0	0	0	0	1	0	0	0	1	2	0	0	2	0	1	0	0	10	0	1331.56	>sp|Q96K76|UBP47_HUMAN Ubiquitin carboxyl-terminal hydrolase 47 OS=Homo sapiens GN=USP47 PE=1 SV=3	>sp|Q96K76|UBP47_HUMAN Ubiquitin carboxyl-terminal hydrolase 47 OS=Homo sapiens GN=USP47 PE=1 SV=3	yes	yes	2,3	0.0016636	110.39	6.5	1.5					1	2			1
FDGAINVDITEFQTNIVPYPR	R	F	D	P	R	I	1	1	2	2	0	1	1	1	0	3	0	0	0	2	2	0	2	0	1	2	0	21	0	2408.2	>sp|Q9BQE3|TBA1C_HUMAN Tubulin alpha-1C chain OS=Homo sapiens GN=TUBA1C PE=1 SV=1;>sp|Q71U36|TBA1A_HUMAN Tubulin alpha-1A chain OS=Homo sapiens GN=TUBA1A PE=1 SV=1;>sp|Q13748|TBA3C_HUMAN Tubulin alpha-3C/D chain OS=Homo sapiens GN=TUBA3C PE=1 SV=3;>sp|Q6PEY2|TBA3E_HUMAN Tubulin alpha-3E chain OS=Homo sapiens GN=TUBA3E PE=1 SV=2;>sp|P68366|TBA4A_HUMAN Tubulin alpha-4A chain OS=Homo sapiens GN=TUBA…	>sp|P68363|TBA1B_HUMAN Tubulin alpha-1B chain OS=Homo sapiens GN=TUBA1B PE=1 SV=1	no	no	2,3	2.8752e-48	191.89	6.4	3.91	2	7	7	2	2		2	2	4	2
FDIMYAK	K	F	D	A	K	R	1	0	0	1	0	0	0	0	0	1	0	1	1	1	0	0	0	0	1	0	0	7	0	886.426	>sp|Q9BQE3|TBA1C_HUMAN Tubulin alpha-1C chain OS=Homo sapiens GN=TUBA1C PE=1 SV=1;>sp|Q71U36|TBA1A_HUMAN Tubulin alpha-1A chain OS=Homo sapiens GN=TUBA1A PE=1 SV=1;>sp|Q13748|TBA3C_HUMAN Tubulin alpha-3C/D chain OS=Homo sapiens GN=TUBA3C PE=1 SV=3;>sp|Q6PEY2|TBA3E_HUMAN Tubulin alpha-3E chain OS=Homo sapiens GN=TUBA3E PE=1 SV=2;>sp|P68366|TBA4A_HUMAN Tubulin alpha-4A chain OS=Homo sapiens GN=TUBA…	>sp|P68363|TBA1B_HUMAN Tubulin alpha-1B chain OS=Homo sapiens GN=TUBA1B PE=1 SV=1	no	no	2	4.5486e-11	152.63	6.78	3.65	5	7	3	2	2	5	5	5	5	6
FDQPIEASTWIK	R	F	D	I	K	N	1	0	0	1	0	1	1	0	0	2	0	1	0	1	1	1	1	1	0	0	0	12	0	1433.72	>sp|P51398|RT29_HUMAN 28S ribosomal protein S29, mitochondrial OS=Homo sapiens GN=DAP3 PE=1 SV=1	>sp|P51398|RT29_HUMAN 28S ribosomal protein S29, mitochondrial OS=Homo sapiens GN=DAP3 PE=1 SV=1	yes	yes	2	4.2907e-22	198.97	8	2						1				1
FDSDAASPR	R	F	D	P	R	G	2	1	0	2	0	0	0	0	0	0	0	0	0	1	1	2	0	0	0	0	0	9	0	964.425	>sp|P30480|1B42_HUMAN HLA class I histocompatibility antigen, B-42 alpha chain OS=Homo sapiens GN=HLA-B PE=1 SV=1;>sp|P30460|1B08_HUMAN HLA class I histocompatibility antigen, B-8 alpha chain OS=Homo sapiens GN=HLA-B PE=1 SV=1;>sp|P01889|1B07_HUMAN HLA class I histocompatibility antigen, B-7 alpha chain OS=Homo sapiens GN=HLA-B PE=1 SV=3;>sp|Q95365|1B38_HUMAN HLA class I histocompatibility antige…	>sp|P10321|1C07_HUMAN HLA class I histocompatibility antigen, Cw-7 alpha chain OS=Homo sapiens GN=HLA-C PE=1 SV=3	no	no	2	7.1309e-05	167.12	8.36	2.96			1	1		1	2			2
FDTDDEISYR	R	F	D	Y	R	R	0	1	0	3	0	0	1	0	0	1	0	0	0	1	0	1	1	0	1	0	0	10	0	1259.53	>sp|Q9HD67|MYO10_HUMAN Unconventional myosin-X OS=Homo sapiens GN=MYO10 PE=1 SV=3	>sp|Q9HD67|MYO10_HUMAN Unconventional myosin-X OS=Homo sapiens GN=MYO10 PE=1 SV=3	yes	yes	2	3.36e-36	219.5	5	0.816				1	1	1
FDVQFPENNWINPDK	K	F	D	D	K	I	0	0	3	2	0	1	1	0	0	1	0	1	0	2	2	0	0	1	0	1	0	15	0	1861.86	>sp|O60884|DNJA2_HUMAN DnaJ homolog subfamily A member 2 OS=Homo sapiens GN=DNAJA2 PE=1 SV=1	>sp|O60884|DNJA2_HUMAN DnaJ homolog subfamily A member 2 OS=Homo sapiens GN=DNAJA2 PE=1 SV=1	yes	yes	2	5.2608e-81	246.75	7	3.56		2	1	1		1	2	1		1
FEDENFIIK	K	F	E	I	K	H	0	0	1	1	0	0	2	0	0	2	0	1	0	2	0	0	0	0	0	0	0	9	0	1153.57	>sp|P62937|PPIA_HUMAN Peptidyl-prolyl cis-trans isomerase A OS=Homo sapiens GN=PPIA PE=1 SV=2	>sp|P62937|PPIA_HUMAN Peptidyl-prolyl cis-trans isomerase A OS=Homo sapiens GN=PPIA PE=1 SV=2	yes	yes	2	0.0034613	138.08	7	1.58					1	1		1	1
FEEESKEPVADEEEEDSDDDVEPITEFR	K	F	E	F	R	F	1	1	0	5	0	0	10	0	0	1	0	1	0	2	2	2	1	0	0	2	0	28	1	3313.38	>sp|P54105|ICLN_HUMAN Methylosome subunit pICln OS=Homo sapiens GN=CLNS1A PE=1 SV=1	>sp|P54105|ICLN_HUMAN Methylosome subunit pICln OS=Homo sapiens GN=CLNS1A PE=1 SV=1	yes	yes	3	4.06e-23	136.37	11	0
FEEICSDIFR	R	F	E	F	R	S	0	1	0	1	1	0	2	0	0	2	0	0	0	2	0	1	0	0	0	0	0	10	0	1314.59	>sp|P08107|HSP71_HUMAN Heat shock 70 kDa protein 1A/1B OS=Homo sapiens GN=HSPA1A PE=1 SV=5;>sp|P48741|HSP77_HUMAN Putative heat shock 70 kDa protein 7 OS=Homo sapiens GN=HSPA7 PE=5 SV=2;>sp|P17066|HSP76_HUMAN Heat shock 70 kDa protein 6 OS=Homo sapiens GN=HSPA6 PE=1 SV=2	>sp|P08107|HSP71_HUMAN Heat shock 70 kDa protein 1A/1B OS=Homo sapiens GN=HSPA1A PE=1 SV=5	no	no	2	5.6757e-08	166.66	4	2.45	1	3			2		1	1
FEEINADIFR	R	F	E	F	R	G	1	1	1	1	0	0	2	0	0	2	0	0	0	2	0	0	0	0	0	0	0	10	0	1252.61	>sp|P11142|HSP7C_HUMAN Heat shock cognate 71 kDa protein OS=Homo sapiens GN=HSPA8 PE=1 SV=1;>sp|P54652|HSP72_HUMAN Heat shock-related 70 kDa protein 2 OS=Homo sapiens GN=HSPA2 PE=1 SV=1	>sp|P11142|HSP7C_HUMAN Heat shock cognate 71 kDa protein OS=Homo sapiens GN=HSPA8 PE=1 SV=1	yes	no	2	0.0012738	145.46	7.27	3.35	2	1	1	1	1	1	4	2	3	1
FEEMIQQIK	K	F	E	I	K	E	0	0	0	0	0	2	2	0	0	2	0	1	1	1	0	0	0	0	0	0	0	9	0	1164.58	>sp|P48643|TCPE_HUMAN T-complex protein 1 subunit epsilon OS=Homo sapiens GN=CCT5 PE=1 SV=1	>sp|P48643|TCPE_HUMAN T-complex protein 1 subunit epsilon OS=Homo sapiens GN=CCT5 PE=1 SV=1	yes	yes	2	2.2303e-06	182.39	8.6	4.03	1								2
FEETTADGR	K	F	E	G	R	K	1	1	0	1	0	0	2	1	0	0	0	0	0	1	0	0	2	0	0	0	0	9	0	1024.45	>sp|Q01469|FABP5_HUMAN Fatty acid-binding protein, epidermal OS=Homo sapiens GN=FABP5 PE=1 SV=3	>sp|Q01469|FABP5_HUMAN Fatty acid-binding protein, epidermal OS=Homo sapiens GN=FABP5 PE=1 SV=3	yes	yes	2	0.014494	99.013	5.08	2.71	4	2	1	2	3	5	2	2	2	1
FEGDTIVNR	K	F	E	N	R	I	0	1	1	1	0	0	1	1	0	1	0	0	0	1	0	0	1	0	0	1	0	9	0	1049.51	CON__Q9U6Y5	CON__Q9U6Y5	yes	yes	2	0.0084417	114.97	4.5	1.12			1	1	1	1
FEGIEADADDSNTR	K	F	E	T	R	S	2	1	1	3	0	0	2	1	0	1	0	0	0	1	0	1	1	0	0	0	0	14	0	1538.65	>sp|Q86VI3|IQGA3_HUMAN Ras GTPase-activating-like protein IQGAP3 OS=Homo sapiens GN=IQGAP3 PE=1 SV=2	>sp|Q86VI3|IQGA3_HUMAN Ras GTPase-activating-like protein IQGAP3 OS=Homo sapiens GN=IQGAP3 PE=1 SV=2	yes	yes	2	2.097e-08	158.93	5.5	0.5					1	1
FEGITAR	R	F	E	A	R	G	1	1	0	0	0	0	1	1	0	1	0	0	0	1	0	0	1	0	0	0	0	7	0	792.413	>sp|Q15208|STK38_HUMAN Serine/threonine-protein kinase 38 OS=Homo sapiens GN=STK38 PE=1 SV=1	>sp|Q15208|STK38_HUMAN Serine/threonine-protein kinase 38 OS=Homo sapiens GN=STK38 PE=1 SV=1	yes	yes	2	0.017354	126.28	5	1.22			1	2	2	2	1
FEHQEWK	R	F	E	W	K	A	0	0	0	0	0	1	2	0	1	0	0	1	0	1	0	0	0	1	0	0	0	7	0	1002.46	>sp|Q9UHB9|SRP68_HUMAN Signal recognition particle subunit SRP68 OS=Homo sapiens GN=SRP68 PE=1 SV=2	>sp|Q9UHB9|SRP68_HUMAN Signal recognition particle subunit SRP68 OS=Homo sapiens GN=SRP68 PE=1 SV=2	yes	yes	2	0.022704	153.04	1	0	1
FEINIISPDTK	R	F	E	T	K	S	0	0	1	1	0	0	1	0	0	3	0	1	0	1	1	1	1	0	0	0	0	11	0	1275.67	>sp|O60343|TBCD4_HUMAN TBC1 domain family member 4 OS=Homo sapiens GN=TBC1D4 PE=1 SV=2	>sp|O60343|TBCD4_HUMAN TBC1 domain family member 4 OS=Homo sapiens GN=TBC1D4 PE=1 SV=2	yes	yes	2	0.027778	84.169	3	0			1
FEMEQNIR	K	F	E	I	R	Q	0	1	1	0	0	1	2	0	0	1	0	0	1	1	0	0	0	0	0	0	0	8	0	1065.49	>sp|P35527|K1C9_HUMAN Keratin, type I cytoskeletal 9 OS=Homo sapiens GN=KRT9 PE=1 SV=3;CON__P35527	>sp|P35527|K1C9_HUMAN Keratin, type I cytoskeletal 9 OS=Homo sapiens GN=KRT9 PE=1 SV=3	yes	no	2	7.211e-07	180.87	6.27	3.47	18	17	15	15	14	17	16	13	16	13
FENAFISHVVSQHQAIIGTIR	K	F	E	I	R	A	2	1	1	0	0	2	1	1	2	4	0	0	0	2	0	2	1	0	0	2	0	21	0	2366.25	>sp|P25705|ATPA_HUMAN ATP synthase subunit alpha, mitochondrial OS=Homo sapiens GN=ATP5A1 PE=1 SV=1	>sp|P25705|ATPA_HUMAN ATP synthase subunit alpha, mitochondrial OS=Homo sapiens GN=ATP5A1 PE=1 SV=1	yes	yes	3	9.5658e-12	130.47	12	0
FEPPQSDSDGQR	R	F	E	Q	R	R	0	1	0	2	0	2	1	1	0	0	0	0	0	1	2	2	0	0	0	0	0	12	0	1361.58	>sp|O15042|SR140_HUMAN U2 snRNP-associated SURP motif-containing protein OS=Homo sapiens GN=U2SURP PE=1 SV=2	>sp|O15042|SR140_HUMAN U2 snRNP-associated SURP motif-containing protein OS=Homo sapiens GN=U2SURP PE=1 SV=2	yes	yes	2	0.038144	74.237	5	0					1
FERPDGSHFDVR	R	F	E	V	R	I	0	2	0	2	0	0	1	1	1	0	0	0	0	2	1	1	0	0	0	1	0	12	1	1460.68	>sp|Q9Y2S7|PDIP2_HUMAN Polymerase delta-interacting protein 2 OS=Homo sapiens GN=POLDIP2 PE=1 SV=1	>sp|Q9Y2S7|PDIP2_HUMAN Polymerase delta-interacting protein 2 OS=Homo sapiens GN=POLDIP2 PE=1 SV=1	yes	yes	2,3	0.020118	97.779	4.67	1.89		1				2
FFDEESYSIIR	R	F	F	I	R	K	0	1	0	1	0	0	2	0	0	2	0	0	0	2	0	2	0	0	1	0	0	11	0	1404.66	>sp|P51571|SSRD_HUMAN Translocon-associated protein subunit delta OS=Homo sapiens GN=SSR4 PE=1 SV=1	>sp|P51571|SSRD_HUMAN Translocon-associated protein subunit delta OS=Homo sapiens GN=SSR4 PE=1 SV=1	yes	yes	2	5.7194e-110	275.57	6.32	3.36	3	4	5	6	5	5	3	6	2	2
FFDEESYSIIRK	R	F	F	R	K	A	0	1	0	1	0	0	2	0	0	2	0	1	0	2	0	2	0	0	1	0	0	12	1	1532.75	>sp|P51571|SSRD_HUMAN Translocon-associated protein subunit delta OS=Homo sapiens GN=SSR4 PE=1 SV=1	>sp|P51571|SSRD_HUMAN Translocon-associated protein subunit delta OS=Homo sapiens GN=SSR4 PE=1 SV=1	yes	yes	3	0.062048	37.968	4	0				1
FFESFGDISSADAIIGNPK	R	F	F	P	K	V	2	0	1	2	0	0	1	2	0	3	0	1	0	3	1	3	0	0	0	0	0	19	0	2013.97	CON__Q3SX09	CON__Q3SX09	yes	yes	2	1.3006e-47	202.35	7	1						1		1
FFEVIIIDPFHK	K	F	F	H	K	A	0	0	0	1	0	0	1	0	1	3	0	1	0	3	1	0	0	0	0	1	0	12	0	1503.81	>sp|P61313|RL15_HUMAN 60S ribosomal protein L15 OS=Homo sapiens GN=RPL15 PE=1 SV=2	>sp|P61313|RL15_HUMAN 60S ribosomal protein L15 OS=Homo sapiens GN=RPL15 PE=1 SV=2	yes	yes	3	0.00030105	107.34	2	0		1
FFQEENTEK	K	F	F	E	K	I	0	0	1	0	0	1	3	0	0	0	0	1	0	2	0	0	1	0	0	0	0	9	0	1170.52	>sp|O00232|PSD12_HUMAN 26S proteasome non-ATPase regulatory subunit 12 OS=Homo sapiens GN=PSMD12 PE=1 SV=3	>sp|O00232|PSD12_HUMAN 26S proteasome non-ATPase regulatory subunit 12 OS=Homo sapiens GN=PSMD12 PE=1 SV=3	yes	yes	2	0.0037544	134.23	12	0
FFVAPFPEVFGK	R	F	F	G	K	E	1	0	0	0	0	0	1	1	0	0	0	1	0	4	2	0	0	0	0	2	0	12	0	1383.72	CON__P02662	CON__P02662	yes	yes	2	5.4962e-08	152.64	5.81	3.56	3	4	2	2	2	2	2	2	1	3
FFVAPFPEVFGKEK	R	F	F	E	K	V	1	0	0	0	0	0	2	1	0	0	0	2	0	4	2	0	0	0	0	2	0	14	1	1640.86	CON__P02662	CON__P02662	yes	yes	2,3	0.0035719	120.59	1	0	2
FFVSSSQGR	R	F	F	G	R	S	0	1	0	0	0	1	0	1	0	0	0	0	0	2	0	3	0	0	0	1	0	9	0	1013.49	>sp|P35613|BASI_HUMAN Basigin OS=Homo sapiens GN=BSG PE=1 SV=2	>sp|P35613|BASI_HUMAN Basigin OS=Homo sapiens GN=BSG PE=1 SV=2	yes	yes	2	0.012657	101.66	10.9	0.833										3
FGAMIDMITDR	R	F	G	D	R	C	1	1	0	2	0	0	0	1	0	2	0	0	2	1	0	0	1	0	0	0	0	11	0	1268.59	>sp|O14735|CDIPT_HUMAN CDP-diacylglycerol--inositol 3-phosphatidyltransferase OS=Homo sapiens GN=CDIPT PE=1 SV=1	>sp|O14735|CDIPT_HUMAN CDP-diacylglycerol--inositol 3-phosphatidyltransferase OS=Homo sapiens GN=CDIPT PE=1 SV=1	yes	yes	2	0.046877	52.391	5.75	0.829					2	1	1
FGDDVVIVGGK	K	F	G	G	K	S	0	0	0	2	0	0	0	3	0	1	0	1	0	1	0	0	0	0	0	3	0	11	0	1104.58	>sp|Q9NZJ5|E2AK3_HUMAN Eukaryotic translation initiation factor 2-alpha kinase 3 OS=Homo sapiens GN=EIF2AK3 PE=1 SV=3	>sp|Q9NZJ5|E2AK3_HUMAN Eukaryotic translation initiation factor 2-alpha kinase 3 OS=Homo sapiens GN=EIF2AK3 PE=1 SV=3	yes	yes	2	0.00013604	149.96	3	0			3
FGDPVVQSDMK	K	F	G	M	K	H	0	0	0	2	0	1	0	1	0	0	0	1	1	1	1	1	0	0	0	2	0	11	0	1221.57	>sp|P08107|HSP71_HUMAN Heat shock 70 kDa protein 1A/1B OS=Homo sapiens GN=HSPA1A PE=1 SV=5	>sp|P08107|HSP71_HUMAN Heat shock 70 kDa protein 1A/1B OS=Homo sapiens GN=HSPA1A PE=1 SV=5	yes	yes	2	0.00010424	135.1	5.75	3.68	6	3	2	1	4	3	3	2	2
FGDSNTVMR	K	F	G	M	R	F	0	1	1	1	0	0	0	1	0	0	0	0	1	1	0	1	1	0	0	1	0	9	0	1025.46	>sp|P15924|DESP_HUMAN Desmoplakin OS=Homo sapiens GN=DSP PE=1 SV=3	>sp|P15924|DESP_HUMAN Desmoplakin OS=Homo sapiens GN=DSP PE=1 SV=3	yes	yes	2	0.0016042	134.26	6.57	3.36	4	1	2	3	3	5	3	3	3	2
FGEVVDCTIK	K	F	G	I	K	I	0	0	0	1	1	0	1	1	0	1	0	1	0	1	0	0	1	0	0	2	0	10	0	1166.56	>sp|O14979|HNRDL_HUMAN Heterogeneous nuclear ribonucleoprotein D-like OS=Homo sapiens GN=HNRPDL PE=1 SV=3;>sp|Q14103|HNRPD_HUMAN Heterogeneous nuclear ribonucleoprotein D0 OS=Homo sapiens GN=HNRNPD PE=1 SV=1;>sp|Q99729|ROAA_HUMAN Heterogeneous nuclear ribonucleoprotein A/B OS=Homo sapiens GN=HNRNPAB PE=1 SV=2	>sp|Q14103|HNRPD_HUMAN Heterogeneous nuclear ribonucleoprotein D0 OS=Homo sapiens GN=HNRNPD PE=1 SV=1	no	no	2	0.0012467	147.74	6.77	4.19	1	6	2			1	1	1	2	2
FGFPEGSVEIYAEK	R	F	G	E	K	V	1	0	0	0	0	0	3	2	0	1	0	1	0	2	1	1	0	0	1	1	0	14	0	1571.75	>sp|P23396|RS3_HUMAN 40S ribosomal protein S3 OS=Homo sapiens GN=RPS3 PE=1 SV=2	>sp|P23396|RS3_HUMAN 40S ribosomal protein S3 OS=Homo sapiens GN=RPS3 PE=1 SV=2	yes	yes	2	3.746e-05	143.05	7	3.61		1				1		1
FGGDFIVYPGDPIR	K	F	G	I	R	F	0	1	0	2	0	0	0	3	0	2	0	0	0	2	2	0	0	0	1	1	0	14	0	1551.77	>sp|Q9BSV6|SEN34_HUMAN tRNA-splicing endonuclease subunit Sen34 OS=Homo sapiens GN=TSEN34 PE=1 SV=1	>sp|Q9BSV6|SEN34_HUMAN tRNA-splicing endonuclease subunit Sen34 OS=Homo sapiens GN=TSEN34 PE=1 SV=1	yes	yes	2	0.0024075	110.51	10.5	0.5										1
FGGFGGPGGVGGIGGPGGFGPGGYPGGIHEVSVNQSIIQPINVK	R	F	G	V	K	V	0	0	2	0	0	2	1	17	1	5	0	1	0	3	5	2	0	0	1	4	0	44	0	4091.07	>sp|P35908|K22E_HUMAN Keratin, type II cytoskeletal 2 epidermal OS=Homo sapiens GN=KRT2 PE=1 SV=2;CON__P35908	>sp|P35908|K22E_HUMAN Keratin, type II cytoskeletal 2 epidermal OS=Homo sapiens GN=KRT2 PE=1 SV=2	no	no	3,4	3.8184e-15	72.811	5.7	3.48	8	6	3	5	5	5	3	3	6	3
FGGNPGGFGNQGGFGNSR	R	F	G	S	R	G	0	1	3	0	0	1	0	8	0	0	0	0	0	3	1	1	0	0	0	0	0	18	0	1725.76	>sp|Q13148|TADBP_HUMAN TAR DNA-binding protein 43 OS=Homo sapiens GN=TARDBP PE=1 SV=1	>sp|Q13148|TADBP_HUMAN TAR DNA-binding protein 43 OS=Homo sapiens GN=TARDBP PE=1 SV=1	yes	yes	2	4.1661e-47	205.98	3.25	0.829		1	1	2
FGGSGSQVDSAR	R	F	G	A	R	M	1	1	0	1	0	1	0	3	0	0	0	0	0	1	0	3	0	0	0	1	0	12	0	1166.53	>sp|Q13200|PSMD2_HUMAN 26S proteasome non-ATPase regulatory subunit 2 OS=Homo sapiens GN=PSMD2 PE=1 SV=3	>sp|Q13200|PSMD2_HUMAN 26S proteasome non-ATPase regulatory subunit 2 OS=Homo sapiens GN=PSMD2 PE=1 SV=3	yes	yes	2	0.0059045	101.32	4.8	3.71	1	1	1				1
FGGSYGGR	R	F	G	G	R	F	0	1	0	0	0	0	0	4	0	0	0	0	0	1	0	1	0	0	1	0	0	8	0	799.361	>sp|Q5BKZ1|ZN326_HUMAN DBIRD complex subunit ZNF326 OS=Homo sapiens GN=ZNF326 PE=1 SV=2	>sp|Q5BKZ1|ZN326_HUMAN DBIRD complex subunit ZNF326 OS=Homo sapiens GN=ZNF326 PE=1 SV=2	yes	yes	2	0.039668	98.458	9	0									1
FGIQAQMVTTDFQK	R	F	G	Q	K	I	1	0	0	1	0	3	0	1	0	1	0	1	1	2	0	0	2	0	0	1	0	14	0	1612.79	>sp|P49720|PSB3_HUMAN Proteasome subunit beta type-3 OS=Homo sapiens GN=PSMB3 PE=1 SV=2	>sp|P49720|PSB3_HUMAN Proteasome subunit beta type-3 OS=Homo sapiens GN=PSMB3 PE=1 SV=2	yes	yes	2	3.974e-53	243.49	6.8	2.75		1	1		1	1	2	1	1	1
FGITMTSTMSSR		F	G	S	R		0	1	0	0	0	0	0	1	0	1	0	0	2	1	0	3	3	0	0	0	0	12	0	1317.61		REV__>sp|P49326|FMO5_HUMAN Dimethylaniline monooxygenase [N-oxide-forming] 5 OS=Homo sapiens GN=FMO5 PE=2 SV=2	yes	yes	2	0.040249	68.355	8.67	0.471								1	2
FGNVYIAR	K	F	G	A	R	E	1	1	1	0	0	0	0	1	0	1	0	0	0	1	0	0	0	0	1	1	0	8	0	938.497	>sp|Q96GD4|AURKB_HUMAN Aurora kinase B OS=Homo sapiens GN=AURKB PE=1 SV=3;>sp|Q9UQB9|AURKC_HUMAN Aurora kinase C OS=Homo sapiens GN=AURKC PE=1 SV=1;>sp|O14965|AURKA_HUMAN Aurora kinase A OS=Homo sapiens GN=AURKA PE=1 SV=2	>sp|Q96GD4|AURKB_HUMAN Aurora kinase B OS=Homo sapiens GN=AURKB PE=1 SV=3	yes	no	2	0.044057	93.374	10.5	0.5										1
FGPGVAFR	R	F	G	F	R	A	1	1	0	0	0	0	0	2	0	0	0	0	0	2	1	0	0	0	0	1	0	8	0	849.45	CON__P08727;>sp|P08727|K1C19_HUMAN Keratin, type I cytoskeletal 19 OS=Homo sapiens GN=KRT19 PE=1 SV=4	CON__P08727	yes	no	2	0.0042497	134.66	1	0	1
FGPYESYDSR	R	F	G	S	R	S	0	1	0	1	0	0	1	1	0	0	0	0	0	1	1	2	0	0	2	0	0	10	0	1219.51	>sp|Q5BKZ1|ZN326_HUMAN DBIRD complex subunit ZNF326 OS=Homo sapiens GN=ZNF326 PE=1 SV=2	>sp|Q5BKZ1|ZN326_HUMAN DBIRD complex subunit ZNF326 OS=Homo sapiens GN=ZNF326 PE=1 SV=2	yes	yes	2	0.0063982	99.343	9	0									1
FGSEFSPEIQASFQK	R	F	G	Q	K	V	1	0	0	0	0	2	2	1	0	1	0	1	0	3	1	3	0	0	0	0	0	15	0	1700.8	CON__Q3SX09	CON__Q3SX09	yes	yes	2	0.0030031	107.13	8	0								1
FGSGMNMGR	R	F	G	G	R	I	0	1	1	0	0	0	0	3	0	0	0	0	2	1	0	1	0	0	0	0	0	9	0	955.4	>sp|P52272|HNRPM_HUMAN Heterogeneous nuclear ribonucleoprotein M OS=Homo sapiens GN=HNRNPM PE=1 SV=3	>sp|P52272|HNRPM_HUMAN Heterogeneous nuclear ribonucleoprotein M OS=Homo sapiens GN=HNRNPM PE=1 SV=3	yes	yes	2	0.054647	75.043	1	0	2
FGYQFTK	K	F	G	T	K	Q	0	0	0	0	0	1	0	1	0	0	0	1	0	2	0	0	1	0	1	0	0	7	0	889.433	>sp|Q9NZR1|TMOD2_HUMAN Tropomodulin-2 OS=Homo sapiens GN=TMOD2 PE=1 SV=1	>sp|Q9NZR1|TMOD2_HUMAN Tropomodulin-2 OS=Homo sapiens GN=TMOD2 PE=1 SV=1	yes	yes	2	0.021142	119.17	11	0
FGYQFTQQGPR	K	F	G	P	R	T	0	1	0	0	0	3	0	2	0	0	0	0	0	2	1	0	1	0	1	0	0	11	0	1327.63	>sp|Q9NYL9|TMOD3_HUMAN Tropomodulin-3 OS=Homo sapiens GN=TMOD3 PE=1 SV=1	>sp|Q9NYL9|TMOD3_HUMAN Tropomodulin-3 OS=Homo sapiens GN=TMOD3 PE=1 SV=1	yes	yes	2	1.3643e-19	194.48	6.4	2.8			1	1			2
FGYVDFESAEDIEK	K	F	G	E	K	A	1	0	0	2	0	0	3	1	0	1	0	1	0	2	0	1	0	0	1	1	0	14	0	1647.73	>sp|P19338|NUCL_HUMAN Nucleolin OS=Homo sapiens GN=NCL PE=1 SV=3	>sp|P19338|NUCL_HUMAN Nucleolin OS=Homo sapiens GN=NCL PE=1 SV=3	yes	yes	2	3.2456e-05	141.85	1	0	1
FHDNFGFDDIVR	R	F	H	V	R	D	0	1	1	3	0	0	0	1	1	1	0	0	0	3	0	0	0	0	0	1	0	12	0	1480.67	>sp|O00165|HAX1_HUMAN HCLS1-associated protein X-1 OS=Homo sapiens GN=HAX1 PE=1 SV=2	>sp|O00165|HAX1_HUMAN HCLS1-associated protein X-1 OS=Homo sapiens GN=HAX1 PE=1 SV=2	yes	yes	2,3	8.0409e-05	123.26	10.9	0.781										3
FHRPVSEQIVSFYR	K	F	H	Y	R	V	0	2	0	0	0	1	1	0	1	1	0	0	0	2	1	2	0	0	1	2	0	14	1	1763.91	>sp|Q14185|DOCK1_HUMAN Dedicator of cytokinesis protein 1 OS=Homo sapiens GN=DOCK1 PE=1 SV=2	>sp|Q14185|DOCK1_HUMAN Dedicator of cytokinesis protein 1 OS=Homo sapiens GN=DOCK1 PE=1 SV=2	yes	yes	3	0.00020245	141.34	5.5	0.5					1	1
FHSQIMR	K	F	H	M	R	I	0	1	0	0	0	1	0	0	1	1	0	0	1	1	0	1	0	0	0	0	0	7	0	917.454	>sp|P49458|SRP09_HUMAN Signal recognition particle 9 kDa protein OS=Homo sapiens GN=SRP9 PE=1 SV=2	>sp|P49458|SRP09_HUMAN Signal recognition particle 9 kDa protein OS=Homo sapiens GN=SRP9 PE=1 SV=2	yes	yes	2	0.0051677	138.24	7.2	1.17						2	1	1	1
FIAAGTHIGGTNIDFQMEQYIYK	K	F	I	Y	K	R	2	0	1	1	0	2	1	3	1	4	0	1	1	2	0	0	2	0	2	0	0	23	0	2616.27	>sp|P08865|RSSA_HUMAN 40S ribosomal protein SA OS=Homo sapiens GN=RPSA PE=1 SV=4	>sp|P08865|RSSA_HUMAN 40S ribosomal protein SA OS=Homo sapiens GN=RPSA PE=1 SV=4	yes	yes	3	0.036134	53.454	2	0		1
FIAITTDCIQIIAYGNQESK	K	F	I	S	K	I	2	0	1	1	1	2	1	1	0	5	0	1	0	1	0	1	2	0	1	0	0	20	0	2284.14	>sp|P14923|PLAK_HUMAN Junction plakoglobin OS=Homo sapiens GN=JUP PE=1 SV=3;>sp|P35222|CTNB1_HUMAN Catenin beta-1 OS=Homo sapiens GN=CTNNB1 PE=1 SV=1	>sp|P35222|CTNB1_HUMAN Catenin beta-1 OS=Homo sapiens GN=CTNNB1 PE=1 SV=1	no	no	2,3	1.4319e-20	159.5	5	0					2
FIANEVIQENYTHIPK	R	F	I	P	K	A	1	0	2	0	0	1	2	0	1	3	0	1	0	1	1	0	1	0	1	1	0	16	0	1914.98	>sp|P30291|WEE1_HUMAN Wee1-like protein kinase OS=Homo sapiens GN=WEE1 PE=1 SV=2	>sp|P30291|WEE1_HUMAN Wee1-like protein kinase OS=Homo sapiens GN=WEE1 PE=1 SV=2	yes	yes	2,3	7.1659e-19	174.18	6	0.816					2	2	2
FIASVSTVITSK	K	F	I	S	K	Y	1	0	0	0	0	0	0	0	0	2	0	1	0	1	0	3	2	0	0	2	0	12	0	1251.71	>sp|P69905|HBA_HUMAN Hemoglobin subunit alpha OS=Homo sapiens GN=HBA1 PE=1 SV=2	>sp|P69905|HBA_HUMAN Hemoglobin subunit alpha OS=Homo sapiens GN=HBA1 PE=1 SV=2	yes	yes	2	0.0064628	98.407	1	0	1
FIAVGIVDNTVR	R	F	I	V	R	I	1	1	1	1	0	0	0	1	0	2	0	0	0	1	0	0	1	0	0	3	0	12	0	1302.73	>sp|Q15393|SF3B3_HUMAN Splicing factor 3B subunit 3 OS=Homo sapiens GN=SF3B3 PE=1 SV=4	>sp|Q15393|SF3B3_HUMAN Splicing factor 3B subunit 3 OS=Homo sapiens GN=SF3B3 PE=1 SV=4	yes	yes	2	7.7214e-05	136.7	9	0									2
FIAVGYVDDTQFVR	R	F	I	V	R	F	1	1	0	2	0	1	0	1	0	1	0	0	0	2	0	0	1	0	1	3	0	14	0	1628.82	>sp|P30508|1C12_HUMAN HLA class I histocompatibility antigen, Cw-12 alpha chain OS=Homo sapiens GN=HLA-C PE=2 SV=2;>sp|Q07000|1C15_HUMAN HLA class I histocompatibility antigen, Cw-15 alpha chain OS=Homo sapiens GN=HLA-C PE=1 SV=1;>sp|Q29960|1C16_HUMAN HLA class I histocompatibility antigen, Cw-16 alpha chain OS=Homo sapiens GN=HLA-C PE=2 SV=1;>sp|P30510|1C14_HUMAN HLA class I histocompatibility a…	>sp|P30508|1C12_HUMAN HLA class I histocompatibility antigen, Cw-12 alpha chain OS=Homo sapiens GN=HLA-C PE=2 SV=2	no	no	2	3.8622e-12	160.48	11	0
FIDDIGNAK	K	F	I	A	K	S	1	0	1	2	0	0	0	1	0	2	0	1	0	1	0	0	0	0	0	0	0	9	0	991.497	>sp|O95816|BAG2_HUMAN BAG family molecular chaperone regulator 2 OS=Homo sapiens GN=BAG2 PE=1 SV=1	>sp|O95816|BAG2_HUMAN BAG family molecular chaperone regulator 2 OS=Homo sapiens GN=BAG2 PE=1 SV=1	yes	yes	2	8.887e-12	187.22	4.71	2.43	1	1	1			1	3
FIDEVQAYSNVNK	K	F	I	N	K	M	1	0	2	1	0	1	1	0	0	1	0	1	0	1	0	1	0	0	1	2	0	13	0	1525.74	>sp|Q7Z5H3|RHG22_HUMAN Rho GTPase-activating protein 22 OS=Homo sapiens GN=ARHGAP22 PE=1 SV=1	>sp|Q7Z5H3|RHG22_HUMAN Rho GTPase-activating protein 22 OS=Homo sapiens GN=ARHGAP22 PE=1 SV=1	yes	yes	2	6.2991e-79	249.19	1	0	2
FIDQNIQK	K	F	I	Q	K	Y	0	0	1	1	0	2	0	0	0	2	0	1	0	1	0	0	0	0	0	0	0	8	0	1004.53	>sp|P15924|DESP_HUMAN Desmoplakin OS=Homo sapiens GN=DSP PE=1 SV=3	>sp|P15924|DESP_HUMAN Desmoplakin OS=Homo sapiens GN=DSP PE=1 SV=3	yes	yes	2	0.02142	101.72	8.15	2.58				2	3	3	3	5	1	2
FIDTSQFIINR	R	F	I	N	R	I	0	1	1	1	0	1	0	0	0	3	0	0	0	2	0	1	1	0	0	0	0	11	0	1352.71	>sp|O60220|TIM8A_HUMAN Mitochondrial import inner membrane translocase subunit Tim8 A OS=Homo sapiens GN=TIMM8A PE=1 SV=1	>sp|O60220|TIM8A_HUMAN Mitochondrial import inner membrane translocase subunit Tim8 A OS=Homo sapiens GN=TIMM8A PE=1 SV=1	yes	yes	2	0.0009162	103.91	4.33	0.471				2	1
FIEEFENNIER	R	F	I	E	R	E	0	1	2	0	0	0	4	0	0	2	0	0	0	2	0	0	0	0	0	0	0	11	0	1438.67	>sp|Q9Y4G8|RPGF2_HUMAN Rap guanine nucleotide exchange factor 2 OS=Homo sapiens GN=RAPGEF2 PE=1 SV=1	>sp|Q9Y4G8|RPGF2_HUMAN Rap guanine nucleotide exchange factor 2 OS=Homo sapiens GN=RAPGEF2 PE=1 SV=1	yes	yes	2	0.00073506	125.36	5	0.816				1	1	1
FIEEYISSTPQR	R	F	I	Q	R	I	0	1	0	0	0	1	2	0	0	2	0	0	0	1	1	2	1	0	1	0	0	12	0	1468.72	>sp|P61803|DAD1_HUMAN Dolichyl-diphosphooligosaccharide--protein glycosyltransferase subunit DAD1 OS=Homo sapiens GN=DAD1 PE=1 SV=3	>sp|P61803|DAD1_HUMAN Dolichyl-diphosphooligosaccharide--protein glycosyltransferase subunit DAD1 OS=Homo sapiens GN=DAD1 PE=1 SV=3	yes	yes	2	0.00032627	112.02	9	0									1
FIEIAAR	K	F	I	A	R	K	2	1	0	0	0	0	1	0	0	2	0	0	0	1	0	0	0	0	0	0	0	7	0	818.465	>sp|Q00839|HNRPU_HUMAN Heterogeneous nuclear ribonucleoprotein U OS=Homo sapiens GN=HNRNPU PE=1 SV=6	>sp|Q00839|HNRPU_HUMAN Heterogeneous nuclear ribonucleoprotein U OS=Homo sapiens GN=HNRNPU PE=1 SV=6	yes	yes	2	0.049605	102.71	5.41	3.1	3	4	3	2	4	2	3	2	2	2
FIENEIEIQK	K	F	I	Q	K	Q	0	0	1	0	0	1	3	0	0	3	0	1	0	1	0	0	0	0	0	0	0	10	0	1261.66	>sp|Q7Z353|HDX_HUMAN Highly divergent homeobox OS=Homo sapiens GN=HDX PE=1 SV=1	>sp|Q7Z353|HDX_HUMAN Highly divergent homeobox OS=Homo sapiens GN=HDX PE=1 SV=1	yes	yes	2	8.2991e-13	181.53	3.5	0.5			1	1
FIEQQNK	R	F	I	N	K	V	0	0	1	0	0	2	1	0	0	1	0	1	0	1	0	0	0	0	0	0	0	7	0	905.461	CON__Q01546;CON__P07744;CON__Q5XQN5;CON__Q922U2;CON__P13647;>sp|P13647|K2C5_HUMAN Keratin, type II cytoskeletal 5 OS=Homo sapiens GN=KRT5 PE=1 SV=3;CON__P50446;CON__P04259;CON__Q8BGZ7;CON__P02538;>sp|P02538|K2C6A_HUMAN Keratin, type II cytoskeletal 6A OS=Homo sapiens GN=KRT6A PE=1 SV=3;CON__P05787;>sp|P05787|K2C8_HUMAN Keratin, type II cytoskeletal 8 OS=Homo sapiens GN=KRT8 PE=1 SV=7;CON__H-INV:H…	CON__P04259	no	no	2	0.015517	149.4	6.64	3.5	6	6	5	6	6	6	6	6	6	5
FIEQQNQVIETK	R	F	I	T	K	W	0	0	1	0	0	3	2	0	0	2	0	1	0	1	0	0	1	0	0	1	0	12	0	1475.76	CON__Q14CN4-1;>sp|Q14CN4|K2C72_HUMAN Keratin, type II cytoskeletal 72 OS=Homo sapiens GN=KRT72 PE=1 SV=2;CON__Q6IME9;CON__Q7RTS7;>sp|Q7RTS7|K2C74_HUMAN Keratin, type II cytoskeletal 74 OS=Homo sapiens GN=KRT74 PE=1 SV=2;CON__Q32MB2;>sp|Q86Y46|K2C73_HUMAN Keratin, type II cytoskeletal 73 OS=Homo sapiens GN=KRT73 PE=1 SV=1;CON__Q3SY84;>sp|Q3SY84|K2C71_HUMAN Keratin, type II cytoskeletal 71 OS=Homo …	CON__Q7RTS7	no	no	2	8.3289e-79	255.24	6.76	3.5	13	13	9	4	15	11	9	16	15	14
FIEQQNQVIQTK	R	F	I	T	K	W	0	0	1	0	0	4	1	0	0	2	0	1	0	1	0	0	1	0	0	1	0	12	0	1474.78	CON__ENSEMBL:ENSBTAP00000038253;>sp|P35908|K22E_HUMAN Keratin, type II cytoskeletal 2 epidermal OS=Homo sapiens GN=KRT2 PE=1 SV=2;CON__P35908;>sp|P04264|K2C1_HUMAN Keratin, type II cytoskeletal 1 OS=Homo sapiens GN=KRT1 PE=1 SV=6;CON__P04264;CON__Q7Z794;>sp|Q7Z794|K2C1B_HUMAN Keratin, type II cytoskeletal 1b OS=Homo sapiens GN=KRT77 PE=2 SV=3	>sp|P35908|K22E_HUMAN Keratin, type II cytoskeletal 2 epidermal OS=Homo sapiens GN=KRT2 PE=1 SV=2	no	no	2,3	5.8948e-132	292.39	6.76	3.51	14	13	17	11	13	10	15	16	16	16
FIEQQNQVIQTKWEIIQQVDTSTR	R	F	I	T	R	T	0	1	1	1	0	6	2	0	0	4	0	1	0	1	0	1	3	1	0	2	0	24	1	2931.51	>sp|P04264|K2C1_HUMAN Keratin, type II cytoskeletal 1 OS=Homo sapiens GN=KRT1 PE=1 SV=6;CON__P04264	>sp|P04264|K2C1_HUMAN Keratin, type II cytoskeletal 1 OS=Homo sapiens GN=KRT1 PE=1 SV=6	yes	no	3,4	7.2064e-52	203.58	5.98	3.7	10	5	5	5	5	2	4	4	6	5
FIEVDEYPEHIK	K	F	I	I	K	N	0	0	0	1	0	0	3	0	1	2	0	1	0	1	1	0	0	0	1	1	0	12	0	1517.74	>sp|Q96K76|UBP47_HUMAN Ubiquitin carboxyl-terminal hydrolase 47 OS=Homo sapiens GN=USP47 PE=1 SV=3	>sp|Q96K76|UBP47_HUMAN Ubiquitin carboxyl-terminal hydrolase 47 OS=Homo sapiens GN=USP47 PE=1 SV=3	yes	yes	2,3	1.9707e-78	248.21	6.84	3.18		1	4	1	2	1	1	1	3	1
FIFNYVYHPK	R	F	I	P	K	G	0	0	1	0	0	0	0	0	1	1	0	1	0	2	1	0	0	0	2	1	0	10	0	1326.68	>sp|Q15022|SUZ12_HUMAN Polycomb protein SUZ12 OS=Homo sapiens GN=SUZ12 PE=1 SV=3	>sp|Q15022|SUZ12_HUMAN Polycomb protein SUZ12 OS=Homo sapiens GN=SUZ12 PE=1 SV=3	yes	yes	2,3	0.0078331	92.051	6.25	0.829					1	1	2
FIGHSPHVTNIR	R	F	I	I	R	F	0	1	1	0	0	0	0	1	2	2	0	0	0	1	1	1	1	0	0	1	0	12	0	1376.73	>sp|Q05BV3|EMAL5_HUMAN Echinoderm microtubule-associated protein-like 5 OS=Homo sapiens GN=EML5 PE=2 SV=3	>sp|Q05BV3|EMAL5_HUMAN Echinoderm microtubule-associated protein-like 5 OS=Homo sapiens GN=EML5 PE=2 SV=3	yes	yes	3	0.049044	65.695	6	0						1
FIHNSHDITYFAYIIK	R	F	I	I	K	A	1	0	1	1	0	0	0	0	2	4	0	1	0	2	0	1	1	0	2	0	0	16	0	1981.01	>sp|O60343|TBCD4_HUMAN TBC1 domain family member 4 OS=Homo sapiens GN=TBC1D4 PE=1 SV=2	>sp|O60343|TBCD4_HUMAN TBC1 domain family member 4 OS=Homo sapiens GN=TBC1D4 PE=1 SV=2	yes	yes	2,3,4	0.0014723	109.36	5.83	0.687					2	3	1
FIHPEVTETMEK	R	F	I	E	K	G	0	0	0	0	0	0	3	0	1	1	0	1	1	1	1	0	2	0	0	1	0	12	0	1459.7	>sp|P11441|UBL4A_HUMAN Ubiquitin-like protein 4A OS=Homo sapiens GN=UBL4A PE=1 SV=1	>sp|P11441|UBL4A_HUMAN Ubiquitin-like protein 4A OS=Homo sapiens GN=UBL4A PE=1 SV=1	yes	yes	2	0.012024	82.85	2	0.816	1	1	1
FIIDNGVSIDSFSQAAAER	R	F	I	E	R	S	3	1	1	2	0	1	1	1	0	3	0	0	0	2	0	3	0	0	0	1	0	19	0	2039	>sp|Q9Y4C8|RBM19_HUMAN Probable RNA-binding protein 19 OS=Homo sapiens GN=RBM19 PE=1 SV=3	>sp|Q9Y4C8|RBM19_HUMAN Probable RNA-binding protein 19 OS=Homo sapiens GN=RBM19 PE=1 SV=3	yes	yes	2	1.9128e-36	189.55	6.5	0.5						1	1
FIIENTDIAVANSIR	K	F	I	I	R	R	2	1	2	1	0	0	1	0	0	4	0	0	0	1	0	1	1	0	0	1	0	15	0	1674.89	>sp|P19387|RPB3_HUMAN DNA-directed RNA polymerase II subunit RPB3 OS=Homo sapiens GN=POLR2C PE=1 SV=2	>sp|P19387|RPB3_HUMAN DNA-directed RNA polymerase II subunit RPB3 OS=Homo sapiens GN=POLR2C PE=1 SV=2	yes	yes	2	0.0032664	106.82	11.7	0.471
FIIGPMEGSEEK	R	F	I	E	K	E	0	0	0	0	0	0	3	2	0	2	0	1	1	1	1	1	0	0	0	0	0	12	0	1335.64	>sp|O95900|TRUB2_HUMAN Probable tRNA pseudouridine synthase 2 OS=Homo sapiens GN=TRUB2 PE=1 SV=1	>sp|O95900|TRUB2_HUMAN Probable tRNA pseudouridine synthase 2 OS=Homo sapiens GN=TRUB2 PE=1 SV=1	yes	yes	2	0.024823	75.819	6	0						1
FIIHAPPGEFNEVFNDVR	K	F	I	V	R	I	1	1	2	1	0	0	2	1	1	2	0	0	0	3	2	0	0	0	0	2	0	18	0	2100.04	>sp|P47755|CAZA2_HUMAN F-actin-capping protein subunit alpha-2 OS=Homo sapiens GN=CAPZA2 PE=1 SV=3	>sp|P47755|CAZA2_HUMAN F-actin-capping protein subunit alpha-2 OS=Homo sapiens GN=CAPZA2 PE=1 SV=3	yes	yes	3	0.0011074	91.592	11	0
FIIIQNR	R	F	I	N	R	A	0	1	1	0	0	1	0	0	0	3	0	0	0	1	0	0	0	0	0	0	0	7	0	902.534	>sp|P53680|AP2S1_HUMAN AP-2 complex subunit sigma OS=Homo sapiens GN=AP2S1 PE=1 SV=2	>sp|P53680|AP2S1_HUMAN AP-2 complex subunit sigma OS=Homo sapiens GN=AP2S1 PE=1 SV=2	yes	yes	2	0.050723	99.919	6	0						4
FIINIPTFSVR	R	F	I	V	R	I	0	1	1	0	0	0	0	0	0	3	0	0	0	2	1	1	1	0	0	1	0	11	0	1305.74	>sp|P49721|PSB2_HUMAN Proteasome subunit beta type-2 OS=Homo sapiens GN=PSMB2 PE=1 SV=1	>sp|P49721|PSB2_HUMAN Proteasome subunit beta type-2 OS=Homo sapiens GN=PSMB2 PE=1 SV=1	yes	yes	2	5.851e-28	209.8	2.8	2.23	2	1	1				1
FIIPNASQAESK	K	F	I	S	K	V	2	0	1	0	0	1	1	0	0	2	0	1	0	1	1	2	0	0	0	0	0	12	0	1303.68	>sp|P63104|1433Z_HUMAN 14-3-3 protein zeta/delta OS=Homo sapiens GN=YWHAZ PE=1 SV=1	>sp|P63104|1433Z_HUMAN 14-3-3 protein zeta/delta OS=Homo sapiens GN=YWHAZ PE=1 SV=1	yes	yes	2	0.0077902	95.094	11.3	0.471
FIIQNVIR	R	F	I	I	R	I	0	1	1	0	0	1	0	0	0	3	0	0	0	1	0	0	0	0	0	1	0	8	0	1001.6	>sp|P41252|SYIC_HUMAN Isoleucine--tRNA ligase, cytoplasmic OS=Homo sapiens GN=IARS PE=1 SV=2	>sp|P41252|SYIC_HUMAN Isoleucine--tRNA ligase, cytoplasmic OS=Homo sapiens GN=IARS PE=1 SV=2	yes	yes	2	0.060045	86.794	9	0									1
FIISITNPHDR	R	F	I	D	R	H	0	1	1	1	0	0	0	0	1	3	0	0	0	1	1	1	1	0	0	0	0	11	0	1311.69	>sp|Q92538|GBF1_HUMAN Golgi-specific brefeldin A-resistance guanine nucleotide exchange factor 1 OS=Homo sapiens GN=GBF1 PE=1 SV=2	>sp|Q92538|GBF1_HUMAN Golgi-specific brefeldin A-resistance guanine nucleotide exchange factor 1 OS=Homo sapiens GN=GBF1 PE=1 SV=2	yes	yes	2,3	0.00055818	123.62	7.43	1.4					1	1	1	2	2
FIIYDQTK	R	F	I	T	K	A	0	0	0	1	0	1	0	0	0	2	0	1	0	1	0	0	1	0	1	0	0	8	0	1026.54	>sp|Q9Y2S7|PDIP2_HUMAN Polymerase delta-interacting protein 2 OS=Homo sapiens GN=POLDIP2 PE=1 SV=1	>sp|Q9Y2S7|PDIP2_HUMAN Polymerase delta-interacting protein 2 OS=Homo sapiens GN=POLDIP2 PE=1 SV=1	yes	yes	2	0.019175	104.06	6.67	0.471						1	2
FIMESGAK	R	F	I	A	K	G	1	0	0	0	0	0	1	1	0	1	0	1	1	1	0	1	0	0	0	0	0	8	0	881.432	>sp|P23396|RS3_HUMAN 40S ribosomal protein S3 OS=Homo sapiens GN=RPS3 PE=1 SV=2	>sp|P23396|RS3_HUMAN 40S ribosomal protein S3 OS=Homo sapiens GN=RPS3 PE=1 SV=2	yes	yes	2	0.013617	105.14	4.89	2.92	2	1	1			1	1	3
FIMYDIGFR	K	F	I	F	R	K	0	1	0	1	0	0	0	1	0	2	0	0	1	2	0	0	0	0	1	0	0	9	0	1160.57	>sp|O60343|TBCD4_HUMAN TBC1 domain family member 4 OS=Homo sapiens GN=TBC1D4 PE=1 SV=2	>sp|O60343|TBCD4_HUMAN TBC1 domain family member 4 OS=Homo sapiens GN=TBC1D4 PE=1 SV=2	yes	yes	2	0.0080062	99.688	6.67	2.62			1					1	1
FIMYDIGFRK	K	F	I	R	K	Q	0	1	0	1	0	0	0	1	0	2	0	1	1	2	0	0	0	0	1	0	0	10	1	1288.66	>sp|O60343|TBCD4_HUMAN TBC1 domain family member 4 OS=Homo sapiens GN=TBC1D4 PE=1 SV=2	>sp|O60343|TBCD4_HUMAN TBC1 domain family member 4 OS=Homo sapiens GN=TBC1D4 PE=1 SV=2	yes	yes	3	0.03502	63.076	3	0			1
FINNNAVTK	R	F	I	T	K	M	1	0	3	0	0	0	0	0	0	1	0	1	0	1	0	0	1	0	0	1	0	9	0	1019.54	>sp|Q13616|CUL1_HUMAN Cullin-1 OS=Homo sapiens GN=CUL1 PE=1 SV=2	>sp|Q13616|CUL1_HUMAN Cullin-1 OS=Homo sapiens GN=CUL1 PE=1 SV=2	yes	yes	2	0.00010206	162.64	6.11	3.74	3	3	4	1	3	1	1	1	3	2
FIQEISGSSPK	R	F	I	P	K	R	0	0	0	0	0	1	1	1	0	2	0	1	0	1	1	3	0	0	0	0	0	11	0	1191.61	>sp|Q01664|TFAP4_HUMAN Transcription factor AP-4 OS=Homo sapiens GN=TFAP4 PE=1 SV=2	>sp|Q01664|TFAP4_HUMAN Transcription factor AP-4 OS=Homo sapiens GN=TFAP4 PE=1 SV=2	yes	yes	2	5.4431e-05	153.75	2	0		1
FIQIENAAEEPR	K	F	I	P	R	V	2	1	1	0	0	1	3	0	0	2	0	0	0	1	1	0	0	0	0	0	0	12	0	1415.7	>sp|Q96K76|UBP47_HUMAN Ubiquitin carboxyl-terminal hydrolase 47 OS=Homo sapiens GN=USP47 PE=1 SV=3	>sp|Q96K76|UBP47_HUMAN Ubiquitin carboxyl-terminal hydrolase 47 OS=Homo sapiens GN=USP47 PE=1 SV=3	yes	yes	2	3.3437e-15	183.06	5.6	2.33			2			1	1		1
FIQIESIQEIMK	K	F	I	M	K	A	0	0	0	0	0	2	2	0	0	4	0	1	1	1	0	1	0	0	0	0	0	12	0	1477.79	>sp|Q92538|GBF1_HUMAN Golgi-specific brefeldin A-resistance guanine nucleotide exchange factor 1 OS=Homo sapiens GN=GBF1 PE=1 SV=2	>sp|Q92538|GBF1_HUMAN Golgi-specific brefeldin A-resistance guanine nucleotide exchange factor 1 OS=Homo sapiens GN=GBF1 PE=1 SV=2	yes	yes	2	3.479e-10	175.48	6.83	2.41			1	1				2	2
FISENYIVR	K	F	I	V	R	W	0	1	1	0	0	0	1	0	0	2	0	0	0	1	0	1	0	0	1	1	0	9	0	1139.6	>sp|Q14185|DOCK1_HUMAN Dedicator of cytokinesis protein 1 OS=Homo sapiens GN=DOCK1 PE=1 SV=2	>sp|Q14185|DOCK1_HUMAN Dedicator of cytokinesis protein 1 OS=Homo sapiens GN=DOCK1 PE=1 SV=2	yes	yes	2	0.021514	92.051	6.78	1.47					3	1	1	3	1
FISPEFIPR	R	F	I	P	R	R	0	1	0	0	0	0	1	0	0	2	0	0	0	2	2	1	0	0	0	0	0	9	0	1104.6	>sp|P49406|RM19_HUMAN 39S ribosomal protein L19, mitochondrial OS=Homo sapiens GN=MRPL19 PE=1 SV=2	>sp|P49406|RM19_HUMAN 39S ribosomal protein L19, mitochondrial OS=Homo sapiens GN=MRPL19 PE=1 SV=2	yes	yes	2	0.03281	86.136	9.29	2.12						1	1	1		1
FISVGYVDDTQFVR	R	F	I	V	R	F	0	1	0	2	0	1	0	1	0	1	0	0	0	2	0	1	1	0	1	3	0	14	0	1644.81	>sp|P30480|1B42_HUMAN HLA class I histocompatibility antigen, B-42 alpha chain OS=Homo sapiens GN=HLA-B PE=1 SV=1;>sp|P30460|1B08_HUMAN HLA class I histocompatibility antigen, B-8 alpha chain OS=Homo sapiens GN=HLA-B PE=1 SV=1;>sp|P01889|1B07_HUMAN HLA class I histocompatibility antigen, B-7 alpha chain OS=Homo sapiens GN=HLA-B PE=1 SV=3;>sp|Q95365|1B38_HUMAN HLA class I histocompatibility antige…	>sp|P10321|1C07_HUMAN HLA class I histocompatibility antigen, Cw-7 alpha chain OS=Homo sapiens GN=HLA-C PE=1 SV=3	no	no	2	4.7157e-65	237.59	7.45	2.74			1	1		2	3	1
FISVISQQSIEISIK	K	F	I	I	K	E	0	0	0	0	0	2	1	0	0	5	0	1	0	1	0	4	0	0	0	1	0	15	0	1690.95	>sp|Q9HD67|MYO10_HUMAN Unconventional myosin-X OS=Homo sapiens GN=MYO10 PE=1 SV=3	>sp|Q9HD67|MYO10_HUMAN Unconventional myosin-X OS=Homo sapiens GN=MYO10 PE=1 SV=3	yes	yes	2	1.5648e-18	178.03	2	0.816	1	1	1
FISYAIIDPTHEGTAEGMENMADAVTHAR	K	F	I	A	R	F	5	1	1	2	0	0	3	2	2	3	0	0	2	1	1	1	3	0	1	1	0	29	0	3146.44	>sp|Q92538|GBF1_HUMAN Golgi-specific brefeldin A-resistance guanine nucleotide exchange factor 1 OS=Homo sapiens GN=GBF1 PE=1 SV=2	>sp|Q92538|GBF1_HUMAN Golgi-specific brefeldin A-resistance guanine nucleotide exchange factor 1 OS=Homo sapiens GN=GBF1 PE=1 SV=2	yes	yes	3,4	9.8922e-12	116.44	7	1.58					1	1		1	1
FITHAPPGEFNEVFNDVR	K	F	I	V	R	I	1	1	2	1	0	0	2	1	1	1	0	0	0	3	2	0	1	0	0	2	0	18	0	2088.01	>sp|P52907|CAZA1_HUMAN F-actin-capping protein subunit alpha-1 OS=Homo sapiens GN=CAPZA1 PE=1 SV=3	>sp|P52907|CAZA1_HUMAN F-actin-capping protein subunit alpha-1 OS=Homo sapiens GN=CAPZA1 PE=1 SV=3	yes	yes	2,3	3.1774e-06	128.44	11	0.707										1
FITVMMK	R	F	I	M	K	H	0	0	0	0	0	0	0	0	0	1	0	1	2	1	0	0	1	0	0	1	0	7	0	868.455	>sp|P62244|RS15A_HUMAN 40S ribosomal protein S15a OS=Homo sapiens GN=RPS15A PE=1 SV=2	>sp|P62244|RS15A_HUMAN 40S ribosomal protein S15a OS=Homo sapiens GN=RPS15A PE=1 SV=2	yes	yes	2	0.019981	85.265	8	0								1
FIVTESPAK	K	F	I	A	K	F	1	0	0	0	0	0	1	0	0	1	0	1	0	1	1	1	1	0	0	1	0	9	0	990.539	>sp|Q86WH2|RASF3_HUMAN Ras association domain-containing protein 3 OS=Homo sapiens GN=RASSF3 PE=1 SV=1	>sp|Q86WH2|RASF3_HUMAN Ras association domain-containing protein 3 OS=Homo sapiens GN=RASSF3 PE=1 SV=1	yes	yes	1	0.039787	84.916	1	0	1
FKDIGEEHFK	R	F	K	F	K	G	0	0	0	1	0	0	2	1	1	1	0	2	0	2	0	0	0	0	0	0	0	10	1	1248.61	CON__P02769	CON__P02769	yes	yes	2,3	3.3453e-27	231.07	6.4	3.46	16	18	15	15	14	18	15	13	17	16
FKQISQAYEVISDAK	K	F	K	A	K	K	2	0	0	1	0	2	1	0	0	2	0	2	0	1	0	2	0	0	1	1	0	15	1	1725.89	>sp|P31689|DNJA1_HUMAN DnaJ homolog subfamily A member 1 OS=Homo sapiens GN=DNAJA1 PE=1 SV=2	>sp|P31689|DNJA1_HUMAN DnaJ homolog subfamily A member 1 OS=Homo sapiens GN=DNAJA1 PE=1 SV=2	yes	yes	3	0.018529	88.78	6.5	5.5	1
FMASIIK	R	F	M	I	K	G	1	0	0	0	0	0	0	0	0	2	0	1	1	1	0	1	0	0	0	0	0	7	0	808.452	>sp|Q5VZ89|DEN4C_HUMAN DENN domain-containing protein 4C OS=Homo sapiens GN=DENND4C PE=1 SV=2	>sp|Q5VZ89|DEN4C_HUMAN DENN domain-containing protein 4C OS=Homo sapiens GN=DENND4C PE=1 SV=2	yes	yes	2	0.031498	90.777	5.43	1.59			1	1	2	1	1	1
FMDQHPEMDFSK	K	F	M	S	K	A	0	0	0	2	0	1	1	0	1	0	0	1	2	2	1	1	0	0	0	0	0	12	0	1510.62	>sp|Q9Y266|NUDC_HUMAN Nuclear migration protein nudC OS=Homo sapiens GN=NUDC PE=1 SV=1	>sp|Q9Y266|NUDC_HUMAN Nuclear migration protein nudC OS=Homo sapiens GN=NUDC PE=1 SV=1	yes	yes	2,3	1.1946e-06	156.52	9.55	3.63		2								2
FMEIIEPINER	K	F	M	E	R	K	0	1	1	0	0	0	3	0	0	3	0	0	1	1	1	0	0	0	0	0	0	11	0	1389.7	>sp|Q01082|SPTB2_HUMAN Spectrin beta chain, non-erythrocytic 1 OS=Homo sapiens GN=SPTBN1 PE=1 SV=2	>sp|Q01082|SPTB2_HUMAN Spectrin beta chain, non-erythrocytic 1 OS=Homo sapiens GN=SPTBN1 PE=1 SV=2	yes	yes	2	0.030405	88.338	4	0				1
FMEINIAQK	K	F	M	Q	K	K	1	0	1	0	0	1	1	0	0	2	0	1	1	1	0	0	0	0	0	0	0	9	0	1092.56	>sp|P61758|PFD3_HUMAN Prefoldin subunit 3 OS=Homo sapiens GN=VBP1 PE=1 SV=3	>sp|P61758|PFD3_HUMAN Prefoldin subunit 3 OS=Homo sapiens GN=VBP1 PE=1 SV=3	yes	yes	2	0.012238	101.46	5	2.9	1	1					2	1
FMEPYIFGSR	R	F	M	S	R	I	0	1	0	0	0	0	1	1	0	1	0	0	1	2	1	1	0	0	1	0	0	10	0	1245.59	>sp|Q9Y399|RT02_HUMAN 28S ribosomal protein S2, mitochondrial OS=Homo sapiens GN=MRPS2 PE=1 SV=1	>sp|Q9Y399|RT02_HUMAN 28S ribosomal protein S2, mitochondrial OS=Homo sapiens GN=MRPS2 PE=1 SV=1	yes	yes	2	0.0033042	102.52	12	0
FMQASEDIIK	K	F	M	I	K	E	1	0	0	1	0	1	1	0	0	2	0	1	1	1	0	1	0	0	0	0	0	10	0	1180.58	>sp|P15531|NDKA_HUMAN Nucleoside diphosphate kinase A OS=Homo sapiens GN=NME1 PE=1 SV=1	>sp|P15531|NDKA_HUMAN Nucleoside diphosphate kinase A OS=Homo sapiens GN=NME1 PE=1 SV=1	yes	yes	2	0.037788	75.652	8	0								2
FNADEFEDMVAEK	K	F	N	E	K	R	2	0	1	2	0	0	3	0	0	0	0	1	1	2	0	0	0	0	0	1	0	13	0	1543.65	>sp|P27635|RL10_HUMAN 60S ribosomal protein L10 OS=Homo sapiens GN=RPL10 PE=1 SV=4	>sp|P27635|RL10_HUMAN 60S ribosomal protein L10 OS=Homo sapiens GN=RPL10 PE=1 SV=4	yes	yes	2	1.1407e-16	196.18	7	0							3
FNDPHVK	K	F	N	V	K	T	0	0	1	1	0	0	0	0	1	0	0	1	0	1	1	0	0	0	0	1	0	7	0	855.424	>sp|O75643|U520_HUMAN U5 small nuclear ribonucleoprotein 200 kDa helicase OS=Homo sapiens GN=SNRNP200 PE=1 SV=2	>sp|O75643|U520_HUMAN U5 small nuclear ribonucleoprotein 200 kDa helicase OS=Homo sapiens GN=SNRNP200 PE=1 SV=2	yes	yes	2	0.02512	122.13	12	0
FNGIVEDFNYGTIIR	K	F	N	I	R	I	0	1	2	1	0	0	1	2	0	3	0	0	0	2	0	0	1	0	1	1	0	15	0	1756.88	>sp|Q9BVG4|PBDC1_HUMAN Protein PBDC1 OS=Homo sapiens GN=PBDC1 PE=1 SV=1	>sp|Q9BVG4|PBDC1_HUMAN Protein PBDC1 OS=Homo sapiens GN=PBDC1 PE=1 SV=1	yes	yes	2	0.0026475	108.14	11	0
FNVWDTAGQEK	K	F	N	E	K	F	1	0	1	1	0	1	1	1	0	0	0	1	0	1	0	0	1	1	0	1	0	11	0	1293.6	>sp|P62826|RAN_HUMAN GTP-binding nuclear protein Ran OS=Homo sapiens GN=RAN PE=1 SV=3	>sp|P62826|RAN_HUMAN GTP-binding nuclear protein Ran OS=Homo sapiens GN=RAN PE=1 SV=3	yes	yes	2	0.00049176	113.61	3	0			1
FPAVGEPNIQQYAQNMGIPQNR	R	F	P	N	R	I	2	1	3	0	0	4	1	2	0	2	0	0	1	1	3	0	0	0	1	1	0	22	0	2471.2	>sp|O15294|OGT1_HUMAN UDP-N-acetylglucosamine--peptide N-acetylglucosaminyltransferase 110 kDa subunit OS=Homo sapiens GN=OGT PE=1 SV=3	>sp|O15294|OGT1_HUMAN UDP-N-acetylglucosamine--peptide N-acetylglucosaminyltransferase 110 kDa subunit OS=Homo sapiens GN=OGT PE=1 SV=3	yes	yes	2	6.5445e-15	140.8	7	0							1
[truncated: 3,783 more rows]
[truncated: 30 more columns]

## Sheet: LC-MSMS
Sequence	Amino acid before	First amino acid	Second amino acid	Second last amino acid	Last amino acid	Amino acid after	A Count	R Count	N Count	D Count	C Count	Q Count	E Count	G Count	H Count	I Count	L Count	K Count	M Count	F Count	P Count	S Count	T Count	W Count	Y Count	V Count	U Count	Length	Missed cleavages	Mass	Proteins	Leading razor protein	Gene names	Protein names	Unique (Groups)	Unique (Proteins)	Charges	PEP	Score	Slice Average	Slice Std. Dev.	Slice 1	Experiment DF	Experiment EV	Experiment R474A	Experiment WT	Intensity	Intensity DF	Intensity EV
[truncated: 10,533 more rows]
[truncated: 11 more columns]
