# Supplementary material for: Datasets from an interaction proteomics screen for substrates of the SCFβTrCP ubiquitin ligase
Source: Data Brief. 2015 Jun 10;4:229–34. doi: 10.1016/j.dib.2015.05.003 (PMC4510444; doi:10.1016/j.dib.2015.05.003)
Supplement: Supplementary file 5 — Supplementary Material [file mmc5.xlsx]

## Sheet: GeLC-MSMS
Raw file	Instrument	Tune file	Enzyme	Enzyme mode	Enzyme first search	Enzyme mode first search	Use enzyme first search	Variable modifications	Variable modifications first search	Use variable modifications first search	Multiplicity	Max. missed cleavages	Labels0	LC-MS run type	Time-dependent recalibration	MS	MS/MS	MS/MS Submitted	MS/MS Submitted (SIL)	MS/MS Submitted (ISO)	MS/MS Submitted (PEAK)	MS/MS on Polymers	MS/MS Identified	MS/MS Identified (SIL)	MS/MS Identified (ISO)	MS/MS Identified (PEAK)	MS/MS Identified [%]	MS/MS Identified (SIL) [%]	MS/MS Identified (ISO) [%]	MS/MS Identified (PEAK) [%]	Peptide Sequences Identified	Peaks	Peaks Sequenced	Peaks Sequenced [%]	Peaks Repeatedly Sequenced	Peaks Repeatedly Sequenced [%]	Isotope Patterns	Isotope Patterns Sequenced	Isotope Patterns Sequenced (z>1)	Isotope Patterns Sequenced [%]	Isotope Patterns Sequenced (z>1) [%]	Isotope Patterns Repeatedly Sequenced	Isotope Patterns Repeatedly Sequenced [%]	Recalibrated	Av. Absolute Mass Deviation	Mass Standard Deviation	Label free norm param
OR2_090902_BTrCP_R447A_IP_Band01	LTQ Orbitrap XL	Default_nano5e5_current_100ms_	Trypsin/P	Specific			FALSE	Acetyl (Protein N-term);Oxidation (M)		FALSE	1	2		Standard		2500	4664	4919	4409	0	510	0	537	519	0	18	10.92	11.77	NaN	3.53	396	236732	4188	1.77	302	7.21	22404	3868	3826	17.26	22.28	350	9.05	+	0.61811	0.83006
OR2_090902_BTrCP_R447A_IP_Band02	LTQ Orbitrap XL	Default_nano5e5_current_100ms_	Trypsin/P	Specific			FALSE	Acetyl (Protein N-term);Oxidation (M)		FALSE	1	2		Standard		2525	4774	5003	4545	0	458	0	178	169	0	9	3.56	3.72	NaN	1.97	138	215762	4411	2.04	252	5.71	21363	4089	4054	19.14	24.73	314	7.68	+	1.1649	1.3951
OR2_090902_BTrCP_R447A_IP_Band03	LTQ Orbitrap XL	Default_nano5e5_current_100ms_	Trypsin/P	Specific			FALSE	Acetyl (Protein N-term);Oxidation (M)		FALSE	1	2		Standard		2488	4861	5086	4636	0	450	0	583	565	0	18	11.46	12.19	NaN	4	438	238332	4477	1.88	245	5.47	25091	4143	4110	16.51	20.04	315	7.6	+	0.74032	0.97883
OR2_090902_BTrCP_R447A_IP_Band04	LTQ Orbitrap XL	Default_nano5e5_current_100ms_	Trypsin/P	Specific			FALSE	Acetyl (Protein N-term);Oxidation (M)		FALSE	1	2		Standard		2499	4712	4919	4505	0	414	0	518	508	0	10	10.53	11.28	NaN	2.42	407	210836	4380	2.08	222	5.07	23599	4101	4068	17.38	21.43	284	6.93	+	0.66907	0.88083
OR2_090902_BTrCP_R447A_IP_Band05	LTQ Orbitrap XL	Default_nano5e5_current_100ms_	Trypsin/P	Specific			FALSE	Acetyl (Protein N-term);Oxidation (M)		FALSE	1	2		Standard		2495	4359	4615	4103	0	512	0	314	304	0	10	6.8	7.41	NaN	1.95	286	317035	4021	1.27	206	5.12	24903	3697	3668	14.85	19.02	272	7.36	+	0.5539	0.75105
OR2_090902_BTrCP_R447A_IP_Band06	LTQ Orbitrap XL	Default_nano5e5_current_100ms_	Trypsin/P	Specific			FALSE	Acetyl (Protein N-term);Oxidation (M)		FALSE	1	2		Standard		2419	4541	4806	4276	0	530	0	312	302	0	10	6.49	7.06	NaN	1.89	243	189795	4047	2.13	314	7.76	19917	3693	3660	18.54	23.2	377	10.21	+	0.61044	0.82663
OR2_090902_BTrCP_R447A_IP_Band07	LTQ Orbitrap XL	Default_nano5e5_current_100ms_	Trypsin/P	Specific			FALSE	Acetyl (Protein N-term);Oxidation (M)		FALSE	1	2		Standard		2454	4598	4825	4371	0	454	0	486	474	0	12	10.07	10.84	NaN	2.64	412	181216	4291	2.37	196	4.57	22678	3986	3947	17.58	21.9	265	6.65	+	0.49797	0.68348
OR2_090902_BTrCP_R447A_IP_Band08	LTQ Orbitrap XL	Default_nano5e5_current_100ms_	Trypsin/P	Specific			FALSE	Acetyl (Protein N-term);Oxidation (M)		FALSE	1	2		Standard		2456	4579	4832	4326	0	506	0	355	348	0	7	7.35	8.04	NaN	1.38	285	186768	4194	2.25	275	6.56	21648	3869	3835	17.87	23.14	337	8.71	+	0.54516	0.76368
OR2_090902_BTrCP_R447A_IP_Band09	LTQ Orbitrap XL	Default_nano5e5_current_100ms_	Trypsin/P	Specific			FALSE	Acetyl (Protein N-term);Oxidation (M)		FALSE	1	2		Standard		2477	4353	4593	4113	0	480	0	226	224	0	2	4.92	5.45	NaN	0.42	175	179433	3960	2.21	261	6.59	18492	3612	3578	19.53	26.04	350	9.69	+	0.71983	0.9765
OR2_090902_BTrCP_R447A_IP_Band10	LTQ Orbitrap XL	Default_nano5e5_current_100ms_	Trypsin/P	Specific			FALSE	Acetyl (Protein N-term);Oxidation (M)		FALSE	1	2		Standard		4007	362	382	342	0	40	0	36	35	0	1	9.42	10.23	NaN	2.5	26	164769	293	0.18	27	9.22	5893	275	268	4.67	9.97	30	10.91	+	0.71217	0.81822
OR2_090902_BTrCP_R447A_IP_Band11	LTQ Orbitrap XL	Default_nano5e5_current_100ms_	Trypsin/P	Specific			FALSE	Acetyl (Protein N-term);Oxidation (M)		FALSE	1	2		Standard		2473	4600	4812	4388	0	424	0	801	787	0	14	16.65	17.94	NaN	3.3	637	203463	4305	2.12	190	4.41	26793	4026	3995	15.03	18.07	243	6.04	+	0.55152	0.72748
OR2_090902_BTrCP_R447A_IP_Band12	LTQ Orbitrap XL	Default_nano5e5_current_100ms_	Trypsin/P	Specific			FALSE	Acetyl (Protein N-term);Oxidation (M)		FALSE	1	2		Standard		2481	4544	4780	4308	0	472	0	572	554	0	18	11.97	12.86	NaN	3.81	413	374851	4179	1.11	230	5.5	30211	3874	3853	12.82	15.98	280	7.23	+	0.56839	0.75018
OR3_090731_BTrCp_EV_IP_Band01	LTQ Orbitrap XL	nano_current	Trypsin/P	Specific			FALSE	Acetyl (Protein N-term);Oxidation (M)		FALSE	1	2		Standard		2354	2921	3176	2654	0	522	0	121	119	0	2	3.81	4.48	NaN	0.38	98	401817	2713	0.68	150	5.53	30904	2394	2367	7.75	13.39	197	8.23	+	1.4683	1.8001
OR3_090731_BTrCp_EV_IP_Band02	LTQ Orbitrap XL	nano_current	Trypsin/P	Specific			FALSE	Acetyl (Protein N-term);Oxidation (M)		FALSE	1	2		Standard		2414	2835	3093	2571	0	522	0	151	149	0	2	4.88	5.8	NaN	0.38	125	509120	2670	0.52	126	4.72	35940	2351	2320	6.54	11.12	169	7.19	+	1.5615	1.8713
OR3_090731_BTrCp_EV_IP_Band03	LTQ Orbitrap XL	nano_current	Trypsin/P	Specific			FALSE	Acetyl (Protein N-term);Oxidation (M)		FALSE	1	2		Standard		2424	2935	3137	2729	0	408	0	88	87	0	1	2.81	3.19	NaN	0.25	76	600156	2759	0.46	130	4.71	39988	2498	2473	6.25	10.7	183	7.33	+	1.4116	1.7382
OR3_090731_BTrCp_EV_IP_Band04	LTQ Orbitrap XL	nano_current	Trypsin/P	Specific			FALSE	Acetyl (Protein N-term);Oxidation (M)		FALSE	1	2		Standard		2391	3295	3500	3086	0	414	0	47	46	0	1	1.34	1.49	NaN	0.24	42	445939	3026	0.68	191	6.31	36265	2742	2720	7.56	11.82	249	9.08	+	1.7752	2.1241
OR3_090731_BTrCp_EV_IP_Band05	LTQ Orbitrap XL	nano_current	Trypsin/P	Specific			FALSE	Acetyl (Protein N-term);Oxidation (M)		FALSE	1	2		Standard		2412	2880	3127	2625	0	502	0	128	127	0	1	4.09	4.84	NaN	0.2	104	436759	2671	0.61	156	5.84	32603	2362	2344	7.24	13.46	198	8.38	+	1.4613	1.84
OR3_090731_BTrCp_EV_IP_Band06	LTQ Orbitrap XL	nano_current	Trypsin/P	Specific			FALSE	Acetyl (Protein N-term);Oxidation (M)		FALSE	1	2		Standard		2392	3231	3449	3011	0	438	0	55	51	0	4	1.59	1.69	NaN	0.91	46	425781	2952	0.69	194	6.57	34057	2686	2655	7.89	12.49	242	9.01	+	1.9877	2.2722
OR3_090731_BTrCp_EV_IP_Band07	LTQ Orbitrap XL	nano_current	Trypsin/P	Specific			FALSE	Acetyl (Protein N-term);Oxidation (M)		FALSE	1	2		Standard		2328	2727	2964	2488	0	476	0	212	206	0	6	7.15	8.28	NaN	1.26	161	278377	2558	0.92	117	4.57	22925	2282	2261	9.95	19.69	157	6.88	+	1.1997	1.52
OR3_090731_BTrCp_EV_IP_Band08	LTQ Orbitrap XL	nano_current	Trypsin/P	Specific			FALSE	Acetyl (Protein N-term);Oxidation (M)		FALSE	1	2		Standard		2395	2803	3057	2543	0	514	0	199	198	0	1	6.51	7.79	NaN	0.19	157	281787	2651	0.94	109	4.11	22119	2344	2304	10.6	21.88	153	6.53	+	1.1158	1.4044
OR3_090731_BTrCp_EV_IP_Band09	LTQ Orbitrap XL	nano_current	Trypsin/P	Specific			FALSE	Acetyl (Protein N-term);Oxidation (M)		FALSE	1	2		Standard		2411	2857	3135	2571	0	564	0	34	31	0	3	1.08	1.21	NaN	0.53	32	351634	2682	0.76	130	4.85	27724	2361	2324	8.52	15.7	174	7.37	+	1.472	1.7834
OR3_090731_BTrCp_EV_IP_Band10	LTQ Orbitrap XL	nano_current	Trypsin/P	Specific			FALSE	Acetyl (Protein N-term);Oxidation (M)		FALSE	1	2		Standard		2317	1950	2186	1714	0	472	0	165	159	0	6	7.55	9.28	NaN	1.27	127	239987	1735	0.72	150	8.65	15416	1485	1457	9.63	21.2	173	11.65	+	1.0353	1.3182
OR3_090731_BTrCp_EV_IP_Band11	LTQ Orbitrap XL	nano_current	Trypsin/P	Specific			FALSE	Acetyl (Protein N-term);Oxidation (M)		FALSE	1	2		Standard		2316	2566	2767	2357	0	410	0	65	65	0	0	2.35	2.76	NaN	0	55	427585	2319	0.54	184	7.93	30449	2065	2044	6.78	12.22	228	11.04	+	1.4823	1.8495
OR3_090731_BTrCp_EV_IP_Band12	LTQ Orbitrap XL	nano_current	Trypsin/P	Specific			FALSE	Acetyl (Protein N-term);Oxidation (M)		FALSE	1	2		Standard		2492	2505	2714	2292	0	422	0	60	53	0	7	2.21	2.31	NaN	1.66	49	556067	2311	0.42	144	6.23	38056	2054	2025	5.4	10.64	182	8.86	+	1.2528	1.5363
OR3_090731_BTrCp_WT_IP_Band01	LTQ Orbitrap XL	nano_current	Trypsin/P	Specific			FALSE	Acetyl (Protein N-term);Oxidation (M)		FALSE	1	2		Standard		2415	3371	3554	3182	0	372	0	322	311	0	11	9.06	9.77	NaN	2.96	254	398657	3148	0.79	163	5.18	32735	2924	2896	8.93	14.69	196	6.7	+	1.2584	1.5907
OR3_090731_BTrCp_WT_IP_Band02	LTQ Orbitrap XL	nano_current	Trypsin/P	Specific			FALSE	Acetyl (Protein N-term);Oxidation (M)		FALSE	1	2		Standard		2469	3349	3512	3184	0	328	0	467	463	0	4	13.3	14.54	NaN	1.22	391	426808	3191	0.75	117	3.67	35695	2979	2954	8.35	13.83	163	5.47	+	0.899	1.1256
OR3_090731_BTrCp_WT_IP_Band03	LTQ Orbitrap XL	nano_current	Trypsin/P	Specific			FALSE	Acetyl (Protein N-term);Oxidation (M)		FALSE	1	2		Standard		2345	2983	3175	2789	0	386	0	108	108	0	0	3.4	3.87	NaN	0	91	361695	2750	0.76	166	6.04	26684	2528	2503	9.47	15.24	200	7.91	+	1.3858	1.7625
OR3_090731_BTrCp_WT_IP_Band04	LTQ Orbitrap XL	nano_current	Trypsin/P	Specific			FALSE	Acetyl (Protein N-term);Oxidation (M)		FALSE	1	2		Standard		2381	2852	3077	2619	0	458	0	97	97	0	0	3.15	3.7	NaN	0	74	359540	2652	0.74	145	5.47	26273	2379	2352	9.05	15.8	185	7.78	+	1.4712	1.8727
OR3_090731_BTrCp_WT_IP_Band05	LTQ Orbitrap XL	nano_current	Trypsin/P	Specific			FALSE	Acetyl (Protein N-term);Oxidation (M)		FALSE	1	2		Standard		2340	3003	3132	2868	0	264	0	383	373	0	10	12.23	13.01	NaN	3.79	343	508543	2836	0.56	129	4.55	39129	2650	2624	6.77	10.2	166	6.26	+	1.1522	1.4536
OR3_090731_BTrCp_WT_IP_Band06	LTQ Orbitrap XL	nano_current	Trypsin/P	Specific			FALSE	Acetyl (Protein N-term);Oxidation (M)		FALSE	1	2		Standard		2414	3433	3555	3307	0	248	0	598	585	0	13	16.82	17.69	NaN	5.24	533	686303	3254	0.47	128	3.93	55722	3093	3069	5.55	7.7	160	5.17	+	0.97518	1.2782
OR3_090731_BTrCp_WT_IP_Band07	LTQ Orbitrap XL	nano_current	Trypsin/P	Specific			FALSE	Acetyl (Protein N-term);Oxidation (M)		FALSE	1	2		Standard		2503	3769	3907	3627	0	280	0	574	559	0	15	14.69	15.41	NaN	5.36	476	570499	3561	0.62	147	4.13	48737	3361	3333	6.9	10.01	191	5.68	+	1.0968	1.388
OR3_090731_BTrCp_WT_IP_Band08	LTQ Orbitrap XL	nano_current	Trypsin/P	Specific			FALSE	Acetyl (Protein N-term);Oxidation (M)		FALSE	1	2		Standard		2354	2989	3182	2794	0	388	0	138	134	0	4	4.34	4.8	NaN	1.03	121	503056	2794	0.56	142	5.08	37187	2564	2545	6.89	10.86	183	7.14	+	1.3304	1.6549
OR3_090731_BTrCp_WT_IP_Band09	LTQ Orbitrap XL	nano_current	Trypsin/P	Specific			FALSE	Acetyl (Protein N-term);Oxidation (M)		FALSE	1	2		Standard		2498	3828	3972	3684	0	288	0	707	687	0	20	17.8	18.65	NaN	6.94	506	517992	3537	0.68	218	6.16	45784	3350	3329	7.32	10.43	251	7.49	+	0.96786	1.2091
OR3_090731_BTrCp_WT_IP_Band10	LTQ Orbitrap XL	nano_current	Trypsin/P	Specific			FALSE	Acetyl (Protein N-term);Oxidation (M)		FALSE	1	2		Standard		2415	3287	3504	3066	0	438	0	179	174	0	5	5.11	5.68	NaN	1.14	149	382524	3081	0.81	152	4.93	31413	2810	2780	8.95	15.33	187	6.65	+	1.225	1.6312
OR3_090731_BTrCp_WT_IP_Band11	LTQ Orbitrap XL	nano_current	Trypsin/P	Specific			FALSE	Acetyl (Protein N-term);Oxidation (M)		FALSE	1	2		Standard		2511	3677	3882	3472	0	410	0	154	141	0	13	3.97	4.06	NaN	3.17	113	463119	3364	0.73	218	6.48	38794	3097	3066	7.98	12.52	265	8.56	+	1.7055	1.9995
OR3_090731_BTrCp_WT_IP_Band12	LTQ Orbitrap XL	nano_current	Trypsin/P	Specific			FALSE	Acetyl (Protein N-term);Oxidation (M)		FALSE	1	2		Standard		2444	3862	3983	3737	0	246	0	713	704	0	9	17.9	18.84	NaN	3.66	533	518522	3585	0.69	196	5.47	44322	3409	3388	7.69	10.92	236	6.92	+	0.92045	1.1674
OR3_100301_BTrCP_WT_IP_Band01	LTQ Orbitrap XL	nano_current	Trypsin/P	Specific			FALSE	Acetyl (Protein N-term);Oxidation (M)		FALSE	1	2		Standard		2721	3411	3558	3162	0	396	0	562	558	0	4	15.8	17.65	NaN	1.01	338	295799	3057	1.03	279	9.13	20913	2767	2746	13.23	18.47	331	11.96	+	0.34154	0.49139
OR3_100301_BTrCP_WT_IP_Band02	LTQ Orbitrap XL	nano_current	Trypsin/P	Specific			FALSE	Acetyl (Protein N-term);Oxidation (M)		FALSE	1	2		Standard		2755	2772	2911	2627	0	284	0	395	393	0	2	13.57	14.96	NaN	0.7	270	342171	2465	0.72	242	9.82	24673	2262	2246	9.17	13.84	288	12.73	+	0.353	0.48696
OR3_100301_BTrCP_WT_IP_Band03	LTQ Orbitrap XL	nano_current	Trypsin/P	Specific			FALSE	Acetyl (Protein N-term);Oxidation (M)		FALSE	1	2		Standard		2690	3122	3275	2961	0	314	0	446	445	0	1	13.62	15.03	NaN	0.32	267	424470	2787	0.66	266	9.54	28583	2565	2543	8.97	12.86	315	12.28	+	0.38448	0.53749
OR3_100301_BTrCP_WT_IP_Band04	LTQ Orbitrap XL	nano_current	Trypsin/P	Specific			FALSE	Acetyl (Protein N-term);Oxidation (M)		FALSE	1	2		Standard		2967	2159	2285	2031	0	254	0	282	281	0	1	12.34	13.84	NaN	0.39	201	380209	1880	0.49	213	11.33	22933	1711	1698	7.46	12.02	245	14.32	+	0.39454	0.5506
OR3_100301_BTrCP_WT_IP_Band05	LTQ Orbitrap XL	nano_current	Trypsin/P	Specific			FALSE	Acetyl (Protein N-term);Oxidation (M)		FALSE	1	2		Standard		2652	3153	3302	3004	0	298	0	701	696	0	5	21.23	23.17	NaN	1.68	464	288353	2804	0.97	281	10.02	22495	2587	2577	11.5	16.79	338	13.07	+	0.30533	0.45873
OR3_100301_BTrCP_WT_IP_Band06	LTQ Orbitrap XL	nano_current	Trypsin/P	Specific			FALSE	Acetyl (Protein N-term);Oxidation (M)		FALSE	1	2		Standard		2993	1752	1859	1645	0	214	0	216	215	0	1	11.62	13.07	NaN	0.47	146	304165	1538	0.51	166	10.79	20118	1393	1381	6.92	12.38	197	14.14	+	0.39437	0.51643
OR3_100301_BTrCP_WT_IP_Band07	LTQ Orbitrap XL	nano_current	Trypsin/P	Specific			FALSE	Acetyl (Protein N-term);Oxidation (M)		FALSE	1	2		Standard		2527	3776	3986	3566	0	420	0	879	866	0	13	22.05	24.28	NaN	3.1	417	289724	2897	1	554	19.12	22140	2580	2560	11.65	16.65	581	22.52	+	0.28033	0.43704
OR3_100301_BTrCP_WT_IP_Band08	LTQ Orbitrap XL	nano_current	Trypsin/P	Specific			FALSE	Acetyl (Protein N-term);Oxidation (M)		FALSE	1	2		Standard		2548	3540	3728	3344	0	384	0	223	222	0	1	5.98	6.64	NaN	0.26	152	247642	3086	1.25	349	11.31	20481	2795	2778	13.65	19.15	421	15.06	+	0.44904	0.62389
OR3_100301_BTrCP_WT_IP_Band09	LTQ Orbitrap XL	nano_current	Trypsin/P	Specific			FALSE	Acetyl (Protein N-term);Oxidation (M)		FALSE	1	2		Standard		2774	2727	2886	2568	0	318	0	446	446	0	0	15.45	17.37	NaN	0	309	363389	2397	0.66	271	11.31	24260	2179	2168	8.98	13.49	322	14.78	+	0.33961	0.49904
OR3_100301_BTrCP_WT_IP_Band10	LTQ Orbitrap XL	nano_current	Trypsin/P	Specific			FALSE	Acetyl (Protein N-term);Oxidation (M)		FALSE	1	2		Standard		2990	2020	2160	1878	0	282	0	285	284	0	1	13.19	15.12	NaN	0.35	186	346495	1767	0.51	199	11.26	20341	1595	1583	7.84	12.3	223	13.98	+	0.38155	0.52199
OR3_100301_BTrCP_WT_IP_Band11	LTQ Orbitrap XL	nano_current	Trypsin/P	Specific			FALSE	Acetyl (Protein N-term);Oxidation (M)		FALSE	1	2		Standard		2675	2951	3103	2799	0	304	0	483	481	0	2	15.57	17.18	NaN	0.66	274	441347	2555	0.58	304	11.9	27517	2342	2328	8.51	12.34	348	14.86	+	0.35453	0.46381
OR3_100301_BTrCP_WT_IP_Band12	LTQ Orbitrap XL	nano_current	Trypsin/P	Specific			FALSE	Acetyl (Protein N-term);Oxidation (M)		FALSE	1	2		Standard		2869	2460	2636	2280	0	356	0	324	321	0	3	12.29	14.08	NaN	0.84	262	357660	2179	0.61	220	10.1	22644	1954	1938	8.63	13.48	256	13.1	+	0.32771	0.46451
OR3_100409_BTrCP_R447A_IP_Band01	LTQ Orbitrap XL	nano_current	Trypsin/P	Specific			FALSE	Acetyl (Protein N-term);Oxidation (M)		FALSE	1	2		Standard		2072	3959	4228	3690	0	538	0	472	462	0	10	11.16	12.52	NaN	1.86	315	360683	3377	0.94	419	12.41	28669	3032	3017	10.58	13.7	483	15.93	+	0.51377	0.71955
OR3_100409_BTrCP_R447A_IP_Band02	LTQ Orbitrap XL	nano_current	Trypsin/P	Specific			FALSE	Acetyl (Protein N-term);Oxidation (M)		FALSE	1	2		Standard		2029	4654	4938	4370	0	568	0	248	242	0	6	5.02	5.54	NaN	1.06	170	444692	3954	0.89	491	12.42	35188	3567	3524	10.14	12.94	554	15.53	+	0.6341	0.85794
OR3_100409_BTrCP_R447A_IP_Band03	LTQ Orbitrap XL	nano_current	Trypsin/P	Specific			FALSE	Acetyl (Protein N-term);Oxidation (M)		FALSE	1	2		Standard		2070	4377	4653	4101	0	552	0	89	87	0	2	1.91	2.12	NaN	0.36	62	347330	3802	1.09	414	10.89	26461	3434	3407	12.98	16.73	488	14.21	+	0.57131	0.83305
OR3_100409_BTrCP_R447A_IP_Band04	LTQ Orbitrap XL	nano_current	Trypsin/P	Specific			FALSE	Acetyl (Protein N-term);Oxidation (M)		FALSE	1	2		Standard		2163	3736	4013	3459	0	554	0	365	361	0	4	9.1	10.44	NaN	0.72	303	422050	3247	0.77	337	10.38	30953	2911	2885	9.4	12.16	393	13.5	+	0.4632	0.64313
OR3_100409_BTrCP_R447A_IP_Band05	LTQ Orbitrap XL	nano_current	Trypsin/P	Specific			FALSE	Acetyl (Protein N-term);Oxidation (M)		FALSE	1	2		Standard		2188	3760	4025	3495	0	530	0	259	253	0	6	6.43	7.24	NaN	1.13	171	285343	3180	1.11	395	12.42	20872	2841	2818	13.61	17.57	446	15.7	+	0.43958	0.6099
OR3_100409_BTrCP_R447A_IP_Band06	LTQ Orbitrap XL	nano_current	Trypsin/P	Specific			FALSE	Acetyl (Protein N-term);Oxidation (M)		FALSE	1	2		Standard		2134	3921	4178	3664	0	514	0	285	280	0	5	6.82	7.64	NaN	0.97	221	285556	3328	1.17	407	12.23	21387	3017	2997	14.11	18.31	461	15.28	+	0.47632	0.70396
OR3_100409_BTrCP_R447A_IP_Band07	LTQ Orbitrap XL	nano_current	Trypsin/P	Specific			FALSE	Acetyl (Protein N-term);Oxidation (M)		FALSE	1	2		Standard		2109	4135	4430	3840	0	590	0	495	485	0	10	11.17	12.63	NaN	1.69	345	375484	3580	0.95	400	11.17	28714	3238	3209	11.28	14.71	453	13.99	+	0.50601	0.72211
OR3_100409_BTrCP_R447A_IP_Band08	LTQ Orbitrap XL	nano_current	Trypsin/P	Specific			FALSE	Acetyl (Protein N-term);Oxidation (M)		FALSE	1	2		Standard		2032	4695	4968	4420	0	548	0	307	303	0	4	6.18	6.86	NaN	0.73	224	329557	4009	1.22	476	11.87	26847	3633	3610	13.53	17.06	538	14.81	+	0.51764	0.71856
OR3_100409_BTrCP_R447A_IP_Band09	LTQ Orbitrap XL	nano_current	Trypsin/P	Specific			FALSE	Acetyl (Protein N-term);Oxidation (M)		FALSE	1	2		Standard		2111	3826	4133	3519	0	614	0	353	346	0	7	8.54	9.83	NaN	1.14	257	383898	3339	0.87	329	9.85	28693	2989	2965	10.42	13.42	372	12.45	+	0.52878	0.7574
OR3_100409_BTrCP_R447A_IP_Band10	LTQ Orbitrap XL	nano_current	Trypsin/P	Specific			FALSE	Acetyl (Protein N-term);Oxidation (M)		FALSE	1	2		Standard		2231	3576	3855	3297	0	558	0	286	279	0	7	7.42	8.46	NaN	1.25	229	259223	3066	1.18	339	11.06	19250	2741	2715	14.24	18.01	379	13.83	+	0.32902	0.45955
OR3_100409_BTrCP_R447A_IP_Band11	LTQ Orbitrap XL	nano_current	Trypsin/P	Specific			FALSE	Acetyl (Protein N-term);Oxidation (M)		FALSE	1	2		Standard		2323	3514	3810	3218	0	592	0	189	187	0	2	4.96	5.81	NaN	0.34	147	240615	3019	1.25	337	11.16	18414	2662	2628	14.46	18.73	397	14.91	+	0.42595	0.56479
OR3_100409_BTrCP_R447A_IP_Band12	LTQ Orbitrap XL	nano_current	Trypsin/P	Specific			FALSE	Acetyl (Protein N-term);Oxidation (M)		FALSE	1	2		Standard		2125	4147	4417	3877	0	540	0	137	136	0	1	3.1	3.51	NaN	0.19	108	225788	3544	1.57	421	11.88	19668	3198	3157	16.26	20.01	482	15.07	+	0.50248	0.73358
OR3_100410_BTrCP_R447A_IP_Band01	LTQ Orbitrap XL	nano_current	Trypsin/P	Specific			FALSE	Acetyl (Protein N-term);Oxidation (M)		FALSE	1	2		Standard		2070	4388	4657	4119	0	538	0	206	202	0	4	4.42	4.9	NaN	0.74	171	419960	3882	0.92	360	9.27	37193	3506	3471	9.43	11.81	441	12.58	+	0.71478	0.94399
OR3_100410_BTrCP_R447A_IP_Band02	LTQ Orbitrap XL	nano_current	Trypsin/P	Specific			FALSE	Acetyl (Protein N-term);Oxidation (M)		FALSE	1	2		Standard		2021	4528	4775	4281	0	494	0	326	316	0	10	6.83	7.38	NaN	2.02	230	523748	3845	0.73	462	12.02	41779	3485	3459	8.34	11.22	546	15.67	+	0.41864	0.53629
OR3_100410_BTrCP_R447A_IP_Band03	LTQ Orbitrap XL	nano_current	Trypsin/P	Specific			FALSE	Acetyl (Protein N-term);Oxidation (M)		FALSE	1	2		Standard		2008	4466	4694	4238	0	456	0	211	208	0	3	4.5	4.91	NaN	0.66	159	409225	3787	0.93	490	12.94	33399	3468	3433	10.38	13.45	550	15.86	+	0.47199	0.62557
OR3_100410_BTrCP_R447A_IP_Band04	LTQ Orbitrap XL	nano_current	Trypsin/P	Specific			FALSE	Acetyl (Protein N-term);Oxidation (M)		FALSE	1	2		Standard		2297	3480	3746	3214	0	532	0	181	179	0	2	4.83	5.57	NaN	0.38	132	301036	2909	0.97	393	13.51	21141	2589	2559	12.25	16.24	428	16.53	+	0.44653	0.62906
OR3_100410_BTrCP_R447A_IP_Band05	LTQ Orbitrap XL	nano_current	Trypsin/P	Specific			FALSE	Acetyl (Protein N-term);Oxidation (M)		FALSE	1	2		Standard		2054	4726	4956	4494	0	462	0	251	249	0	2	5.06	5.54	NaN	0.43	180	376759	3992	1.06	521	13.05	30554	3633	3600	11.89	15.07	595	16.38	+	0.54994	0.70663
OR3_100410_BTrCP_R447A_IP_Band06	LTQ Orbitrap XL	nano_current	Trypsin/P	Specific			FALSE	Acetyl (Protein N-term);Oxidation (M)		FALSE	1	2		Standard		2129	3751	3949	3551	0	398	0	370	364	0	6	9.37	10.25	NaN	1.51	278	246240	3166	1.29	389	12.29	20007	2889	2857	14.44	18.82	449	15.54	+	0.52088	0.7361
OR3_100410_BTrCP_R447A_IP_Band07	LTQ Orbitrap XL	nano_current	Trypsin/P	Specific			FALSE	Acetyl (Protein N-term);Oxidation (M)		FALSE	1	2		Standard		2194	4084	4340	3828	0	512	0	90	90	0	0	2.07	2.35	NaN	0	51	221449	3490	1.58	423	12.12	19503	3145	3112	16.13	21.13	483	15.36	+	0.7465	0.9409
OR3_100410_BTrCP_R447A_IP_Band08	LTQ Orbitrap XL	nano_current	Trypsin/P	Specific			FALSE	Acetyl (Protein N-term);Oxidation (M)		FALSE	1	2		Standard		2263	3740	4023	3457	0	566	0	155	153	0	2	3.85	4.43	NaN	0.35	123	273552	3209	1.17	384	11.97	20560	2862	2829	13.92	17.91	429	14.99	+	0.56436	0.72447
OR3_100410_BTrCP_R447A_IP_Band09	LTQ Orbitrap XL	nano_current	Trypsin/P	Specific			FALSE	Acetyl (Protein N-term);Oxidation (M)		FALSE	1	2		Standard		2060	4227	4471	3983	0	488	0	486	482	0	4	10.87	12.1	NaN	0.82	348	298525	3681	1.23	391	10.62	24479	3343	3311	13.66	17.24	450	13.46	+	0.38762	0.51712
OR3_100410_BTrCP_R447A_IP_Band10	LTQ Orbitrap XL	nano_current	Trypsin/P	Specific			FALSE	Acetyl (Protein N-term);Oxidation (M)		FALSE	1	2		Standard		2141	3993	4319	3667	0	652	0	226	222	0	4	5.23	6.05	NaN	0.61	167	246976	3363	1.36	449	13.35	20508	2976	2942	14.51	19.43	503	16.9	+	0.49908	0.67907
OR3_100410_BTrCP_R447A_IP_Band11	LTQ Orbitrap XL	nano_current	Trypsin/P	Specific			FALSE	Acetyl (Protein N-term);Oxidation (M)		FALSE	1	2		Standard		2242	3649	3911	3387	0	524	0	173	172	0	1	4.42	5.08	NaN	0.19	146	297915	2993	1	428	14.3	21762	2676	2656	12.3	16.43	467	17.45	+	0.43435	0.562
OR3_100410_BTrCP_R447A_IP_Band12	LTQ Orbitrap XL	nano_current	Trypsin/P	Specific			FALSE	Acetyl (Protein N-term);Oxidation (M)		FALSE	1	2		Standard		2090	4108	4366	3850	0	516	0	264	260	0	4	6.05	6.75	NaN	0.78	192	386023	3509	0.91	413	11.77	30361	3168	3145	10.43	13.49	466	14.71	+	0.45944	0.62898
OR3_100410_BTrCP_WT_IP_Band01	LTQ Orbitrap XL	nano_current	Trypsin/P	Specific			FALSE	Acetyl (Protein N-term);Oxidation (M)		FALSE	1	2		Standard		2118	3907	4162	3652	0	510	0	505	489	0	16	12.13	13.39	NaN	3.14	359	419396	3380	0.81	359	10.62	31362	3048	3028	9.72	13.15	418	13.71	+	0.42491	0.57025
OR3_100410_BTrCP_WT_IP_Band02	LTQ Orbitrap XL	nano_current	Trypsin/P	Specific			FALSE	Acetyl (Protein N-term);Oxidation (M)		FALSE	1	2		Standard		2026	4464	4700	4228	0	472	0	541	530	0	11	11.51	12.54	NaN	2.33	400	374122	3929	1.05	406	10.33	29856	3594	3565	12.04	15.34	469	13.05	+	0.39885	0.5662
OR3_100410_BTrCP_WT_IP_Band03	LTQ Orbitrap XL	nano_current	Trypsin/P	Specific			FALSE	Acetyl (Protein N-term);Oxidation (M)		FALSE	1	2		Standard		2145	4029	4280	3778	0	502	0	460	456	0	4	10.75	12.07	NaN	0.8	342	383247	3497	0.91	379	10.84	28585	3169	3135	11.09	14.55	440	13.88	+	0.45274	0.63476
OR3_100410_BTrCP_WT_IP_Band04	LTQ Orbitrap XL	nano_current	Trypsin/P	Specific			FALSE	Acetyl (Protein N-term);Oxidation (M)		FALSE	1	2		Standard		2197	3730	3966	3494	0	472	0	254	246	0	8	6.4	7.04	NaN	1.69	184	346353	3114	0.9	425	13.65	23706	2802	2778	11.82	15.76	494	17.63	+	0.44845	0.65359
OR3_100410_BTrCP_WT_IP_Band05	LTQ Orbitrap XL	nano_current	Trypsin/P	Specific			FALSE	Acetyl (Protein N-term);Oxidation (M)		FALSE	1	2		Standard		2161	4027	4324	3730	0	594	0	142	142	0	0	3.28	3.81	NaN	0	102	241064	3482	1.44	369	10.6	19254	3126	3097	16.24	21.32	417	13.34	+	0.68408	0.91985
OR3_100410_BTrCP_WT_IP_Band06	LTQ Orbitrap XL	nano_current	Trypsin/P	Specific			FALSE	Acetyl (Protein N-term);Oxidation (M)		FALSE	1	2		Standard		2105	3770	4007	3533	0	474	0	663	651	0	12	16.55	18.43	NaN	2.53	532	284239	3253	1.14	367	11.28	22147	2948	2923	13.31	17.13	420	14.25	+	0.34648	0.51848
OR3_100410_BTrCP_WT_IP_Band07	LTQ Orbitrap XL	nano_current	Trypsin/P	Specific			FALSE	Acetyl (Protein N-term);Oxidation (M)		FALSE	1	2		Standard		2212	3664	3958	3370	0	588	0	259	254	0	5	6.54	7.54	NaN	0.85	197	249489	3093	1.24	402	13	18664	2734	2710	14.65	19.42	445	16.28	+	0.51848	0.70795
OR3_100410_BTrCP_WT_IP_Band08	LTQ Orbitrap XL	nano_current	Trypsin/P	Specific			FALSE	Acetyl (Protein N-term);Oxidation (M)		FALSE	1	2		Standard		2201	3625	3827	3423	0	404	0	491	483	0	8	12.83	14.11	NaN	1.98	339	464283	3148	0.68	344	10.93	31366	2866	2840	9.14	12.78	409	14.27	+	0.48445	0.70519
OR3_100410_BTrCP_WT_IP_Band09	LTQ Orbitrap XL	nano_current	Trypsin/P	Specific			FALSE	Acetyl (Protein N-term);Oxidation (M)		FALSE	1	2		Standard		2235	3692	4003	3381	0	622	0	273	268	0	5	6.82	7.93	NaN	0.8	187	433225	3136	0.72	377	12.02	28675	2785	2758	9.71	13.6	421	15.12	+	0.50762	0.70333
OR3_100410_BTrCP_WT_IP_Band10	LTQ Orbitrap XL	nano_current	Trypsin/P	Specific			FALSE	Acetyl (Protein N-term);Oxidation (M)		FALSE	1	2		Standard		1975	4304	4516	4090	0	426	0	637	627	0	10	14.11	15.33	NaN	2.35	476	326725	3671	1.12	431	11.74	25511	3384	3362	13.26	17.25	490	14.48	+	0.50846	0.74231
OR3_100410_BTrCP_WT_IP_Band11	LTQ Orbitrap XL	nano_current	Trypsin/P	Specific			FALSE	Acetyl (Protein N-term);Oxidation (M)		FALSE	1	2		Standard		2067	4315	4597	4031	0	566	0	592	578	0	14	12.88	14.34	NaN	2.47	415	349225	3671	1.05	450	12.26	27328	3317	3280	12.14	16.05	502	15.13	+	0.43365	0.60514
OR3_100410_BTrCP_WT_IP_Band12	LTQ Orbitrap XL	nano_current	Trypsin/P	Specific			FALSE	Acetyl (Protein N-term);Oxidation (M)		FALSE	1	2		Standard		2036	4379	4591	4167	0	424	0	383	378	0	5	8.34	9.07	NaN	1.18	268	304269	3799	1.25	409	10.77	24912	3501	3473	14.05	18.16	474	13.54	+	0.47482	0.62616
OR3_100623_BTrCP_EV_IP_Band01	LTQ Orbitrap XL	nano_current	Trypsin/P	Specific			FALSE	Acetyl (Protein N-term);Oxidation (M)		FALSE	1	2		Standard		2704	2405	2746	2060	0	686	0	201	193	0	8	7.32	9.37	NaN	1.17	116	200266	1939	0.97	257	13.25	14225	1601	1584	11.25	14.57	268	16.74	+	0.41878	0.68556
OR3_100623_BTrCP_EV_IP_Band02	LTQ Orbitrap XL	nano_current	Trypsin/P	Specific			FALSE	Acetyl (Protein N-term);Oxidation (M)		FALSE	1	2		Standard		2533	2875	3421	2147	0	1274	0	203	188	0	15	5.93	8.76	NaN	1.18	143	222639	2514	1.13	229	9.11	16660	1913	1857	11.48	15.34	241	12.6	+	0.47107	0.61773
OR3_100623_BTrCP_EV_IP_Band03	LTQ Orbitrap XL	nano_current	Trypsin/P	Specific			FALSE	Acetyl (Protein N-term);Oxidation (M)		FALSE	1	2		Standard		2665	2667	2964	2354	0	610	0	223	216	0	7	7.52	9.18	NaN	1.15	141	199220	2130	1.07	309	14.51	14729	1820	1795	12.36	16.59	323	17.75	+	0.2331	0.3148
OR3_100623_BTrCP_EV_IP_Band04	LTQ Orbitrap XL	nano_current	Trypsin/P	Specific			FALSE	Acetyl (Protein N-term);Oxidation (M)		FALSE	1	2		Standard		2637	2875	3195	2543	0	652	0	283	274	0	9	8.86	10.77	NaN	1.38	115	198193	2091	1.06	395	18.89	14410	1744	1725	12.1	15.89	398	22.82	+	0.31854	0.44477
OR3_100623_BTrCP_EV_IP_Band05	LTQ Orbitrap XL	nano_current	Trypsin/P	Specific			FALSE	Acetyl (Protein N-term);Oxidation (M)		FALSE	1	2		Standard		2624	3216	3471	2955	0	516	0	195	192	0	3	5.62	6.5	NaN	0.58	120	200613	2577	1.28	385	14.94	15623	2269	2254	14.52	18.27	396	17.45	+	0.3683	0.51908
OR3_100623_BTrCP_EV_IP_Band06	LTQ Orbitrap XL	nano_current	Trypsin/P	Specific			FALSE	Acetyl (Protein N-term);Oxidation (M)		FALSE	1	2		Standard		2475	3144	3357	2857	0	500	0	111	108	0	3	3.31	3.78	NaN	0.6	83	163676	2505	1.53	358	14.29	15110	2217	2204	14.67	17.64	376	16.96	+	0.42917	0.68473
OR3_100623_BTrCP_EV_IP_Band07	LTQ Orbitrap XL	nano_current	Trypsin/P	Specific			FALSE	Acetyl (Protein N-term);Oxidation (M)		FALSE	1	2		Standard		2693	2605	2868	2332	0	536	0	136	134	0	2	4.74	5.75	NaN	0.37	87	200141	2169	1.08	272	12.54	14374	1864	1841	12.97	16.22	309	16.58	+	0.49944	0.6887
OR3_100623_BTrCP_EV_IP_Band08	LTQ Orbitrap XL	nano_current	Trypsin/P	Specific			FALSE	Acetyl (Protein N-term);Oxidation (M)		FALSE	1	2		Standard		2622	2743	3001	2479	0	522	0	277	266	0	11	9.23	10.73	NaN	2.11	151	231028	2152	0.93	342	15.89	15582	1875	1856	12.03	15.62	363	19.36	+	0.33848	0.54978
OR3_100623_BTrCP_EV_IP_Band09	LTQ Orbitrap XL	nano_current	Trypsin/P	Specific			FALSE	Acetyl (Protein N-term);Oxidation (M)		FALSE	1	2		Standard		2657	2635	2930	2334	0	596	0	225	215	0	10	7.68	9.21	NaN	1.68	129	234192	2158	0.92	322	14.92	15362	1847	1832	12.02	15.17	346	18.73	+	0.36901	0.51093
OR3_100623_BTrCP_EV_IP_Band10	LTQ Orbitrap XL	nano_current	Trypsin/P	Specific			FALSE	Acetyl (Protein N-term);Oxidation (M)		FALSE	1	2		Standard		2598	2986	3240	2724	0	516	0	261	255	0	6	8.06	9.36	NaN	1.16	157	209745	2445	1.17	333	13.62	16081	2149	2125	13.36	16.89	360	16.75	+	0.43955	0.63341
OR3_100623_BTrCP_EV_IP_Band11	LTQ Orbitrap XL	nano_current	Trypsin/P	Specific			FALSE	Acetyl (Protein N-term);Oxidation (M)		FALSE	1	2		Standard		2714	2358	2631	2077	0	554	0	208	198	0	10	7.91	9.53	NaN	1.81	124	212947	1917	0.9	276	14.4	14542	1630	1610	11.21	14.5	294	18.04	+	0.37923	0.53879
OR3_100623_BTrCP_EV_IP_Band12	LTQ Orbitrap XL	nano_current	Trypsin/P	Specific			FALSE	Acetyl (Protein N-term);Oxidation (M)		FALSE	1	2		Standard		2650	2664	2908	2412	0	496	0	234	231	0	3	8.05	9.58	NaN	0.6	135	222567	2131	0.96	333	15.63	15461	1849	1829	11.96	15.32	352	19.04	+	0.37345	0.49916
OR4_100126_BTrCP_EV_IP_Band01	LTQ Orbitrap XL	nano_current_velos	Trypsin/P	Specific			FALSE	Acetyl (Protein N-term);Oxidation (M)		FALSE	1	2		Standard		1978	1658	1731	1555	0	176	0	147	145	0	2	8.49	9.32	NaN	1.14	109	142645	1407	0.99	137	9.74	9017	1293	1292	14.34	22.3	160	12.37	+	0.23232	0.38963
OR4_100126_BTrCP_EV_IP_Band02	LTQ Orbitrap XL	nano_current_velos	Trypsin/P	Specific			FALSE	Acetyl (Protein N-term);Oxidation (M)		FALSE	1	2		Standard		1986	1644	1728	1560	0	168	0	118	118	0	0	6.83	7.56	NaN	0	77	138316	1374	0.99	151	10.99	8941	1275	1270	14.26	23.95	163	12.78	+	0.34947	0.52274
OR4_100126_BTrCP_EV_IP_Band03	LTQ Orbitrap XL	nano_current_velos	Trypsin/P	Specific			FALSE	Acetyl (Protein N-term);Oxidation (M)		FALSE	1	2		Standard		2004	1458	1526	1388	0	138	0	92	91	0	1	6.03	6.56	NaN	0.72	58	132872	1262	0.95	99	7.84	8276	1172	1159	14.16	24.87	113	9.64	+	0.59536	0.72135
OR4_100126_BTrCP_EV_IP_Band04	LTQ Orbitrap XL	nano_current_velos	Trypsin/P	Specific			FALSE	Acetyl (Protein N-term);Oxidation (M)		FALSE	1	2		Standard		1841	3368	3574	3162	0	412	0	108	107	0	1	3.02	3.38	NaN	0.24	72	164806	2869	1.74	277	9.65	13908	2615	2605	18.8	25.41	311	11.89	+	0.38274	0.45478
OR4_100126_BTrCP_EV_IP_Band05	LTQ Orbitrap XL	nano_current_velos	Trypsin/P	Specific			FALSE	Acetyl (Protein N-term);Oxidation (M)		FALSE	1	2		Standard		1871	3129	3297	2959	0	338	0	120	118	0	2	3.64	3.99	NaN	0.59	86	160476	2679	1.67	262	9.78	13196	2472	2458	18.73	26.43	290	11.73	+	0.35858	0.49123
OR4_100126_BTrCP_EV_IP_Band06	LTQ Orbitrap XL	nano_current_velos	Trypsin/P	Specific			FALSE	Acetyl (Protein N-term);Oxidation (M)		FALSE	1	2		Standard		1958	2036	2149	1923	0	226	0	173	166	0	7	8.05	8.63	NaN	3.1	123	165800	1747	1.05	159	9.1	11535	1622	1614	14.06	21.8	173	10.67	+	0.21521	0.30613
OR4_100126_BTrCP_EV_IP_Band07	LTQ Orbitrap XL	nano_current_velos	Trypsin/P	Specific			FALSE	Acetyl (Protein N-term);Oxidation (M)		FALSE	1	2		Standard		1984	1522	1608	1436	0	172	0	151	150	0	1	9.39	10.45	NaN	0.58	118	144770	1278	0.88	119	9.31	8910	1184	1177	13.29	21.86	128	10.81	+	0.20283	0.29549
OR4_100126_BTrCP_EV_IP_Band08	LTQ Orbitrap XL	nano_current_velos	Trypsin/P	Specific			FALSE	Acetyl (Protein N-term);Oxidation (M)		FALSE	1	2		Standard		1937	2210	2338	2082	0	256	0	246	239	0	7	10.52	11.48	NaN	2.73	161	149931	1909	1.27	165	8.64	10856	1766	1760	16.27	23.55	182	10.31	+	0.2285	0.30075
OR4_100126_BTrCP_EV_IP_Band09	LTQ Orbitrap XL	nano_current_velos	Trypsin/P	Specific			FALSE	Acetyl (Protein N-term);Oxidation (M)		FALSE	1	2		Standard		1940	2241	2361	2121	0	240	0	250	249	0	1	10.59	11.74	NaN	0.42	140	169152	1900	1.12	185	9.74	11764	1757	1751	14.94	20.99	212	12.07	+	0.20592	0.31392
OR4_100126_BTrCP_EV_IP_Band10	LTQ Orbitrap XL	nano_current_velos	Trypsin/P	Specific			FALSE	Acetyl (Protein N-term);Oxidation (M)		FALSE	1	2		Standard		1983	1653	1756	1550	0	206	0	130	129	0	1	7.4	8.32	NaN	0.49	99	177709	1423	0.8	140	9.84	11166	1314	1306	11.77	17.62	147	11.19	+	0.26003	0.34088
OR4_100126_BTrCP_EV_IP_Band11	LTQ Orbitrap XL	nano_current_velos	Trypsin/P	Specific			FALSE	Acetyl (Protein N-term);Oxidation (M)		FALSE	1	2		Standard		1981	1634	1747	1519	0	228	0	153	151	0	2	8.76	9.94	NaN	0.88	108	184395	1404	0.76	130	9.26	11653	1277	1268	10.96	16.19	145	11.35	+	0.19602	0.25262
OR4_100126_BTrCP_EV_IP_Band12	LTQ Orbitrap XL	nano_current_velos	Trypsin/P	Specific			FALSE	Acetyl (Protein N-term);Oxidation (M)		FALSE	1	2		Standard		1973	1843	1924	1762	0	162	0	161	160	0	1	8.37	9.08	NaN	0.62	108	186827	1569	0.84	150	9.56	10518	1466	1451	13.94	22.39	166	11.32	+	0.24047	0.32373
EV_01																															305
EV_02																															406
EV_03																															312
R447A_01																															2014
R447A_02																															1106
R447A_03																															863
WT_01																															2111
WT_02																															1299
WT_03																															1766
Total																253812	361613	385258	337344	0	47914	0	31955	31337	0	618	8.29	9.29	NaN	1.29	5013	33982873					2618638	286999	284419	10.96	15.53	34838	12.14		0.58977	0.86925

## Sheet: LC-MSMS
Raw file	Instrument	Tune file	Enzyme	Enzyme mode	Enzyme first search	Enzyme mode first search	Use enzyme first search	Variable modifications	Variable modifications first search	Use variable modifications first search	Multiplicity	Max. missed cleavages	Labels0	LC-MS run type	Time-dependent recalibration	MS	MS/MS	MS/MS Submitted	MS/MS Submitted (SIL)	MS/MS Submitted (ISO)	MS/MS Submitted (PEAK)	MS/MS on Polymers	MS/MS Identified	MS/MS Identified (SIL)	MS/MS Identified (ISO)	MS/MS Identified (PEAK)	MS/MS Identified [%]	MS/MS Identified (SIL) [%]	MS/MS Identified (ISO) [%]	MS/MS Identified (PEAK) [%]	Peptide Sequences Identified	Peaks	Peaks Sequenced	Peaks Sequenced [%]	Peaks Repeatedly Sequenced	Peaks Repeatedly Sequenced [%]	Isotope Patterns	Isotope Patterns Sequenced	Isotope Patterns Sequenced (z>1)	Isotope Patterns Sequenced [%]	Isotope Patterns Sequenced (z>1) [%]	Isotope Patterns Repeatedly Sequenced	Isotope Patterns Repeatedly Sequenced [%]	Recalibrated	Av. Absolute Mass Deviation	Mass Standard Deviation	Label free norm param
OR5_120205_EV_Control_01	LTQ Orbitrap XL	Velos_TY_nano_current	Trypsin/P	Specific			FALSE	Acetyl (Protein N-term);Oxidation (M)		FALSE	1	2		Standard		11637	11590	14201	8975	0	5226	0	2058	1884	0	174	14.49	20.99	NaN	3.33	952	567060	9396	1.66	1350	14.37	26343	6778	6731	25.73	31.73	1593	23.5	+	0.39468	0.55427
OR5_120205_EV_Control_02	LTQ Orbitrap XL	Velos_TY_nano_current	Trypsin/P	Specific			FALSE	Acetyl (Protein N-term);Oxidation (M)		FALSE	1	2		Standard		11115	12103	14801	9397	0	5404	0	2159	2037	0	122	14.59	21.68	NaN	2.26	1021	497875	9720	1.95	1395	14.35	28609	7137	7082	24.95	30.92	1648	23.09	+	0.38793	0.56301
OR5_120205_EV_Control_03	LTQ Orbitrap XL	Velos_TY_nano_current	Trypsin/P	Specific			FALSE	Acetyl (Protein N-term);Oxidation (M)		FALSE	1	2		Standard		10685	12711	15355	10065	0	5290	0	2260	2135	0	125	14.72	21.21	NaN	2.36	1040	489765	10255	2.09	1512	14.74	29693	7567	7528	25.48	31.96	1815	23.99	+	0.3767	0.5427
OR8_121030_BTRCP_IP_R474A_01		nano_current	Trypsin/P	Specific			FALSE	Acetyl (Protein N-term);Oxidation (M)		FALSE	1	2		Standard		3233	37697	51102	23184	0	27918	0	5961	5289	0	672	11.66	22.81	NaN	2.41	2847	259606	25385	9.78	4020	15.84	37666	15501	15053	41.15	47.77	5289	34.12	+	0.5562	0.79234
OR8_121030_BTRCP_IP_R474A_02		nano_current	Trypsin/P	Specific			FALSE	Acetyl (Protein N-term);Oxidation (M)		FALSE	1	2		Standard		4125	36118	51540	20086	0	31454	0	5623	4860	0	763	10.91	24.2	NaN	2.43	2622	260814	23036	8.83	3541	15.37	33492	13502	13028	40.31	45.94	4567	33.82	+	0.53197	0.77404
OR8_121030_BTRCP_IP_R474A_03		nano_current	Trypsin/P	Specific			FALSE	Acetyl (Protein N-term);Oxidation (M)		FALSE	1	2		Standard		3991	36608	50738	22476	0	28262	0	6027	5322	0	705	11.88	23.68	NaN	2.49	2812	272369	24175	8.88	4247	17.57	34481	14445	13993	41.89	47.65	5247	36.32	+	0.52032	0.74938
OR8_121030_BTRCP_IP_WT_01		nano_current	Trypsin/P	Specific			FALSE	Acetyl (Protein N-term);Oxidation (M)		FALSE	1	2		Standard		4836	36414	49776	23050	0	26726	0	7741	7106	0	635	15.55	30.83	NaN	2.38	4297	378161	25655	6.78	3863	15.06	43715	15986	15431	36.57	43.87	4938	30.89	+	0.4867	0.72556
OR8_121030_BTRCP_IP_WT_02		nano_current	Trypsin/P	Specific			FALSE	Acetyl (Protein N-term);Oxidation (M)		FALSE	1	2		Standard		4924	35661	48310	23008	0	25302	0	7733	7115	0	618	16.01	30.92	NaN	2.44	4081	388006	25069	6.46	3884	15.49	45223	15792	15240	34.92	42.72	4977	31.52	+	0.48883	0.71954
OR8_121030_BTRCP_IP_WT_03		nano_current	Trypsin/P	Specific			FALSE	Acetyl (Protein N-term);Oxidation (M)		FALSE	1	2		Standard		4637	36604	49452	23712	0	25740	0	7431	6820	0	611	15.03	28.76	NaN	2.37	3940	381718	25987	6.81	3970	15.28	45560	16298	15746	35.77	43.03	5083	31.19	+	0.48117	0.71244
OR8_121031_BTRCP_IP_deltaF_01		nano_current	Trypsin/P	Specific			FALSE	Acetyl (Protein N-term);Oxidation (M)		FALSE	1	2		Standard		4094	38628	50625	26581	0	24044	0	8852	8205	0	647	17.49	30.87	NaN	2.69	4961	378713	28158	7.44	4348	15.44	51292	18407	17828	35.89	43.75	5630	30.59	+	0.53594	0.78308
OR8_121031_BTRCP_IP_deltaF_02		nano_current	Trypsin/P	Specific			FALSE	Acetyl (Protein N-term);Oxidation (M)		FALSE	1	2		Standard		3756	38725	50854	26596	0	24258	0	9236	8386	0	850	18.16	31.53	NaN	3.5	4974	329961	27870	8.45	4583	16.44	46393	17955	17398	38.7	44.56	5873	32.71	+	0.51277	0.75023
OR8_121031_BTRCP_IP_deltaF_03		nano_current	Trypsin/P	Specific			FALSE	Acetyl (Protein N-term);Oxidation (M)		FALSE	1	2		Standard		4098	37525	48160	25776	0	22384	0	8346	7636	0	710	17.33	29.62	NaN	3.17	4242	365992	28012	7.65	4272	15.25	51689	18121	17553	35.06	42.31	5657	31.22	+	0.53814	0.78658
DF																															6574
EV																															1359
R474A																															3955
WT																															5475
Total																71131	370384	494914	242906	0	252008	0	73427	66795	0	6632	14.84	27.5	NaN	2.63	10533	4570040					474156	167489	162611	35.32	42.17	52317	31.24		0.50419	0.73903
